# Supplementary material for: The genetic architecture of human amygdala volumes and their overlap with common brain disorders
Source: Transl Psychiatry. 2023 Mar 11;13:90. doi: 10.1038/s41398-023-02387-5 (PMC10008562; doi:10.1038/s41398-023-02387-5)
Supplement: Supplementary file 1 — Supplementary Table [file 41398_2023_2387_MOESM1_ESM.xlsx]

## Sheet: Contents
Content
Table S1. Summary statistics for independent significant SNPs at P < 5 x 10-8 in multivariate GWAS
Table S2. Summary statistics for independent significant SNPs at P < 5 x 10-9 in univariate GWAS
Table S3. Summary statistics for independent significant SNPs without co-varying for whole amygdala volume in univariate GWAS
Table S4. Summary statistics for independent significant SNPs at P < 5 x 10-8 in ABCD cohort
Table S5. Gene mapping details with FUMA
Table S6. eQTL results
Table S7. Chromatin interaction results
Table S8. MAGMA-defined genes at P < 2.65 x 10-6
Table S9. MAGMA gene-set analysis
Table S10. Functional enrichment of all genes using g:Profiler web server
Table S11. Heritability estimates
Table S12. Partition heritability estimates for 97 annotations from the baseline model using stratified LDSC
Table S13. Lookup for independent significant variants in the GWAS Catalog
Table S14. Lookup for independent significant variants in the largest published brain amygdala studies
Table S15. FUMA cell-type analysis in human brain datasets
Table S16. Genetic correlations with brain volumetric imaging triats using LDSC
Table S17. Genetic correlations with brain-related health triats using LDSC
Table S18. LCV analysis to investigate the evidence of causality
Table S19. Genomic loci associated with amygdala volumes given the association of common brain disorders at condFDR < 0.01
Table S20. Shared genomic loci between amygdala volumes and common brain disorders at conjFDR<0.05

## Sheet: Table S1
Table S1. Summary statistics for independent significant SNPs at P < 5 x 10-8 in multivariate GWAS
uniqID	rsID	chr	pos	non_effect_allele	effect_allele	MAF	gwasP	nearestGene	dist	func	CADD	RDB	minChrState	commonChrState	nSNPs	nGWASSNPs	Lead SNP	GenomicLocus
1:47833918:A:G	rs61784776	1	47833918	A	G	0.1511	3.29125e-08	CMPK1	0	intronic	2.194	5	4	5	4	3	No	1
1:47940080:A:T	rs11211538	1	47940080	T	A	0.4056	9.46169e-12	RP4-666O22.3	9289	intergenic	1.094	4	5	14	8	8	No	1
1:47945370:G:T	rs6675690	1	47945370	G	T	0.2157	3.84525e-08	RP4-666O22.3	3999	intergenic	2.957	5	5	14	16	16	No	1
1:47945860:C:G	rs6658691	1	47945860	C	G	0.3519	3.24986e-09	RP4-666O22.3	3509	intergenic	1.006	5	5	14	7	7	No	1
1:47979922:G:T	rs10890487	1	47979922	T	G	0.2604	3.20369e-11	AL356458.1	11610	intergenic	2.04	3a	5	14	5	5	No	1
1:47980916:G:T	rs6658111	1	47980916	G	T	0.3648	1.0137e-21	AL356458.1	12604	intergenic	11.75	5	5	14	2	2	Yes	1
1:47983839:A:G	rs72688340	1	47983839	A	G	0.165	3.29823e-09	AL356458.1	15527	intergenic	6.064	5	5	14	1	1	No	1
1:50804536:A:G	rs77508068	1	50804536	G	A	0.2922	7.32255e-12	RP11-183G22.1	11853	intergenic	6.828	7	13	14	46	46	No	2
1:50861987:A:G	rs6676515	1	50861987	A	G	0.497	6.4735e-11	HMGB1P45	2509	intergenic	3.103	6	9	15	154	146	No	2
1:50897269:A:G	rs76325451	1	50897269	A	G	0.2982	1.82319e-13	RP5-850O15.4	5430	intergenic	1.076	4	5	13	127	118	No	2
1:51128777:A:G	rs10493152	1	51128777	G	A	0.17	1.7187e-10	FAF1	0	intronic	2.789	6	5	15	5	5	No	2
1:51159347:C:T	rs7515597	1	51159347	T	C	0.4076	1.52555e-12	FAF1	0	intronic	2.44	5	5	15	146	132	No	2
1:51350967:T:TTCTCTCTC	rs147647466	1	51350967	TTCTCTCTC	T	0.329	1.90872e-18	FAF1	0	intronic	0.46	NA	5	15	134	126	Yes	2
1:51559390:A:T	rs76894965	1	51559390	T	A	0.2942	3.26893e-09	C1orf185	8515	intergenic	0.378	3a	7	15	4	4	No	2
2:33759563:A:G	rs74326828	2	33759563	A	G	0.1491	8.0194e-09	RASGRP3	0	intronic	3.799	7	4	15	35	33	Yes	3
2:37152899:C:G	rs2372785	2	37152899	C	G	0.4264	3.04685e-11	STRN	0	intronic	5.113	7	5	5	93	90	Yes	4
2:204323814:C:G	rs113796732	2	204323814	C	G	0.03976	1.11027e-13	RAPH1	0	intronic	7.383	7	4	4	13	13	Yes	5
2:204944863:A:ACACAGCAAGCATAGGTG	rs148000383	2	204944863	ACACAGCAAGCATAGGTG	A	0.3509	4.15881e-08	AC009965.2	10316	intergenic	7.526	NA	5	15	109	103	Yes	6
3:190642428:A:G	rs187620717	3	190642428	G	A	0.3966	3.93849e-10	GMNC	32209	intergenic	1.323	7	14	15	183	149	Yes	7
4:102435265:A:G	rs17248480	4	102435265	A	G	0.0338	3.95618e-14	BANK1	0	intronic	15.84	7	14	15	8	8	Yes	8
4:102547366:A:G	rs17249745	4	102547366	G	A	0.03479	3.37857e-11	BANK1	0	intronic	4.687	7	14	15	1	1	No	8
4:102628941:A:G	rs6856330	4	102628941	A	G	0.333	7.27082e-09	BANK1	0	intronic	1.163	5	5	15	13	11	No	8
4:102638020:C:T	rs12501273	4	102638020	C	T	0.2326	7.80337e-13	BANK1	0	intronic	2.195	6	9	15	22	18	No	8
4:102666785:C:T	rs12511373	4	102666785	T	C	0.1074	2.14818e-19	BANK1	0	intronic	3.309	7	14	15	1	1	No	8
4:102707791:A:G	rs17199964	4	102707791	A	G	0.06561	8.33032e-59	BANK1	0	intronic	0.225	7	5	15	2	2	No	8
4:102708235:C:T	rs4371620	4	102708235	T	C	0.1938	1.54445e-15	BANK1	0	intronic	3.488	5	5	15	1	1	Yes	8
4:102743438:A:G	rs13136118	4	102743438	A	G	0.2416	5.97456e-15	BANK1	0	intronic	2.235	7	4	15	77	74	No	8
4:102778580:A:C	rs34166099	4	102778580	A	C	0.3062	3.26444e-15	BANK1	0	intronic	1.702	2b	5	15	68	65	No	8
4:102841605:A:G	rs13119516	4	102841605	A	G	0.1789	8.11227e-21	BANK1	0	intronic	1.416	6	4	15	1	1	No	8
4:102926923:A:G	rs34592089	4	102926923	A	G	0.05268	2.09885e-79	BANK1:RP11-498M5.2	00:00:00	ncRNA_intronic	0.701	7	4	15	6	6	No	8
4:102942765:T:TTA	rs139919861	4	102942765	TTA	T	0.3579	5.32511e-11	BANK1:RP11-498M5.2	00:00:00	ncRNA_intronic	1.297	NA	4	15	86	86	No	8
4:103034391:A:G	rs13101632	4	103034391	A	G	0.1064	8.74742e-52	BANK1	38421	intergenic	4.431	7	15	15	5	5	No	8
4:103112470:A:G	rs6855246	4	103112470	G	A	0.09046	2.81512e-79	SLC39A8	59727	intergenic	0.313	7	9	15	4	4	No	8
4:103117975:A:ACTT	rs34670044	4	103117975	ACTT	A	0.494	3.87179e-11	SLC39A8	54222	intergenic	5.793	NA	7	15	8	7	No	8
4:103119955:C:T	rs151379	4	103119955	C	T	0.2435	2.28461e-09	SLC39A8	52242	intergenic	0.804	NA	14	15	7	5	No	8
4:103133429:A:G	rs978998	4	103133429	A	G	0.3857	1.34532e-17	SLC39A8	38768	intergenic	5.355	6	5	15	11	7	No	8
4:103134678:A:T	rs28392891	4	103134678	T	A	0.1879	1.06523e-09	SLC39A8	37519	intergenic	0.693	5	5	15	2	2	No	8
4:103135116:C:T	rs10002033	4	103135116	C	T	0.2773	5.26313e-10	SLC39A8	37081	intergenic	6.186	6	5	15	58	50	No	8
4:103164166:A:G	rs57957741	4	103164166	A	G	0.4742	5.60472e-13	SLC39A8	8031	intergenic	3.557	7	5	15	5	1	No	8
4:103188709:C:T	rs13107325	4	103188709	T	C	0.07952	3.51014e-136	SLC39A8	0	exonic	23.1	5	4	15	5	5	Yes	8
4:103189416:A:G	rs13114343	4	103189416	A	G	0.4304	8.28807e-12	SLC39A8	0	intronic	2.56	7	4	15	110	107	Yes	8
4:103202914:A:C	rs63519	4	103202914	A	C	0.2097	2.10849e-32	SLC39A8	0	intronic	0.928	NA	4	15	43	42	No	8
4:103204845:A:C	rs233817	4	103204845	A	C	0.2972	4.35749e-19	SLC39A8	0	intronic	0.338	7	4	15	18	17	No	8
4:103207707:T:TA	4:103207707_TA_T	4	103207707	T	TA	0.2922	1.92467e-14	SLC39A8	0	intronic	0.17	NA	5	15	18	18	No	8
4:103233207:A:C	rs6822371	4	103233207	A	C	0.3608	1.5548e-08	SLC39A8	0	intronic	4.148	5	5	15	2	2	Yes	8
4:103235640:A:G	rs13118152	4	103235640	A	G	0.2296	5.98718e-22	SLC39A8	0	intronic	0.418	7	4	15	3	2	No	8
4:103283117:A:G	rs34333163	4	103283117	G	A	0.07654	3.57443e-78	SLC39A8	0	intergenic	2.777	7	5	15	19	19	No	8
4:103301035:C:T	rs12374275	4	103301035	C	T	0.2505	2.31793e-16	SLC39A8	0	NA	7.814	7	9	15	5	5	No	8
4:103337971:G:T	rs11097782	4	103337971	G	T	0.3519	2.38256e-08	SLC39A8	0	intergenic	0.905	6	5	15	65	59	No	8
4:103350585:A:C	rs12510679	4	103350585	C	A	0.1799	1.02251e-27	SLC39A8:RP11-499E18.1	00:00:00	ncRNA_intronic	1.765	4	2	15	7	7	No	8
4:103361487:A:G	rs7655375	4	103361487	A	G	0.2068	1.66428e-20	RP11-499E18.1	0	ncRNA_intronic	5.675	7	2	15	8	8	No	8
4:103364463:C:T	rs2126627	4	103364463	C	T	0.3101	1.41549e-13	RP11-499E18.1	0	ncRNA_intronic	0.188	NA	5	15	5	5	Yes	8
5:82860499:T:TG	5:82860499_TG_T	5	82860499	T	TG	0.2048	1.8975e-17	VCAN:VCAN-AS1	00:00:00	ncRNA_intronic	0.272	NA	4	15	11	11	Yes	9
5:106992684:C:G	rs357110	5	106992684	G	C	0.1581	1.81168e-08	EFNA5	0	intronic	2.249	6	5	15	3	3	Yes	10
6:150123751:G:T	rs3828703	6	150123751	T	G	0.3449	2.65469e-08	PCMT1	0	intronic	0.868	6	4	4	454	434	Yes	11
8:6322520:A:G	rs546754206	8	6322520	A	G	0.168	1.56469e-08	MCPH1	0	intronic	0.307	NA	1	5	92	92	Yes	12
8:22283413:G:T	rs1261508	8	22283413	T	G	0.3588	1.89204e-10	SLC39A14	0	intronic	0.445	NA	5	5	72	67	Yes	13
9:98260514:A:G	rs28457763	9	98260514	A	G	0.3201	4.39205e-09	PTCH1	0	intronic	2.484	7	4	5	38	31	No	14
9:98278413:C:T	rs113154802	9	98278413	T	C	0.09841	5.20881e-10	PTCH1	0	intronic	3.422	4	1	1	100	96	Yes	14
9:126360327:C:T	rs4836936	9	126360327	T	C	0.2773	2.65661e-10	DENND1A	0	intronic	16.42	4	5	15	65	62	Yes	15
9:126360328:A:G	rs4836937	9	126360328	G	A	0.3936	3.43195e-09	DENND1A	0	intronic	21.2	4	5	15	69	64	No	15
9:126654811:C:G	rs79252018	9	126654811	G	C	0.1322	1.70445e-08	DENND1A	0	intronic	10.75	7	5	15	35	34	No	15
10:44164658:A:G	rs3123657	10	44164658	A	G	0.4493	2.86114e-09	ZNF32-AS3	0	ncRNA_intronic	7.132	NA	5	14	25	18	Yes	16
10:50278457:T:TA	10:50278457_TA_T	10	50278457	T	TA	0.2913	2.40441e-08	VSTM4	0	intronic	2.405	NA	4	15	90	88	No	17
10:50317778:C:T	rs4838446	10	50317778	T	C	0.3917	2.50541e-09	VSTM4	0	intronic	4.051	4	2	14	53	53	No	17
10:50354015:G:GC	10:50354015_GC_G	10	50354015	G	GC	0.1889	1.92072e-10	FAM170B-AS1	0	ncRNA_intronic	0.654	NA	5	15	109	108	Yes	17
10:102194476:A:G	rs10883488	10	102194476	G	A	0.2137	5.65982e-09	RP11-285F16.1	21297	intergenic	6.107	6	5	15	364	346	Yes	18
10:105458421:C:CT	rs56365914	10	105458421	CT	C	0.4006	4.77037e-09	SH3PXD2A	0	intronic	3.46	NA	4	15	8	7	Yes	19
10:105459116:A:G	rs4630220	10	105459116	A	G	0.2575	4.35106e-08	SH3PXD2A	0	intronic	6.379	5	4	15	1	1	No	19
11:130282078:C:T	rs2875238	11	130282078	C	T	0.3121	1.09558e-09	ADAMTS8	0	intronic	3.343	5	5	14	10	10	Yes	20
11:130293991:C:T	rs6590459	11	130293991	C	T	0.175	3.94807e-08	ADAMTS8	0	intronic	0.207	4	4	14	8	8	No	20
12:4005023:C:T	rs10774183	12	4005023	T	C	0.4016	6.88859e-26	RP11-664D1.1	0	ncRNA_intronic	3.945	5	2	15	7	7	Yes	21
12:4006967:C:G	rs4766188	12	4006967	G	C	0.1938	6.25279e-11	RP11-664D1.1	0	ncRNA_intronic	3.689	4	2	15	4	4	No	21
12:4048381:C:G	rs7137025	12	4048381	C	G	0.4732	4.95612e-09	RP11-664D1.1	28876	intergenic	1.959	5	5	15	3	1	Yes	21
12:65718299:G:T	rs17178006	12	65718299	G	T	0.08151	1.42559e-17	MSRB3	0	intronic	18.91	5	5	15	2	2	Yes	22
12:65832468:G:T	rs61921502	12	65832468	G	T	0.1382	1.95892e-11	MSRB3	0	intronic	13.85	5	4	15	1	1	No	22
12:65905126:C:T	rs79487293	12	65905126	T	C	0.327	4.86648e-11	RP11-230G5.2	0	ncRNA_intronic	17.35	4	2	15	1	1	No	22
12:102922986:C:G	rs2195243	12	102922986	C	G	0.1879	9.93849e-11	RP11-210L7.1	15552	intergenic	2.221	1f	5	15	72	72	Yes	23
12:117287112:C:T	rs73220476	12	117287112	T	C	0.1521	1.88826e-09	RNFT2	0	intronic	15.76	5	4	15	2	2	No	24
12:117320658:C:T	rs7132910	12	117320658	C	T	0.1481	3.92496e-20	HRK	1411	intergenic	6.985	4	1	13	6	6	No	24
12:117332156:C:T	rs111865233	12	117332156	C	T	0.08449	9.01329e-24	HRK	12909	intergenic	0.914	5	5	14	37	37	Yes	24
12:117431203:A:G	rs12296869	12	117431203	A	G	0.1143	2.12734e-09	FBXW8	0	intronic	1.226	7	4	5	100	97	No	24
12:117477082:A:G	rs118025365	12	117477082	A	G	0.08946	2.06154e-14	TESC	0	intronic	0.816	5	4	14	10	10	No	24
12:117477816:A:G	rs7978725	12	117477816	A	G	0.1392	1.0426e-08	TESC	0	intronic	9.067	5	2	15	59	59	No	24
14:100269887:A:T	rs10136225	14	100269887	T	A	0.4245	1.37925e-09	EML1	0	intronic	2.674	5	2	14	17	15	Yes	25
16:77456759:G:T	rs10871336	16	77456759	G	T	0.3221	1.03685e-08	ADAMTS18	0	intronic	1.363	7	5	15	2	2	Yes	26
16:77470374:C:G	rs4888631	16	77470374	G	C	0.328	1.59721e-08	RP11-449J10.1	0	ncRNA_intronic	1.421	3a	1	13	34	32	No	26
16:87227397:A:G	rs12921170	16	87227397	A	G	0.4493	6.03955e-09	C16orf95	0	NA	6.682	6	5	15	50	49	Yes	27
16:87235966:A:G	rs4240790	16	87235966	G	A	0.3678	4.38581e-08	C16orf95	0	intergenic	4.074	NA	2	15	21	21	No	27
17:27104800:C:CT	rs35415902	17	27104800	CT	C	0.1978	1.80338e-08	FAM222B	0	intronic	4.667	NA	2	5	157	144	Yes	28
17:28267098:C:CT	17:28267098_CT_C	17	28267098	C	CT	0.4602	7.53934e-10	EFCAB5	0	intronic	1.884	NA	5	15	225	223	Yes	29
17:28485326:A:ATT	rs568920303	17	28485326	ATT	A	0.4245	9.30346e-09	NSRP1	0	intronic	5.857	NA	2	5	470	443	No	29
17:43671739:A:G	rs2462835	17	43671739	G	A	0.2624	8.24726e-11	RP11-707O23.5	6495	intergenic	2.586	5	5	15	3740	3140	Yes	30
17:43798360:A:G	rs55938136	17	43798360	G	A	0.01789	3.71297e-09	CRHR1:RP11-105N13.4	00:00:00	ncRNA_intronic	3.353	6	5	14	1	1	Yes	30
17:44818954:C:CA	rs113562005	17	44818954	CA	C	0.2237	7.22063e-09	NSF	0	intronic	13.62	NA	4	5	2944	2383	Yes	30
19:45415713:A:G	rs10414043	19	45415713	A	G	0.1243	8.28662e-09	APOC1	1790	intergenic	1.218	6	5	5	12	11	Yes	31
22:50675698:G:T	rs73187275	22	50675698	G	T	0.0497	4.72029e-09	TUBGCP6	0	intronic	1.293	4	4	4	1	1	Yes	32
22:50722408:C:T	rs79966207	22	50722408	C	T	0.175	4.49412e-08	PLXNB2	0	exonic	23.1	5	3	4	1	1	No	32

## Sheet: Table S2
Table S2. Summary statistics for independent significant SNPs at P < 5 x 10-9 in univariate GWAS
Phenotype	uniqID	rsID	chr	pos	non_effect_allele	effect_allele	MAF	gwasP	nearestGene	dist	func	CADD	RDB	minChrState	commonChrState	nSNPs	nGWASSNPs	Lead SNP	GenomicLocus	Proxy_r2	proxy_SNP	ABCD_beta	ABCD_p	Direction
Whole-amygdala	1:50804536:A:G	rs77508068	1	50804536	A	G	0.2922	2.285e-09	RP11-183G22.1	11853	intergenic	6.828	7	13	14	46	46	No	1	NA	rs10156411	-0.03814	0.04697	--
Whole-amygdala	1:50901078:C:T	rs17382304	1	50901078	C	T	0.2972	4.205e-10	RP5-850O15.4	1621	intergenic	0.016	6	5	5	128	119	Yes	1	NA		-0.04947	0.01049	--
Whole-amygdala	1:51350967:T:TTCTCTCTC	rs147647466	1	51350967	T	TTCTCTCTC	0.329	6.041e-10	FAF1	0	intronic	0.46	NA	5	15	134	126	No	1		rs10940211	-0.01407	0.602	--
Whole-amygdala	1:51559390:A:T	rs76894965	1	51559390	A	T	0.2942	1.737e-09	C1orf185	8515	intergenic	0.378	3a	7	15	4	4	No	1	NA		-0.03039	0.1294	--
Whole-amygdala	2:37152899:C:G	rs2372785	2	37152899	G	C	0.4264	2.134e-09	STRN	0	intronic	5.113	7	5	5	93	91	Yes	2	NA		-0.007611	0.6739	+-
Whole-amygdala	3:190640155:A:C	rs4308325	3	190640155	A	C	0.3996	3.805e-11	GMNC	29936	intergenic	2.605	7	14	15	183	149	Yes	3		rs138105044	-0.08086	0.2902	+-
Whole-amygdala	4:103188709:C:T	rs13107325	4	103188709	C	T	0.07952	2.657e-12	SLC39A8	0	exonic	23.1	5	4	15	5	5	Yes	4	NA	rs138105044	0.04224	0.2127	++
Whole-amygdala	4:103363860:A:G	rs13140033	4	103363860	G	A	0.09642	2.054e-10	RP11-499E18.1	0	ncRNA_intronic	1.607	2b	2	15	19	19	No	4	NA		0.01928	0.5409	++
Whole-amygdala	10:44164658:A:G	rs3123657	10	44164658	G	A	0.4493	3.492e-09	ZNF32-AS3	0	ncRNA_intronic	7.132	NA	5	14	25	18	Yes	5	NA		-0.03577	0.0452	--
Whole-amygdala	12:102922986:C:G	rs2195243	12	102922986	G	C	0.1879	3.273e-09	RP11-210L7.1	15552	intergenic	2.221	1f	5	15	72	72	Yes	8	NA		-0.1016	1.884e-06	--
Whole-amygdala	12:117320938:A:G	rs7315280	12	117320938	A	G	0.1272	4.495e-15	HRK	1691	intergenic	16.3	4	7	13	22	22	Yes	9	NA		-0.02664	0.3429	+-
Whole-amygdala	12:117338504:A:G	rs12302173	12	117338504	G	A	0.07952	1.353e-13	RP11-240G22.1	7612	intergenic	2.804	6	13	14	36	36	No	9	NA		-0.02764	0.4233	+-
Whole-amygdala	12:117506632:C:T	rs117831534	12	117506632	C	T	0.09046	6.282e-10	TESC	0	intronic	0.466	5	2	15	9	9	No	9	NA		-0.03376	0.2975	+-
Whole-amygdala	12:4005023:C:T	rs10774183	12	4005023	T	C	0.4016	6.618e-23	RP11-664D1.1	0	ncRNA_intronic	3.945	5	2	15	7	7	Yes	6	NA		-0.05462	0.003051	--
Whole-amygdala	12:4006967:C:G	rs4766188	12	4006967	C	G	0.1938	1.464e-11	RP11-664D1.1	0	ncRNA_intronic	3.689	4	2	15	4	4	No	6	NA		-0.03892	0.08687	--
Whole-amygdala	12:65683909:T:TTAAAAA	rs144438880	12	65683909	T	TTAAAAA	0.2853	1.367e-10	MSRB3	0	intronic	0.146	NA	5	15	98	93	No	7		rs10791832	0.06638	0.378	-+
Whole-amygdala	12:65687460:A:G	rs73117792	12	65687460	A	G	0.02982	1.869e-09	MSRB3	0	intronic	0.011	7	5	15	1	1	No	7	NA		-0.05729	0.1555	--
Whole-amygdala	12:65718299:G:T	rs17178006	12	65718299	T	G	0.08151	2.279e-19	MSRB3	0	intronic	18.91	5	5	15	2	2	Yes	7	NA		-0.06953	0.02069	--
Whole-amygdala	12:65761694:C:T	rs1992227	12	65761694	T	C	0.2614	7.188e-11	MSRB3	0	intronic	0.085	NA	4	15	88	82	No	7		rs144375765	0.02912	0.6313	-+
Whole-amygdala	12:65832468:G:T	rs61921502	12	65832468	T	G	0.1382	5.344e-14	MSRB3	0	intronic	13.85	5	4	15	1	1	No	7	NA		-0.03245	0.1845	--
Whole-amygdala	13:110366014:C:G	rs7322690	13	110366014	C	G	0.2306	1.066e-09	LINC00676	14614	intergenic	0.178	6	5	15	27	26	Yes	10	NA		-0.004915	0.8127	+-
Accessory-Basal-nucleus	1:47940080:A:T	rs11211538	1	47940080	T	A	0.4056	1.197e-09	RP4-666O22.3	9289	intergenic	1.094	4	5	14	8	8	No	1	NA	NA	NA	NA	NA
Accessory-Basal-nucleus	1:47978609:C:T	rs7523969	1	47978609	C	T	0.3638	1.548e-09	AL356458.1	10297	intergenic	3.321	7	5	14	11	11	Yes	1	NA	NA	NA	NA	NA
Accessory-Basal-nucleus	1:47980916:G:T	rs6658111	1	47980916	T	G	0.3648	1.12e-14	AL356458.1	12604	intergenic	11.75	5	5	14	2	2	Yes	1	NA	NA	NA	NA	NA
Accessory-Basal-nucleus	4:102707791:A:G	rs17199964	4	102707791	G	A	0.06561	1.021e-12	BANK1	0	intronic	0.225	7	5	15	2	2	No	2	NA	NA	NA	NA	NA
Accessory-Basal-nucleus	4:102903175:C:T	rs34205595	4	102903175	C	T	0.1074	1.542e-09	BANK1:RP11-498M5.2	0	ncRNA_intronic	1.183	4	2	15	6	5	No	2	NA	NA	NA	NA	NA
Accessory-Basal-nucleus	4:102926923:A:G	rs34592089	4	102926923	G	A	0.05268	1.164e-15	BANK1:RP11-498M5.2	0	ncRNA_intronic	0.701	7	4	15	6	6	No	2	NA	NA	NA	NA	NA
Accessory-Basal-nucleus	4:103112470:A:G	rs6855246	4	103112470	A	G	0.09046	5.857e-17	SLC39A8	59727	intergenic	0.313	7	9	15	4	4	No	2	NA	NA	NA	NA	NA
Accessory-Basal-nucleus	4:103188709:C:T	rs13107325	4	103188709	C	T	0.07952	2.423e-23	SLC39A8	0	exonic	23.1	5	4	15	5	5	No	2	NA	NA	NA	NA	NA
Accessory-Basal-nucleus	4:103283117:A:G	rs34333163	4	103283117	A	G	0.07654	4.135e-15	SLC39A8	0	intergenic	2.777	7	5	15	19	19	No	2	NA	NA	NA	NA	NA
Anterior-amygdaloid-area-AAA	4:102926923:A:G	rs34592089	4	102926923	G	A	0.05268	2.687e-14	BANK1:RP11-498M5.2	0	ncRNA_intronic	2.777	7	4	15	6	6	No	1	NA	NA	NA	NA	NA
Anterior-amygdaloid-area-AAA	4:103034391:A:G	rs13101632	4	103034391	G	A	0.1064	2.909e-10	BANK1	38421	intergenic	4.431	7	15	15	5	5	No	1	NA	NA	NA	NA	NA
Anterior-amygdaloid-area-AAA	4:103112470:A:G	rs6855246	4	103112470	A	G	0.09046	3.33e-14	SLC39A8	59727	intergenic	0.313	7	9	15	4	4	No	1	NA	NA	NA	NA	NA
Anterior-amygdaloid-area-AAA	4:103188709:C:T	rs13107325	4	103188709	C	T	0.07952	3.068e-21	SLC39A8	0	exonic	23.1	5	4	15	5	5	Yes	1	NA	NA	NA	NA	NA
Anterior-amygdaloid-area-AAA	4:103387161:A:T	rs13140486	4	103387161	A	T	0.09443	2.173e-11	AF213884.1	3851	intergenic	1.374	6	5	15	19	19	No	1		NA	NA	NA	NA
Central-nucleus	4:102435265:A:G	rs17248480	4	102435265	G	A	0.0338	6.157e-14	BANK1	0	intronic	15.84	7	14	15	8	8	Yes	1	NA	NA	NA	NA	NA
Central-nucleus	4:102547366:A:G	rs17249745	4	102547366	A	G	0.03479	1.71e-09	BANK1	0	intronic	4.687	7	14	15	1	1	No	1	NA	NA	NA	NA	NA
Central-nucleus	4:102628941:A:G	rs6856330	4	102628941	A	G	0.333	3.774e-12	BANK1	0	intronic	1.163	5	5	15	13	12	No	1	NA	NA	NA	NA	NA
Central-nucleus	4:102638020:C:T	rs12501273	4	102638020	T	C	0.2326	6.555e-14	BANK1	0	intronic	2.195	6	9	15	22	19	No	1	NA	NA	NA	NA	NA
Central-nucleus	4:102666785:C:T	rs12511373	4	102666785	C	T	0.1074	7.434e-19	BANK1	0	intronic	3.309	7	14	15	1	1	No	1	NA	NA	NA	NA	NA
Central-nucleus	4:102707791:A:G	rs17199964	4	102707791	G	A	0.06561	1.809e-42	BANK1	0	intronic	0.225	7	5	15	2	2	No	1	NA	NA	NA	NA	NA
Central-nucleus	4:102708235:C:T	rs4371620	4	102708235	T	C	0.1938	1.182e-15	BANK1	0	intronic	3.488	5	5	15	1	1	Yes	1	NA	NA	NA	NA	NA
Central-nucleus	4:102743438:A:G	rs13136118	4	102743438	G	A	0.2416	1.325e-14	BANK1	0	intronic	2.235	7	4	15	77	74	No	1	NA	NA	NA	NA	NA
Central-nucleus	4:102810526:C:T	rs114614648	4	102810526	C	T	0.3042	2.593e-16	BANK1	0	intronic	2.063	6	4	15	68	65	Yes	1	NA	NA	NA	NA	NA
Central-nucleus	4:102841605:A:G	rs13119516	4	102841605	G	A	0.1789	1.769e-19	BANK1	0	intronic	1.416	6	4	15	1	1	No	1	NA	NA	NA	NA	NA
Central-nucleus	4:102926923:A:G	rs34592089	4	102926923	G	A	0.05268	1.002e-51	BANK1:RP11-498M5.2	0	ncRNA_intronic	0.701	7	4	15	6	6	No	1	NA	NA	NA	NA	NA
Central-nucleus	4:102942765:T:TTA	rs139919861	4	102942765	T	TTA	0.3579	4.06e-12	BANK1:RP11-498M5.2	0	ncRNA_intronic	1.297	NA	4	15	86	86	No	1		NA	NA	NA	NA
Central-nucleus	4:103034391:A:G	rs13101632	4	103034391	G	A	0.1064	3.856e-36	BANK1	38421	intergenic	4.431	7	15	15	5	5	No	1	NA	NA	NA	NA	NA
Central-nucleus	4:103112470:A:G	rs6855246	4	103112470	A	G	0.09046	1.26e-56	SLC39A8	59727	intergenic	0.313	7	9	15	4	4	No	1	NA	NA	NA	NA	NA
Central-nucleus	4:103118768:C:T	rs151381	4	103118768	C	T	0.4911	5.021e-12	SLC39A8	53429	intergenic	3.706	NA	7	15	8	7	No	1	NA	NA	NA	NA	NA
Central-nucleus	4:103119955:C:T	rs151379	4	103119955	T	C	0.2435	2.772e-09	SLC39A8	52242	intergenic	0.804	NA	14	15	7	5	No	1	NA	NA	NA	NA	NA
Central-nucleus	4:103126049:C:T	rs2033900	4	103126049	T	C	0.3857	1.097e-16	SLC39A8	46148	intergenic	2.2	NA	9	15	11	7	No	1		NA	NA	NA	NA
Central-nucleus	4:103134179:C:T	rs7674104	4	103134179	C	T	0.2873	8.062e-11	SLC39A8	38018	intergenic	2.96	7	5	15	54	47	No	1	NA	NA	NA	NA	NA
Central-nucleus	4:103134678:A:T	rs28392891	4	103134678	A	T	0.1879	4.48e-10	SLC39A8	37519	intergenic	0.693	5	5	15	2	2	No	1	NA	NA	NA	NA	NA
Central-nucleus	4:103144890:A:G	rs151407	4	103144890	A	G	0.2087	1.218e-26	SLC39A8	27307	intergenic	14.13	NA	7	15	43	41	No	1	NA	NA	NA	NA	NA
Central-nucleus	4:103164166:A:G	rs57957741	4	103164166	A	G	0.4742	2.584e-13	SLC39A8	8031	intergenic	3.557	7	5	15	5	1	No	1	NA	NA	NA	NA	NA
Central-nucleus	4:103188416:A:AC	4:103188416_AC_A	4	103188416	AC	A	0.2018	4.077e-09	SLC39A8	0	intronic	2.152	NA	4	15	44	40	No	1		NA	NA	NA	NA
Central-nucleus	4:103188709:C:T	rs13107325	4	103188709	C	T	0.07952	1.276e-89	SLC39A8	0	exonic	23.1	5	4	15	5	5	Yes	1	NA	NA	NA	NA	NA
Central-nucleus	4:103189416:A:G	rs13114343	4	103189416	A	G	0.4304	4.207e-11	SLC39A8	0	intronic	2.56	7	4	15	110	106	Yes	1	NA	NA	NA	NA	NA
Central-nucleus	4:103204845:A:C	rs233817	4	103204845	C	A	0.2972	2.365e-17	SLC39A8	0	intronic	0.338	7	4	15	18	17	No	1	NA	NA	NA	NA	NA
Central-nucleus	4:103207707:T:TA	4:103207707_TA_T	4	103207707	TA	T	0.2922	7.156e-12	SLC39A8	0	intronic	0.17	NA	5	15	18	18	No	1		NA	NA	NA	NA
Central-nucleus	4:103235640:A:G	rs13118152	4	103235640	G	A	0.2296	1.634e-12	SLC39A8	0	intronic	0.418	7	4	15	3	2	No	1	NA	NA	NA	NA	NA
Central-nucleus	4:103283117:A:G	rs34333163	4	103283117	A	G	0.07654	5.854e-52	SLC39A8	0	intergenic	2.777	7	5	15	19	19	No	1	NA	NA	NA	NA	NA
Central-nucleus	4:103301035:C:T	rs12374275	4	103301035	T	C	0.2505	2.878e-14	SLC39A8	0	NA	7.814	7	9	15	5	5	No	1	NA	NA	NA	NA	NA
Central-nucleus	4:103350585:A:C	rs12510679	4	103350585	A	C	0.1799	1.895e-23	SLC39A8:RP11-499E18.1	0	ncRNA_intronic	1.765	4	2	15	7	7	No	1	NA	NA	NA	NA	NA
Central-nucleus	4:103357253:A:C	rs6533016	4	103357253	C	A	0.3062	1.339e-09	RP11-499E18.1	0	ncRNA_intronic	0.97	6	5	15	5	5	Yes	1	NA	NA	NA	NA	NA
Central-nucleus	4:103361487:A:G	rs7655375	4	103361487	G	A	0.2068	8.256e-13	RP11-499E18.1	0	ncRNA_intronic	5.675	7	2	15	8	8	No	1	NA	NA	NA	NA	NA
Central-nucleus	5:82860025:G:T	rs10052710	5	82860025	T	G	0.2137	3.132e-09	VCAN:VCAN-AS1	0	ncRNA_intronic	2.43	3a	4	15	11	11	Yes	2	NA	NA	NA	NA	NA
Central-nucleus	8:22283413:G:T	rs1261508	8	22283413	G	T	0.3588	2.195e-09	SLC39A14	0	intronic	0.445	NA	5	5	72	67	Yes	3	NA	NA	NA	NA	NA
Cortical-nucleus	1:47833918:A:G	rs61784776	1	47833918	G	A	0.1511	4.542e-09	CMPK1	0	intronic	2.194	5	4	5	4	3	No	1	NA	NA	NA	NA	NA
Cortical-nucleus	1:47901222:C:CAAAA	rs541025167	1	47901222	CAAAA	C	0.2237	9.686e-10	FOXD2	466	upstream	0.823	NA	1	13	1	1	No	1		NA	NA	NA	NA
Cortical-nucleus	1:47940080:A:T	rs11211538	1	47940080	T	A	0.4056	5.388e-10	RP4-666O22.3	9289	intergenic	1.094	4	5	14	8	8	No	1	NA	NA	NA	NA	NA
Cortical-nucleus	1:47980916:G:T	rs6658111	1	47980916	T	G	0.3648	3.747e-21	AL356458.1	12604	intergenic	11.75	5	5	14	2	2	Yes	1	NA	NA	NA	NA	NA
Cortical-nucleus	1:47983839:A:G	rs72688340	1	47983839	G	A	0.165	6.641e-13	AL356458.1	15527	intergenic	6.064	5	5	14	1	1	No	1	NA	NA	NA	NA	NA
Cortical-nucleus	1:47984143:C:T	rs12118339	1	47984143	T	C	0.3628	1.439e-11	AL356458.1	15831	intergenic	0.047	7	5	14	11	11	No	1	NA	NA	NA	NA	NA
Cortical-nucleus	4:102507114:A:G	rs17249398	4	102507114	G	A	0.0338	2.711e-09	BANK1	0	intronic	0.281	7	5	15	7	7	No	2	NA	NA	NA	NA	NA
Cortical-nucleus	4:102666785:C:T	rs12511373	4	102666785	C	T	0.1074	3.881e-12	BANK1	0	intronic	3.309	7	14	15	1	1	No	2	NA	NA	NA	NA	NA
Cortical-nucleus	4:102707791:A:G	rs17199964	4	102707791	G	A	0.06561	9.345e-24	BANK1	0	intronic	0.225	7	5	15	2	2	No	2	NA	NA	NA	NA	NA
Cortical-nucleus	4:102841605:A:G	rs13119516	4	102841605	G	A	0.1789	1.322e-09	BANK1	0	intronic	1.416	6	4	15	1	1	No	2	NA	NA	NA	NA	NA
Cortical-nucleus	4:102926923:A:G	rs34592089	4	102926923	G	A	0.05268	1.618e-31	BANK1:RP11-498M5.2	0	ncRNA_intronic	0.701	7	4	15	6	6	No	2	NA	NA	NA	NA	NA
Cortical-nucleus	4:103034391:A:G	rs13101632	4	103034391	G	A	0.1064	1.717e-19	BANK1	38421	intergenic	4.431	7	15	15	5	5	No	2	NA	NA	NA	NA	NA
Cortical-nucleus	4:103112470:A:G	rs6855246	4	103112470	A	G	0.09046	1.325e-27	SLC39A8	59727	intergenic	0.313	7	9	15	4	4	No	2	NA	NA	NA	NA	NA
Cortical-nucleus	4:103188709:C:T	rs13107325	4	103188709	C	T	0.07952	1.306e-46	SLC39A8	0	exonic	23.1	5	4	15	5	5	Yes	2	NA	NA	NA	NA	NA
Cortical-nucleus	4:103205128:C:T	rs431451	4	103205128	T	C	0.2078	4.024e-12	SLC39A8	0	intronic	3.657	6	4	15	52	50	No	2	NA	NA	NA	NA	NA
Cortical-nucleus	4:103235640:A:G	rs13118152	4	103235640	G	A	0.2296	1.425e-09	SLC39A8	0	intronic	0.418	7	4	15	3	2	No	2	NA	NA	NA	NA	NA
Cortical-nucleus	4:103283117:A:G	rs34333163	4	103283117	A	G	0.07654	1.417e-29	SLC39A8	0	intergenic	2.777	7	5	15	19	19	No	2	NA	NA	NA	NA	NA
Corticoamygdaloid-transitio	1:47980916:G:T	rs6658111	1	47980916	T	G	0.3648	1.098e-10	AL356458.1	12604	intergenic	11.75	5	5	14	2	2	Yes	1	NA	NA	NA	NA	NA
Corticoamygdaloid-transitio	11:130282078:C:T	rs2875238	11	130282078	C	T	0.3121	2.245e-11	ADAMTS8	0	intronic	3.343	5	5	14	10	10	Yes	2	NA	NA	NA	NA	NA
Corticoamygdaloid-transitio	11:130293991:C:T	rs6590459	11	130293991	C	T	0.175	7.966e-10	ADAMTS8	0	intronic	0.207	4	4	14	8	8	No	2	NA	NA	NA	NA	NA
Lateral-nucleus	1:47980916:G:T	rs6658111	1	47980916	T	G	0.3648	9.998e-11	AL356458.1	12604	intergenic	11.75	5	5	14	2	2	Yes	1	NA	NA	NA	NA	NA
Lateral-nucleus	4:102507114:A:G	rs17249398	4	102507114	G	A	0.0338	8.899e-11	BANK1	0	intronic	0.281	7	5	15	7	7	No	2	NA	NA	NA	NA	NA
Lateral-nucleus	4:102666785:C:T	rs12511373	4	102666785	C	T	0.1074	4.375e-10	BANK1	0	intronic	3.309	7	14	15	1	1	No	2	NA	NA	NA	NA	NA
Lateral-nucleus	4:102707791:A:G	rs17199964	4	102707791	G	A	0.06561	2.678e-21	BANK1	0	intronic	0.225	7	5	15	2	2	No	2	NA	NA	NA	NA	NA
Lateral-nucleus	4:102926923:A:G	rs34592089	4	102926923	G	A	0.05268	2.111e-25	BANK1:RP11-498M5.2	0	ncRNA_intronic	0.701	7	4	15	6	6	No	2	NA	NA	NA	NA	NA
Lateral-nucleus	4:103034391:A:G	rs13101632	4	103034391	G	A	0.1064	1.091e-13	BANK1	38421	intergenic	4.431	7	15	15	5	5	No	2	NA	NA	NA	NA	NA
Lateral-nucleus	4:103112470:A:G	rs6855246	4	103112470	A	G	0.09046	4.226e-26	SLC39A8	59727	intergenic	0.313	7	9	15	4	4	No	2	NA	NA	NA	NA	NA
Lateral-nucleus	4:103187774:C:CT	rs11446392	4	103187774	C	CT	0.2167	7.893e-10	SLC39A8	0	intronic	1.496	NA	4	15	43	41	No	2		NA	NA	NA	NA
Lateral-nucleus	4:103188709:C:T	rs13107325	4	103188709	C	T	0.07952	1.56e-38	SLC39A8	0	exonic	23.1	5	4	15	5	5	Yes	2	NA	NA	NA	NA	NA
Lateral-nucleus	4:103235640:A:G	rs13118152	4	103235640	G	A	0.2296	4.961e-10	SLC39A8	0	intronic	0.418	7	4	15	3	2	No	2	NA	NA	NA	NA	NA
Lateral-nucleus	4:103283117:A:G	rs34333163	4	103283117	A	G	0.07654	5.797e-25	SLC39A8	0	intergenic	2.777	7	5	15	19	19	No	2	NA	NA	NA	NA	NA
Lateral-nucleus	4:103350585:A:C	rs12510679	4	103350585	A	C	0.1799	9.885e-12	SLC39A8:RP11-499E18.1	0	ncRNA_intronic	1.765	4	2	15	7	7	No	2	NA	NA	NA	NA	NA
Medial-nucleus	1:47980916:G:T	rs6658111	1	47980916	T	G	0.3648	2.932e-09	AL356458.1	12604	intergenic	11.75	5	5	14	2	2	Yes	1	NA	NA	NA	NA	NA
Medial-nucleus	4:102507114:A:G	rs17249398	4	102507114	G	A	0.0338	1.144e-10	BANK1	0	intronic	0.281	7	5	15	7	7	No	2	NA	NA	NA	NA	NA
Medial-nucleus	4:102547366:A:G	rs17249745	4	102547366	A	G	0.03479	7.416e-10	BANK1	0	intronic	4.687	7	14	15	1	1	No	2	NA	NA	NA	NA	NA
Medial-nucleus	4:102666785:C:T	rs12511373	4	102666785	C	T	0.1074	2.991e-15	BANK1	0	intronic	3.309	7	14	15	1	1	No	2	NA	NA	NA	NA	NA
Medial-nucleus	4:102688240:C:T	rs4699257	4	102688240	T	C	0.2495	2.54e-11	BANK1	0	intronic	7.074	6	9	15	22	19	Yes	2	NA	NA	NA	NA	NA
Medial-nucleus	4:102707791:A:G	rs17199964	4	102707791	G	A	0.06561	4.256e-42	BANK1	0	intronic	0.225	7	5	15	2	2	No	2	NA	NA	NA	NA	NA
Medial-nucleus	4:102708235:C:T	rs4371620	4	102708235	T	C	0.1938	7.166e-10	BANK1	0	intronic	3.488	5	5	15	1	1	No	2	NA	NA	NA	NA	NA
Medial-nucleus	4:102743438:A:G	rs13136118	4	102743438	G	A	0.2416	1.555e-09	BANK1	0	intronic	2.235	7	4	15	77	74	No	2	NA	NA	NA	NA	NA
Medial-nucleus	4:102810526:C:T	rs114614648	4	102810526	C	T	0.3042	5.121e-10	BANK1	0	intronic	2.063	6	4	15	68	65	Yes	2	NA	NA	NA	NA	NA
Medial-nucleus	4:102841605:A:G	rs13119516	4	102841605	G	A	0.1789	4.511e-13	BANK1	0	intronic	1.416	6	4	15	1	1	No	2	NA	NA	NA	NA	NA
Medial-nucleus	4:102926923:A:G	rs34592089	4	102926923	G	A	0.05268	6.278e-55	BANK1:RP11-498M5.2	0	ncRNA_intronic	0.701	7	4	15	6	6	No	2	NA	NA	NA	NA	NA
Medial-nucleus	4:102942765:T:TTA	rs139919861	4	102942765	T	TTA	0.3579	1.77e-09	BANK1:RP11-498M5.2	0	ncRNA_intronic	1.297	NA	4	15	86	86	No	2		NA	NA	NA	NA
Medial-nucleus	4:103034391:A:G	rs13101632	4	103034391	G	A	0.1064	1.594e-37	BANK1	38421	intergenic	4.431	7	15	15	5	5	No	2	NA	NA	NA	NA	NA
Medial-nucleus	4:103112470:A:G	rs6855246	4	103112470	A	G	0.09046	4.006e-49	SLC39A8	59727	intergenic	0.313	7	9	15	4	4	No	2	NA	NA	NA	NA	NA
Medial-nucleus	4:103118768:C:T	rs151381	4	103118768	C	T	0.4911	9.618e-10	SLC39A8	53429	intergenic	3.706	NA	7	15	8	7	No	2	NA	NA	NA	NA	NA
Medial-nucleus	4:103133429:A:G	rs978998	4	103133429	A	G	0.3857	1.435e-14	SLC39A8	38768	intergenic	5.355	6	5	15	11	7	No	2	NA	NA	NA	NA	NA
Medial-nucleus	4:103135116:C:T	rs10002033	4	103135116	T	C	0.2773	1.457e-09	SLC39A8	37081	intergenic	6.186	6	5	15	58	50	Yes	2	NA	NA	NA	NA	NA
Medial-nucleus	4:103144754:C:T	rs142493	4	103144754	T	C	0.4463	3.807e-11	SLC39A8	27443	intergenic	1.839	3a	14	15	112	106	No	2	NA	NA	NA	NA	NA
Medial-nucleus	4:103164166:A:G	rs57957741	4	103164166	A	G	0.4742	6.504e-11	SLC39A8	8031	intergenic	3.557	7	5	15	5	1	No	2	NA	NA	NA	NA	NA
Medial-nucleus	4:103188709:C:T	rs13107325	4	103188709	C	T	0.07952	9.212e-86	SLC39A8	0	exonic	23.1	5	4	15	5	5	Yes	2	NA	NA	NA	NA	NA
Medial-nucleus	4:103203945:A:G	rs233823	4	103203945	G	A	0.2087	9.776e-26	SLC39A8	0	intronic	2.758	6	4	15	43	41	No	2	NA	NA	NA	NA	NA
Medial-nucleus	4:103204845:A:C	rs233817	4	103204845	C	A	0.2972	1.198e-17	SLC39A8	0	intronic	0.338	7	4	15	18	17	No	2	NA	NA	NA	NA	NA
Medial-nucleus	4:103207707:T:TA	4:103207707_TA_T	4	103207707	TA	T	0.2922	3.413e-12	SLC39A8	0	intronic	0.17	NA	5	15	18	18	No	2		NA	NA	NA	NA
Medial-nucleus	4:103233207:A:C	rs6822371	4	103233207	C	A	0.3608	2.81e-09	SLC39A8	0	intronic	4.148	5	5	15	2	2	No	2	NA	NA	NA	NA	NA
Medial-nucleus	4:103235640:A:G	rs13118152	4	103235640	G	A	0.2296	6.488e-13	SLC39A8	0	intronic	0.418	7	4	15	3	2	No	2	NA	NA	NA	NA	NA
Medial-nucleus	4:103283117:A:G	rs34333163	4	103283117	A	G	0.07654	1.171e-49	SLC39A8	0	intergenic	2.777	7	5	15	19	19	No	2	NA	NA	NA	NA	NA
Medial-nucleus	4:103301035:C:T	rs12374275	4	103301035	T	C	0.2505	1.453e-10	SLC39A8	0	NA	7.814	7	9	15	5	5	No	2	NA	NA	NA	NA	NA
Medial-nucleus	4:103350585:A:C	rs12510679	4	103350585	A	C	0.1799	2.971e-16	SLC39A8:RP11-499E18.1	0	ncRNA_intronic	1.765	4	2	15	7	7	No	2	NA	NA	NA	NA	NA
Medial-nucleus	4:103361487:A:G	rs7655375	4	103361487	G	A	0.2068	1.065e-09	RP11-499E18.1	0	ncRNA_intronic	5.675	7	2	15	8	8	No	2	NA	NA	NA	NA	NA
Medial-nucleus	4:103384995:C:T	rs6849365	4	103384995	T	C	0.3738	3.999e-10	AF213884.1	1685	intergenic	7.729	6	5	15	4	4	Yes	2		NA	NA	NA	NA
Medial-nucleus	5:82860499:T:TG	5:82860499_TG_T	5	82860499	TG	T	0.2048	2.424e-09	VCAN:VCAN-AS1	0	ncRNA_intronic	0.272	NA	4	15	11	11	Yes	3		NA	NA	NA	NA

## Sheet: Table S3
Table S3. Summary statistics for independent significant SNPs without co-varying for whole amygdala volume in univariate GWAS
Phenotype	uniqID	rsID	chr	pos	non_effect_allele	effect_allele	MAF	gwasP	nearestGene	dist	func	CADD	RDB	minChrState	commonChrState	nSNPs	nGWASSNPs
Accessory-Basal-nucleus	4:102707791:A:G	rs17199964	4	102707791	G	A	0.06561	1.895e-10	BANK1	0	intronic	0.225	7	5	15	2	2
Accessory-Basal-nucleus	4:102926923:A:G	rs34592089	4	102926923	G	A	0.05268	1.214e-14	BANK1:RP11-498M5.2	00:00:00	ncRNA_intronic	0.701	7	4	15	6	6
Accessory-Basal-nucleus	4:103034391:A:G	rs13101632	4	103034391	G	A	0.1064	3.303e-10	BANK1	38421	intergenic	4.431	7	15	15	5	5
Accessory-Basal-nucleus	4:103112470:A:G	rs6855246	4	103112470	A	G	0.09046	1.071e-16	SLC39A8	59727	intergenic	0.313	7	9	15	4	4
Accessory-Basal-nucleus	4:103188709:C:T	rs13107325	4	103188709	C	T	0.07952	3.697e-26	SLC39A8	0	exonic	23.1	5	4	15	5	5
Accessory-Basal-nucleus	4:103235640:A:G	rs13118152	4	103235640	G	A	0.2296	3.473e-09	SLC39A8	0	intronic	0.418	7	4	15	3	2
Accessory-Basal-nucleus	4:103283117:A:G	rs34333163	4	103283117	A	G	0.07654	1.245e-19	SLC39A8	0	intergenic	2.777	7	5	15	19	19
Accessory-Basal-nucleus	4:103369480:A:G	rs10031415	4	103369480	G	A	0.2078	2.091e-10	RP11-499E18.1	0	ncRNA_intronic	1.256	7	5	15	8	8
Accessory-Basal-nucleus	12:4007324:G:T	rs2578475	12	4007324	T	G	0.331	2.768e-13	RP11-664D1.1	0	ncRNA_intronic	3.171	NA	2	15	6	6
Accessory-Basal-nucleus	12:65718299:G:T	rs17178006	12	65718299	T	G	0.08151	3.394e-11	MSRB3	0	intronic	18.91	5	5	15	2	2
Accessory-Basal-nucleus	12:65832468:G:T	rs61921502	12	65832468	T	G	0.1382	4.588e-09	MSRB3	0	intronic	13.85	5	4	15	1	1
Accessory-Basal-nucleus	12:117319202:C:T	rs146607495	12	117319202	C	T	0.1034	1.872e-10	HRK	0	UTR5	16.21	4	1	10	31	31
Accessory-Basal-nucleus	12:117337101:G:T	rs12320925	12	117337101	T	G	0.1262	4.811e-09	RP11-240G22.1	9015	intergenic	1.844	7	13	14	30	29
Anterior-amygdaloid-area-AAA	12:4007324:G:T	rs2578475	12	4007324	T	G	0.331	1.907e-10	RP11-664D1.1	0	ncRNA_intronic	3.171	NA	2	15	6	6
Anterior-amygdaloid-area-AAA	12:65718299:G:T	rs17178006	12	65718299	T	G	0.08151	3.76e-19	MSRB3	0	intronic	18.91	5	5	15	2	2
Anterior-amygdaloid-area-AAA	12:65832468:G:T	rs61921502	12	65832468	T	G	0.1382	1.712e-13	MSRB3	0	intronic	13.85	5	4	15	1	1
Anterior-amygdaloid-area-AAA	12:65905126:C:T	rs79487293	12	65905126	C	T	0.327	1.09e-12	RP11-230G5.2	0	ncRNA_intronic	17.35	4	2	15	1	1
Anterior-amygdaloid-area-AAA	12:65965049:A:C	rs10784471	12	65965049	C	A	0.1779	4.464e-10	RP11-230G5.2	0	ncRNA_intronic	4.449	7	5	15	121	119
Anterior-amygdaloid-area-AAA	12:117320658:C:T	rs7132910	12	117320658	T	C	0.1481	3.634e-11	HRK	1411	intergenic	6.985	4	1	13	6	6
Anterior-amygdaloid-area-AAA	12:117323367:C:T	rs77956314	12	117323367	T	C	0.08847	4.812e-14	HRK	4120	intergenic	2.836	3a	7	14	36	36
Anterior-amygdaloid-area-AAA	12:117477082:A:G	rs118025365	12	117477082	G	A	0.08946	1.05e-10	TESC	0	intronic	0.816	5	4	14	10	10
Anterior-amygdaloid-area-AAA	20:34004767:C:T	rs62210593	20	34004767	T	C	0.4026	1.098e-09	UQCC1	4822	intergenic	0.397	7	13	15	166	156
Basal-nucleus	1:50804536:A:G	rs77508068	1	50804536	A	G	0.2922	2.307e-09	RP11-183G22.1	11853	intergenic	6.828	7	13	14	46	46
Basal-nucleus	1:51078089:A:G	rs17387761	1	51078089	G	A	0.2753	1.204e-10	FAF1	0	UTR5	15.91	5	1	15	168	159
Basal-nucleus	1:51397457:A:T	rs10888711	1	51397457	T	A	0.4324	7.727e-10	FAF1	0	intronic	2.789	4	5	15	211	201
Basal-nucleus	2:37150531:C:T	rs11681167	2	37150531	T	C	0.4334	7.524e-11	STRN	0	intronic	0.066	7	5	5	95	93
Basal-nucleus	10:44164658:A:G	rs3123657	10	44164658	G	A	0.4493	2.507e-09	ZNF32-AS3	0	ncRNA_intronic	7.132	NA	5	14	25	18
Basal-nucleus	12:4005023:C:T	rs10774183	12	4005023	T	C	0.4016	5.115e-20	RP11-664D1.1	0	ncRNA_intronic	3.945	5	2	15	7	7
Basal-nucleus	12:4006967:C:G	rs4766188	12	4006967	C	G	0.1938	3.599e-10	RP11-664D1.1	0	ncRNA_intronic	3.689	4	2	15	4	4
Basal-nucleus	12:65718299:G:T	rs17178006	12	65718299	T	G	0.08151	2.582e-19	MSRB3	0	intronic	18.91	5	5	15	2	2
Basal-nucleus	12:65724221:C:T	rs7967829	12	65724221	C	T	0.3101	2.324e-10	MSRB3	0	intronic	0.279	5	2	15	73	69
Basal-nucleus	12:65754242:A:C	rs1370938	12	65754242	C	A	0.2406	4.455e-11	MSRB3	0	intronic	0.706	NA	4	15	126	118
Basal-nucleus	12:65832468:G:T	rs61921502	12	65832468	T	G	0.1382	1.259e-13	MSRB3	0	intronic	13.85	5	4	15	1	1
Basal-nucleus	12:65905126:C:T	rs79487293	12	65905126	C	T	0.327	1.071e-09	RP11-230G5.2	0	ncRNA_intronic	17.35	4	2	15	1	1
Basal-nucleus	12:117287112:C:T	rs73220476	12	117287112	C	T	0.1521	7.991e-10	RNFT2	0	intronic	15.76	5	4	15	2	2
Basal-nucleus	12:117320938:A:G	rs7315280	12	117320938	A	G	0.1272	2.879e-17	HRK	1691	intergenic	16.3	4	7	13	22	22
Basal-nucleus	12:117338504:A:G	rs12302173	12	117338504	G	A	0.07952	2.133e-14	RP11-240G22.1	7612	intergenic	2.804	6	13	14	36	36
Basal-nucleus	12:117506632:C:T	rs117831534	12	117506632	C	T	0.09046	5.949e-11	TESC	0	intronic	0.466	5	2	15	9	9
Central-nucleus	4:102435265:A:G	rs17248480	4	102435265	G	A	0.0338	3.368e-10	BANK1	0	intronic	15.84	7	14	15	8	8
Central-nucleus	4:102628941:A:G	rs6856330	4	102628941	A	G	0.333	1.705e-09	BANK1	0	intronic	1.163	5	5	15	13	12
Central-nucleus	4:102638020:C:T	rs12501273	4	102638020	T	C	0.2326	4.072e-11	BANK1	0	intronic	2.195	6	9	15	22	19
Central-nucleus	4:102666785:C:T	rs12511373	4	102666785	C	T	0.1074	1.75e-13	BANK1	0	intronic	3.309	7	14		1	1
Central-nucleus	4:102707791:A:G	rs17199964	4	102707791	G	A	0.06561	5.902e-39	BANK1	0	intronic	0.225	7	5	15	2	2
Central-nucleus	4:102708235:C:T	rs4371620	4	102708235	T	C	0.1938	9.056e-11	BANK1	0	intronic	3.488	5	5	15	1	1
Central-nucleus	4:102743438:A:G	rs13136118	4	102743438	G	A	0.2416	9.898e-13	BANK1	0	intronic	2.235	7	4	15	77	74
Central-nucleus	4:102810526:C:T	rs114614648	4	102810526	C	T	0.3042	8.387e-12	BANK1	0	intronic	2.063	6	4	15	68	65
Central-nucleus	4:102841605:A:G	rs13119516	4	102841605	G	A	0.1789	1.352e-17	BANK1	0	intronic	1.416	6	4	15	1	1
Central-nucleus	4:102926923:A:G	rs34592089	4	102926923	G	A	0.05268	4.805e-50	BANK1:RP11-498M5.2	00:00:00	ncRNA_intronic	0.701	7	4	15	6	6
Central-nucleus	4:102942765:T:TTA	rs139919861	4	102942765	T	TTA	0.3579	6.258e-10	BANK1:RP11-498M5.2	00:00:00	ncRNA_intronic	1.297	NA	4	15	86	86
Central-nucleus	4:103034391:A:G	rs13101632	4	103034391	G	A	0.1064	6.956e-36	BANK1	38421	intergenic	4.431	7	15	15	5	5
Central-nucleus	4:103103664:A:G	rs151483	4	103103664	A	G	0.4612	2.251e-09	SLC39A8	68533	intergenic	0.469	5	5	15	20	18
Central-nucleus	4:103112470:A:G	rs6855246	4	103112470	A	G	0.09046	7.74e-56	SLC39A8	59727	intergenic	0.313	7	9	15	4	4
Central-nucleus	4:103118768:C:T	rs151381	4	103118768	C	T	0.4911	1.176e-11	SLC39A8	53429	intergenic	3.706	NA	7	15	8	7
Central-nucleus	4:103119955:C:T	rs151379	4	103119955	T	C	0.2435	5.076e-11	SLC39A8	52242	intergenic	0.804	NA	14	15	7	5
Central-nucleus	4:103132052:C:T	rs7685346	4	103132052	C	T	0.3857	3.73e-14	SLC39A8	40145	intergenic	3.124	5	7	15	11	7
Central-nucleus	4:103134179:C:T	rs7674104	4	103134179	C	T	0.2873	1.002e-10	SLC39A8	38018	intergenic	2.96	7	5	15	54	47
Central-nucleus	4:103134678:A:T	rs28392891	4	103134678	A	T	0.1879	1.745e-10	SLC39A8	37519	intergenic	0.693	5	5	15	2	2
Central-nucleus	4:103164166:A:G	rs57957741	4	103164166	A	G	0.4742	3.106e-11	SLC39A8	8031	intergenic	3.557	7	5	15	5	1
Central-nucleus	4:103170700:A:G	rs657985	4	103170700	G	A	0.2097	8.666e-25	SLC39A8	1497	intergenic	3.624	NA	5	15	43	41
Central-nucleus	4:103188709:C:T	rs13107325	4	103188709	C	T	0.07952	1.9e-90	SLC39A8	0	exonic	23.1	5	4	15	5	5
Central-nucleus	4:103189416:A:G	rs13114343	4	103189416	A	G	0.4304	6.827e-12	SLC39A8	0	intronic	2.56	7	4	15	110	106
Central-nucleus	4:103204845:A:C	rs233817	4	103204845	C	A	0.2972	9.023e-16	SLC39A8	0	intronic	0.338	7	4	15	18	17
Central-nucleus	4:103207707:T:TA	4:103207707_TA_T	4	103207707	TA	T	0.2922	4.837e-11	SLC39A8	0	intronic	0.17	NA	5	15	18	18
Central-nucleus	4:103235640:A:G	rs13118152	4	103235640	G	A	0.2296	5.42e-17	SLC39A8	0	intronic	0.418	7	4	15	3	2
Central-nucleus	4:103283117:A:G	rs34333163	4	103283117	A	G	0.07654	8.662e-57	SLC39A8	0	intergenic	2.777	7	5	15	19	19
Central-nucleus	4:103306670:G:T	rs4394001	4	103306670	G	T	0.2505	2.383e-14	SLC39A8	0	NA	1.948	7	5	15	5	5
Central-nucleus	4:103351966:G:GTTGT	rs771256083	4	103351966	GTTGT	G	0.4056	1.258e-09	SLC39A8:RP11-499E18.1	00:00:00	ncRNA_intronic	13.43	NA	1	1	8	8
Central-nucleus	4:103356761:C:CA	rs577329140	4	103356761	C	CA	0.1958	6.232e-23	RP11-499E18.1	0	ncRNA_intronic	1.031	NA	5	15	6	6
Central-nucleus	4:103361487:A:G	rs7655375	4	103361487	G	A	0.2068	2.074e-19	RP11-499E18.1	0	ncRNA_intronic	5.675	7	2	15	8	8
Central-nucleus	4:103364463:C:T	rs2126627	4	103364463	T	C	0.3101	3.204e-12	RP11-499E18.1	0	ncRNA_intronic	0.188	NA	5	15	5	5
Central-nucleus	5:82860499:T:TG	5:82860499_TG_T	5	82860499	TG	T	0.2048	1.019e-15	VCAN:VCAN-AS1	00:00:00	ncRNA_intronic	0.272	NA	4	15	11	11
Central-nucleus	8:22227271:C:T	rs13258195	8	22227271	C	T	0.2614	6.788e-10	SLC39A14	0	intronic	0.882	5	1	5	49	44
Central-nucleus	8:22271995:G:T	rs2280521	8	22271995	T	G	0.3121	9.846e-10	SLC39A14	0	intronic	10.22	6	4	5	25	25
Central-nucleus	8:22283413:G:T	rs1261508	8	22283413	G	T	0.3588	3.033e-14	SLC39A14	0	intronic	0.445	NA	5	5	72	67
Central-nucleus	8:22284002:A:G	rs6558056	8	22284002	A	G	0.4901	2.938e-10	SLC39A14	0	intronic	0.127	6	5	5	74	69
Central-nucleus	13:109687510:A:AT	rs34844662	13	109687510	A	AT	0.3489	4.383e-09	MYO16	0	intronic	3.118	NA	5	15	25	24
Central-nucleus	15:39959453:G:T	rs28555511	15	39959453	G	T	0.1064	6.28e-10	FSIP1	0	intronic	0.85	6	5	15	120	113
Cortical-nucleus	1:47980916:G:T	rs6658111	1	47980916	T	G	0.3648	4.131e-13	AL356458.1	12604	intergenic	11.75	5	5	14	2	2
Cortical-nucleus	1:47983839:A:G	rs72688340	1	47983839	G	A	0.165	7.806e-10	AL356458.1	15527	intergenic	6.064	5	5	14	1	1
Cortical-nucleus	1:47984143:C:T	rs12118339	1	47984143	T	C	0.3628	3.121e-09	AL356458.1	15831	intergenic	0.047	7	5	14	11	11
Cortical-nucleus	4:102666785:C:T	rs12511373	4	102666785	C	T	0.1074	3.267e-10	BANK1	0	intronic	3.309	7	14	15	1	1
Cortical-nucleus	4:102707791:A:G	rs17199964	4	102707791	G	A	0.06561	6.236e-26	BANK1	0	intronic	0.225	7	5	15	2	2
Cortical-nucleus	4:102841605:A:G	rs13119516	4	102841605	G	A	0.1789	1.579e-10	BANK1	0	intronic	1.416	6	4	15	1	1
Cortical-nucleus	4:102926923:A:G	rs34592089	4	102926923	G	A	0.05268	9.597e-36	BANK1:RP11-498M5.2	00:00:00	ncRNA_intronic	0.701	7	4	15	6	6
Cortical-nucleus	4:103034391:A:G	rs13101632	4	103034391	G	A	0.1064	3.615e-23	BANK1	38421	intergenic	4.431	7	15	15	5	5
Cortical-nucleus	4:103112470:A:G	rs6855246	4	103112470	A	G	0.09046	2.498e-33	SLC39A8	59727	intergenic	0.313	7	9	15	4	4
Cortical-nucleus	4:103183510:C:T	rs151390	4	103183510	C	T	0.2654	1.76e-13	SLC39A8	0	UTR3	6.033	5	4	15	42	41
Cortical-nucleus	4:103188709:C:T	rs13107325	4	103188709	C	T	0.07952	5.873e-57	SLC39A8	0	exonic	23.1	5	4	15	5	5
Cortical-nucleus	4:103205126:C:T	rs448195	4	103205126	C	T	0.2932	3.813e-09	SLC39A8	0	intronic	4.07	NA	4	15	14	13
Cortical-nucleus	4:103235640:A:G	rs13118152	4	103235640	G	A	0.2296	6.001e-14	SLC39A8	0	intronic	0.418	7	4	15	3	2
Cortical-nucleus	4:103283117:A:G	rs34333163	4	103283117	A	G	0.07654	3.05e-38	SLC39A8	0	intergenic	2.777	7	5	15	19	19
Cortical-nucleus	4:103306670:G:T	rs4394001	4	103306670	G	T	0.2505	4.069e-09	SLC39A8	0	NA	1.948	7	5	15	5	5
Cortical-nucleus	4:103350585:A:C	rs12510679	4	103350585	A	C	0.1799	1.986e-10	SLC39A8:RP11-499E18.1	00:00:00	ncRNA_intronic	1.765	4	2	15	7	7
Cortical-nucleus	4:103373259:C:T	rs4698854	4	103373259	T	C	0.2087	3.349e-11	RP11-499E18.1	2091	intergenic	6.944	7	5	15	8	8
Cortical-nucleus	5:82860499:T:TG	5:82860499_TG_T	5	82860499	TG	T	0.2048	3.885e-11	VCAN:VCAN-AS1	00:00:00	ncRNA_intronic	0.272	NA	4	15	11	11
Corticoamygdaloid-transitio	4:103188709:C:T	rs13107325	4	103188709	C	T	0.07952	7.152e-10	SLC39A8	0	exonic	23.1	5	4	15	5	5
Corticoamygdaloid-transitio	12:4005222:G:T	rs11062908	12	4005222	T	G	0.3996	1.236e-12	RP11-664D1.1	0	ncRNA_intronic	1.635	6	2	15	7	7
Corticoamygdaloid-transitio	12:65874956:C:T	rs73123652	12	65874956	T	C	0.0835	8.62e-10	MSRB3:RP11-230G5.2	00:00:00	ncRNA_intronic	4.485	6	9	15	2	2
Corticoamygdaloid-transitio	12:117320658:C:T	rs7132910	12	117320658	T	C	0.1481	2.074e-09	HRK	1411	intergenic	6.985	4	1	13	6	6
Lateral-nucleus	1:50804536:A:G	rs77508068	1	50804536	A	G	0.2922	1.041e-13	RP11-183G22.1	11853	intergenic	6.828	7	13	14	46	46
Lateral-nucleus	1:50901078:C:T	rs17382304	1	50901078	C	T	0.2972	1.435e-14	RP5-850O15.4	1621	intergenic	0.016	6	5	5	128	119
Lateral-nucleus	1:51128777:A:G	rs10493152	1	51128777	A	G	0.17	1.334e-10	FAF1	0	intronic	2.789	6	5	15	5	5
Lateral-nucleus	1:51350967:T:TTCTCTCTC	rs147647466	1	51350967	T	TTCTCTCTC	0.329	1.327e-15	FAF1	0	intronic	0.46	NA	5	15	134	126
Lateral-nucleus	1:51559390:A:T	rs76894965	1	51559390	A	T	0.2942	6.879e-13	C1orf185	8515	intergenic	0.378	3a	7	15	4	4
Lateral-nucleus	3:77576162:A:G	rs812887	3	77576162	G	A	0.4175	3.802e-09	ROBO2	0	intronic	17.02	NA	5	15	63	61
Lateral-nucleus	3:190642391:A:G	rs61494018	3	190642391	A	G	0.3976	5.378e-13	GMNC	32172	intergenic	1.588	7	14	15	183	149
Lateral-nucleus	4:4773935:C:G	rs6816567	4	4773935	G	C	0.4215	4.613e-09	STX18-AS1	61269	intergenic	0.342	7	5	15	48	36
Lateral-nucleus	9:119252629:A:G	rs6478241	9	119252629	G	A	0.3807	8.022e-10	ASTN2	0	intronic	3.07	5	5	15	4	4
Lateral-nucleus	10:44164658:A:G	rs3123657	10	44164658	G	A	0.4493	2.345e-10	ZNF32-AS3	0	ncRNA_intronic	7.132	NA	5	14	25	18
Lateral-nucleus	12:4005023:C:T	rs10774183	12	4005023	T	C	0.4016	6.406e-29	RP11-664D1.1	0	ncRNA_intronic	3.945	5	2	15	7	7
Lateral-nucleus	12:4006967:C:G	rs4766188	12	4006967	C	G	0.1938	6.023e-15	RP11-664D1.1	0	ncRNA_intronic	3.689	4	2	15	4	4
Lateral-nucleus	12:4048381:C:G	rs7137025	12	4048381	C	G	0.4732	2.597e-09	RP11-664D1.1	28876	intergenic	1.959	5	5	15	3	2
Lateral-nucleus	12:4064156:G:T	rs11062932	12	4064156	G	T	0.1958	2.235e-10	RP11-664D1.1	44651	intergenic	0.523	6	13	15	2	1
Lateral-nucleus	12:65687460:A:G	rs73117792	12	65687460	A	G	0.02982	2.558e-10	MSRB3	0	intronic	0.011	7	5	15	1	1
Lateral-nucleus	12:65718299:G:T	rs17178006	12	65718299	T	G	0.08151	5.57e-20	MSRB3	0	intronic	18.91	5	5	15	2	2
Lateral-nucleus	12:65724221:C:T	rs7967829	12	65724221	C	T	0.3101	1.177e-10	MSRB3	0	intronic	0.279	5	2	15	73	69
Lateral-nucleus	12:65801118:G:GT	12:65801118_GT_G	12	65801118	GT	G	0.2714	1.701e-10	MSRB3	0	intronic	0.382	NA	4	15	75	71
Lateral-nucleus	12:65832468:G:T	rs61921502	12	65832468	T	G	0.1382	5.274e-14	MSRB3	0	intronic	13.85	5	4	15	1	1
Lateral-nucleus	12:65905126:C:T	rs79487293	12	65905126	C	T	0.327	4.337e-09	RP11-230G5.2	0	ncRNA_intronic	17.35	4	2	15	1	1
Lateral-nucleus	12:102922986:C:G	rs2195243	12	102922986	G	C	0.1879	3.077e-11	RP11-210L7.1	15552	intergenic	2.221	1f	5	15	72	72
Lateral-nucleus	12:117320938:A:G	rs7315280	12	117320938	A	G	0.1272	1.329e-14	HRK	1691	intergenic	16.3	4	7	13	22	22
Lateral-nucleus	12:117338504:A:G	rs12302173	12	117338504	G	A	0.07952	3.258e-12	RP11-240G22.1	7612	intergenic	2.804	6	13	14	36	36
Lateral-nucleus	12:117506632:C:T	rs117831534	12	117506632	C	T	0.09046	2.844e-09	TESC	0	intronic	0.466	5	2	15	9	9
Lateral-nucleus	13:110366014:C:G	rs7322690	13	110366014	C	G	0.2306	1.301e-09	LINC00676	14614	intergenic	0.178	6	5	15		26
Lateral-nucleus	20:33942199:C:CT	20:33942199_CT_C	20	33942199	C	CT	0.3827	4.087e-09	UQCC1	0	intronic	1.381	NA	4	5	166	156
Medial-nucleus	4:102321252:A:AT	4:102321252_AT_A	4	102321252	AT	A	0.03181	6.943e-10	BANK1	11190	intergenic	2.09	NA	5	15	8	8
Medial-nucleus	4:102547366:A:G	rs17249745	4	102547366	A	G	0.03479	9.857e-10	BANK1	0	intronic	4.687	7	14	15	1	1
Medial-nucleus	4:102576393:C:T	rs77522595	4	102576393	C	T	0.01491	3.038e-09	BANK1	0	intronic	0.596	4	5	15	2	2
Medial-nucleus	4:102638020:C:T	rs12501273	4	102638020	T	C	0.2326	3.367e-10	BANK1	0	intronic	2.195	6	9	15	22	19
Medial-nucleus	4:102666785:C:T	rs12511373	4	102666785	C	T	0.1074	1.413e-13	BANK1	0	intronic	3.309	7	14	15	1	1
Medial-nucleus	4:102707791:A:G	rs17199964	4	102707791	G	A	0.06561	8.601e-44	BANK1	0	intronic	0.225	7	5	15	2	2
Medial-nucleus	4:102743438:A:G	rs13136118	4	102743438	G	A	0.2416	5.953e-10	BANK1	0	intronic	2.235	7	4	15	77	74
Medial-nucleus	4:102810526:C:T	rs114614648	4	102810526	C	T	0.3042	4.216e-09	BANK1	0	intronic	2.063	6	4	15	68	65
Medial-nucleus	4:102841605:A:G	rs13119516	4	102841605	G	A	0.1789	5.108e-14	BANK1	0	intronic	1.416	6	4	15	1	1
Medial-nucleus	4:102926923:A:G	rs34592089	4	102926923	G	A	0.05268	1.024e-58	BANK1:RP11-498M5.2	00:00:00	ncRNA_intronic	0.701	7	4	15	6	6
Medial-nucleus	4:103034391:A:G	rs13101632	4	103034391	G	A	0.1064	7.784e-41	BANK1	38421	intergenic	4.431	7	15	15	5	5
Medial-nucleus	4:103072288:C:T	rs236765	4	103072288	C	T	0.3728	1.946e-09	BANK1	76318	intergenic	1.117	7	7	15	84	84
Medial-nucleus	4:103112470:A:G	rs6855246	4	103112470	A	G	0.09046	1.457e-54	SLC39A8	59727	intergenic	0.313	7	9	15	4	4
Medial-nucleus	4:103118768:C:T	rs151381	4	103118768	C	T	0.4911	1.07e-10	SLC39A8	53429	intergenic	3.706	NA	7	15	8	7
Medial-nucleus	4:103133429:A:G	rs978998	4	103133429	A	G	0.3857	2.025e-14	SLC39A8	38768	intergenic	5.355	6	5	15	11	7
Medial-nucleus	4:103134678:A:T	rs28392891	4	103134678	A	T	0.1879	1.616e-09	SLC39A8	37519	intergenic	0.693	5	5	15	2	2
Medial-nucleus	4:103135116:C:T	rs10002033	4	103135116	T	C	0.2773	1.769e-10	SLC39A8	37081	intergenic	6.186	6	5	15	58	50
Medial-nucleus	4:103144754:C:T	rs142493	4	103144754	T	C	0.4463	1.008e-12	SLC39A8	27443	intergenic	1.839	3a	14	15	112	106
Medial-nucleus	4:103161156:T:TC	4:103161156_TC_T	4	103161156	TC	T	0.2087	6.551e-27	SLC39A8	11041	intergenic	1.665	NA	5	15	43	41
Medial-nucleus	4:103164166:A:G	rs57957741	4	103164166	A	G	0.4742	7.478e-11	SLC39A8	8031	intergenic	3.557	7	5	15	5	1
Medial-nucleus	4:103188709:C:T	rs13107325	4	103188709	C	T	0.07952	1.313e-95	SLC39A8	0	exonic	23.1	5	4	15	5	5
Medial-nucleus	4:103204845:A:C	rs233817	4	103204845	C	A	0.2972	4.045e-18	SLC39A8	0	intronic	0.338	7	4	15	18	17
Medial-nucleus	4:103207707:T:TA	4:103207707_TA_T	4	103207707	TA	T	0.2922	1.208e-12	SLC39A8	0	intronic	0.17	NA	5	15	18	18
Medial-nucleus	4:103233207:A:C	rs6822371	4	103233207	C	A	0.3608	1.417e-10	SLC39A8	0	intronic	4.148	5	5	15	2	2
Medial-nucleus	4:103235640:A:G	rs13118152	4	103235640	G	A	0.2296	3.446e-17	SLC39A8	0	intronic	0.418	7	4	15	3	2
Medial-nucleus	4:103283117:A:G	rs34333163	4	103283117	A	G	0.07654	2.848e-58	SLC39A8	0	intergenic	2.777	7	5	15	19	19
Medial-nucleus	4:103301035:C:T	rs12374275	4	103301035	T	C	0.2505	4.601e-12	SLC39A8	0	NA	7.814	7	9	15	5	5
Medial-nucleus	4:103350585:A:C	rs12510679	4	103350585	A	C	0.1799	2.651e-18	SLC39A8:RP11-499E18.1	00:00:00	ncRNA_intronic	1.765	4	2	15	7	7
Medial-nucleus	4:103361487:A:G	rs7655375	4	103361487	G	A	0.2068	5.065e-15	RP11-499E18.1	0	ncRNA_intronic	5.675	7	2	15	8	8
Medial-nucleus	5:82860499:T:TG	5:82860499_TG_T	5	82860499	TG	T	0.2048	1.103e-14	VCAN:VCAN-AS1	00:00:00	ncRNA_intronic	0.272	NA	4	15	11	11
Medial-nucleus	8:22270290:A:G	rs6996779	8	22270290	A	G	0.4891	1.795e-09	SLC39A14	0	intronic	0.273	7	4	4	70	67
Medial-nucleus	9:136149709:A:AC	9:136149709_AC_A	9	136149709	AC	A	0.1839	5.653e-10	ABO	0	ncRNA_intronic	3.415	NA	1	13	13	13
Paralaminar-nucleus	1:51078089:A:G	rs17387761	1	51078089	G	A	0.2753	1.388e-09	FAF1	0	UTR5	15.91	5	1	15	168	159
Paralaminar-nucleus	12:4006431:A:G	rs11062909	12	4006431	G	A	0.3807	9.278e-23	RP11-664D1.1	0	ncRNA_intronic	9.867	4	2	15	7	7
Paralaminar-nucleus	12:4007481:A:T	rs10848953	12	4007481	T	A	0.1948	9.599e-11	RP11-664D1.1	0	ncRNA_intronic	5.093	5	2	15	4	4
Paralaminar-nucleus	12:65718299:G:T	rs17178006	12	65718299	T	A	0.1948	4.27e-16	RP11-664D1.1	0	ncRNA_intronic	5.093	5	2	15	2	2
Paralaminar-nucleus	12:65832468:G:T	rs61921502	12	65832468	T	G	0.1382	2.76e-11	MSRB3	0	intronic	13.85	5	4	15	1	1
Paralaminar-nucleus	12:65905126:C:T	rs79487293	12	65905126	C	T	0.327	4.755e-09	RP11-230G5.2	0	ncRNA_intronic	17.35	4	2	15	1	1
Paralaminar-nucleus	12:117287112:C:T	rs73220476	12	117287112	C	T	0.1521	2.008e-12	RNFT2	0	intronic	15.76	5	4	15	2	2
Paralaminar-nucleus	12:117320938:A:G	rs7315280	12	117320938	A	G	0.1272	8.43e-22	HRK	1691	intergenic	16.3	4	7	13	22	22
Paralaminar-nucleus	12:117326854:C:T	rs4767469	12	117326854	T	C	0.1998	3.594e-09	HRK	7607	intergenic	0.331	1f	7	14	3	2
Paralaminar-nucleus	12:117338504:A:G	rs12302173	12	117338504	G	A	0.07952	5.241e-19	RP11-240G22.1	7612	intergenic	2.804	6	13	14	36	36
Paralaminar-nucleus	12:117431203:A:G	rs12296869	12	117431203	G	A	0.1143	2.982e-09	FBXW8	0	intronic	1.226	7	4	5	100	97
Paralaminar-nucleus	12:117477816:A:G	rs7978725	12	117477816	G	A	0.1392	2.705e-09	TESC	0	intronic	9.067	5	2	15	59	59
Paralaminar-nucleus	12:117506632:C:T	rs117831534	12	117506632	C	T	0.09046	2.322e-12	TESC	0	intronic	0.466	5	2	15	9	9

## Sheet: Table S4
Table S4. Summary statistics for independent significant SNPs at P < 5 x 10-8 in ABCD cohort
Phenotype	uniqID	rsID	chr	pos	non_effect_allele	effect_allele	MAF	gwasP	nearestGene	dist	func	CADD	RDB	minChrState	commonChrState	nSNPs	nGWASSNPs
Whole-amygdala	1:165922646:C:T	rs57062973	1	165922646	C	T	0.2147	7.079e-07	RP11-7G12.2	11639	intergenic	0.276	5	9	15	5	4
Whole-amygdala	1:210072606:A:G	rs542034873	1	210072606	G	A	0.006958	2.88e-08	SYT14	38931	intergenic	7.246	NA	5	15	14	10
Whole-amygdala	7:33110870:C:T	rs78480521	7	33110870	C	T	0.02684	4.379e-07	NT5C3A	8460	intergenic	6.553	6	5	15	1	1
Whole-amygdala	9:138454301:C:T	rs3748206	9	138454301	C	T	0.3131	3.188e-07	PAEP	0	intronic	1.849	5	5	15	6	3
Whole-amygdala	12:102710172:A:G	rs76627874	12	102710172	A	G	0.07555	7.021e-07	IGF1	79472	intergenic	3.956	7	5	15	18	13
Whole-amygdala	12:102905863:A:G	rs11111287	12	102905863	G	A	0.04871	2.823e-08	RP11-210L7.1	1165	intergenic	3.641	7	7	15	1	1

## Sheet: Table S5
Table S5. Gene mapping details with FUMA
ensg	symbol	chr	start	end	strand	type	entrezID	HUGO	pLI	ncRVIS	posMapSNPs	posMapMaxCADD	eqtlMapSNPs	eqtlMapminP	eqtlMapminQ	eqtlMapts	eqtlDirection	ciMap	ciMapts	minGwasP	IndSigSNPs	GenomicLocus
ENSG00000117481	NSUN4	1	46805849	46830824	1	protein_coding	387338	NSUN4	1.38868e-06	0.106941	0	0	3	2.53518e-05	0.00427482	BRAINEAC/OCTX	NA	No	NA	1.34911e-06	rs61784776	1
ENSG00000186118	TEX38	1	47134527	47139266	1	protein_coding	374973	TEX38	NA	0.173804	0	0	1	0.00029866	0.021525	PsychENCODE_eQTLs	NA	No	NA	5.794e-08	rs6675690	1
ENSG00000162367	TAL1	1	47681962	47697892	-1	protein_coding	6886	TAL1	0.824692	-0.797257	0	0	0	NA	NA	NA	NA	Yes	Fetal_Cortex	1.98614e-05	rs11211538	1
ENSG00000123473	STIL	1	47715811	47779819	-1	protein_coding	6491	STIL	0.202688	-0.12975	2	4.095	0	NA	NA	NA	NA	No	NA	1.34911e-06	rs61784776	1
ENSG00000162368	CMPK1	1	47799469	47844511	1	protein_coding	51727	CMPK1	0.319274	-0.0429604	1	2.194	16	2.92003e-17	1.30774e-14	PsychENCODE_eQTLs:CMC_SVA_cis	NA	No	NA	5.99748e-21	rs61784776;rs11211538;rs6675690;rs6658691;rs6658111	1
ENSG00000186564	FOXD2	1	47901689	47906363	1	protein_coding	2306	FOXD2	NA	-0.586902	2	1.416	0	NA	NA	NA	NA	No	NA	1.98614e-05	rs11211538	1
ENSG00000186094	AGBL4	1	48998527	50489585	-1	protein_coding	84871	AGBL4	3.5783e-06	-0.0363485	0	0	0	NA	NA	NA	NA	Yes	Neural_Progenitor_Cell	4.55629e-11	rs77508068	2
ENSG00000162374	ELAVL4	1	50513686	50669458	1	protein_coding	1996	ELAVL4	0.976913	-0.16678	0	0	0	NA	NA	NA	NA	Yes	Neural_Progenitor_Cell	4.55629e-11	rs77508068	2
ENSG00000142700	DMRTA2	1	50883222	50889172	-1	protein_coding	63950	DMRTA2	NA	-1.15902	26	17.59	0	NA	NA	NA	NA	Yes	Fetal_Cortex	1.16152e-16	rs7515597;rs6676515;rs76325451;rs77508068;rs147647466	2
ENSG00000185104	FAF1	1	50905150	51425935	-1	protein_coding	11124	FAF1	0.997398	-1.14258	161	19.17	0	NA	NA	NA	NA	Yes	Fetal_Cortex	1.90872e-18	rs76325451;rs7515597;rs6676515;rs10493152;rs147647466;rs77508068:rs7515597	2
ENSG00000123080	CDKN2C	1	51426417	51440305	1	protein_coding	1031	CDKN2C	0.315707	-1.35267	8	15.85	130	4.49609e-09	8.77854e-07	PsychENCODE_eQTLs:GTEx/v8/Brain_Cortex	NA	Yes	Fetal_Cortex	7.52508e-17	rs147647466;rs7515597;rs6676515;rs76325451;rs77508068:rs7515597	2
ENSG00000204006	C1orf185	1	51567906	51613752	1	protein_coding	284546	C1orf185	NA	-0.102828	1	0.378	0	NA	NA	NA	NA	No	NA	3.26893e-09	rs76894965	2
ENSG00000123091	RNF11	1	51701943	51739127	1	protein_coding	26994	RNF11	0.420327	-0.845216	1	2.385	0	NA	NA	NA	NA	Yes	Promoter_anchored_loops	2.91711e-12	rs76894965;rs76325451;rs77508068:rs6676515:rs7515597;rs6676515	2
ENSG00000085832	EPS15	1	51819935	51985000	-1	protein_coding	2060	EPS15	0.241707	0.515123	0	0	13	5.2913e-05	2.09566e-11	GTEx/v8/Brain_Cerebellar_Hemisphere:GTEx/v8/Brain_Cerebellum	NA	No	NA	1.52555e-12	rs7515597;rs147647466;rs76325451	2
ENSG00000078618	NRD1	1	52254863	52344477	-1	protein_coding	4898	NRD1	0.878722	-0.426817	0	0	0	NA	NA	NA	NA	Yes	Adult_Cortex:Fetal_Cortex	1.16152e-16	rs147647466	2
ENSG00000152683	SLC30A6	2	32390933	32449448	1	protein_coding	55676	SLC30A6	0.0126596	-0.475801	0	0	0	NA	NA	NA	NA	Yes	Fetal_Cortex	6.91813e-08	rs74326828	3
ENSG00000119820	YIPF4	2	32502979	32541663	1	protein_coding	84272	YIPF4	0.0197886	-1.79291	0	0	0	NA	NA	NA	NA	Yes	Adult_Cortex:Fetal_Cortex	6.91813e-08	rs74326828	3
ENSG00000018699	TTC27	2	32853099	33046118	1	protein_coding	55622	TTC27	6.54258e-09	-0.569399	0	0	0	NA	NA	NA	NA	Yes	Adult_Cortex:Fetal_Cortex	1.18393e-08	rs74326828	3
ENSG00000049323	LTBP1	2	33172039	33624576	1	protein_coding	4052	LTBP1	0.526235	1.16189	0	0	0	NA	NA	NA	NA	Yes	Adult_Cortex:Fetal_Cortex	4.608e-06	rs74326828	3
ENSG00000152689	RASGRP3	2	33661391	33789817	1	protein_coding	25780	RASGRP3	0.110283	0.59965	35	13.67	0	NA	NA	NA	NA	No	NA	8.0194e-09	rs74326828	3
ENSG00000119812	FAM98A	2	33808725	33824449	-1	protein_coding	25940	FAM98A	0.689415	-0.389898	0	0	0	NA	NA	NA	NA	Yes	Adult_Cortex	4.608e-06	rs74326828	3
ENSG00000268688	AC007382.1	2	37068327	37068530	-1	protein_coding	NA	NA	NA	NA	7	10.39	0	NA	NA	NA	NA	No	NA	9.47562e-11	rs2372785	4
ENSG00000115808	STRN	2	37070783	37193615	-1	protein_coding	6801	STRN	0.969336	-1.21921	63	14.17	13	NA	0.049	CMC_SVA_cis	NA	No	NA	3.04685e-11	rs2372785	4
ENSG00000008869	HEATR5B	2	37195526	37311485	-1	protein_coding	54497	HEATR5B	8.10479e-10	-0.120442	36	14.17	0	NA	NA	NA	NA	No	NA	1.71551e-10	rs2372785	4
ENSG00000115828	QPCT	2	37571717	37600465	1	protein_coding	25797	QPCT	1.87383e-08	0.303395	0	0	18	4.59443e-05	0.0042558	PsychENCODE_eQTLs	NA	No	NA	3.04685e-11	rs2372785	4
ENSG00000182329	AC079354.1	2	202937978	203062585	1	protein_coding	100652824	KIAA2012	NA	NA	0	0	3	3.00645e-05	0.00292349	PsychENCODE_eQTLs	NA	No	NA	2.26765e-09	rs113796732	5
ENSG00000138439	FAM117B	2	203499901	203634480	1	protein_coding	150864	FAM117B	0.067387	-0.487937	1	0.806	0	NA	NA	NA	NA	No	NA	7.4466e-07	rs113796732	5
ENSG00000163596	ICA1L	2	203640690	203736708	-1	protein_coding	130026	ICA1L	0.442028	-0.760183	1	1.769	0	NA	NA	NA	NA	No	NA	9.86492e-08	rs113796732	5
ENSG00000144426	NBEAL1	2	203879602	204091101	1	protein_coding	65065	NBEAL1	1.09294e-10	-1.74067	6	14.31	65	0.000644187	0.0409198	BRAINEAC/TCTX	NA	No	NA	6.7377e-10	rs113796732;rs148000383	5, 6
ENSG00000119004	CYP20A1	2	204103663	204163009	1	protein_coding	57404	CYP20A1	7.40838e-10	-0.358177	0	0	0	NA	NA	NA	NA	Yes	Adult_Cortex	1.79036e-13	rs113796732	5
ENSG00000138443	ABI2	2	204192942	204312446	1	protein_coding	10152	ABI2	0.953329	-2.08335	2	4.691	0	NA	NA	NA	NA	No	NA	1.79036e-13	rs113796732	5
ENSG00000173166	RAPH1	2	204259068	204400133	-1	protein_coding	65059	RAPH1	0.957851	-0.345685	5	7.383	0	NA	NA	NA	NA	No	NA	1.11027e-13	rs113796732	5
ENSG00000116117	PARD3B	2	205410516	206484886	1	protein_coding	117583	PARD3B	8.64519e-08	NA	0	0	0	NA	NA	NA	NA	Yes	Fetal_Cortex	7.75943e-06	rs148000383	6
ENSG00000118257	NRP2	2	206546714	206662857	1	protein_coding	8828	NRP2	0.00171165	-1.23429	0	0	0	NA	NA	NA	NA	Yes	Adult_Cortex:Fetal_Cortex:Neural_Progenitor_Cell	5.1322e-08	rs148000383	6
ENSG00000205835	GMNC	3	190570666	190610218	-1	protein_coding	647309	GMNC	NA	1.10406	28	12.4	0	NA	NA	NA	NA	No	NA	9.1451e-09	rs187620717	7
ENSG00000145358	DDIT4L	4	101107027	101111939	-1	protein_coding	115265	DDIT4L	0.000548864	3.3222	0	0	0	NA	NA	NA	NA	Yes	Neural_Progenitor_Cell	3.51014e-136	rs34166099:rs13114343:rs63519:rs10002033:rs57957741:rs13107325:rs233817:rs13107325;rs6855246	8
ENSG00000138814	PPP3CA	4	101944566	102269435	-1	protein_coding	5530	PPP3CA	0.998149	-0.848066	1	0.174	0	NA	NA	NA	NA	No	NA	2.63918e-08	rs17248480	8
ENSG00000254531	AP001816.1	4	102268937	102270040	1	protein_coding	90024	FLJ20021	NA	NA	0	0	1	1.56184e-05	7.83036e-05	GTEx/v8/Brain_Amygdala	NA	No	NA	2.63918e-08	rs17248480	8
ENSG00000153064	BANK1	4	102332443	102995969	1	protein_coding	55024	BANK1	1.76433e-10	-0.305251	246	16.35	19	1.92297e-05	0.0391892	GTEx/v8/Brain_Caudate_basal_ganglia:GTEx/v8/Brain_Putamen_basal_ganglia	NA	No	NA	2.09885e-79	rs17248480;rs17249745;rs12501273;rs6856330;rs12511373;rs34592089;rs17199964;rs4371620;rs13136118;rs34166099;rs13119516;rs139919861;rs13101632;rs13107325	8
ENSG00000138821	SLC39A8	4	103172198	103352415	-1	protein_coding	64116	SLC39A8	0.891567	-0.202749	229	23.1	148	1.26687e-25	9.94378e-23	PsychENCODE_eQTLs:CMC_SVA_cis:BRAINEAC/FCTX:BRAINEAC/HIPP:BRAINEAC/OCTX:BRAINEAC/aveALL:GTEx/v8/Brain_Frontal_Cortex_BA9	NA	No	NA	3.51014e-136	rs13114343;rs10002033;rs57957741;rs63519;rs13107325;rs233817;rs6855246;4:103207707_TA_T;rs34333163;rs6822371;rs13118152;rs11097782;rs12374275;rs12510679;rs2126627;rs7655375;rs13136118;rs34166099;rs13101632;rs34592089	8
ENSG00000109320	NFKB1	4	103422486	103538459	1	protein_coding	4790	NFKB1	0.99426	NA	0	0	0	NA	NA	NA	NA	Yes	Adult_Cortex:Fetal_Cortex	6.87926e-63	rs12510679:rs2126627:rs13118152;rs7655375:rs7655375:rs34333163	8
ENSG00000109323	MANBA	4	103552660	103682151	-1	protein_coding	4126	MANBA	1.14972e-11	-0.195397	0	0	2	1.2843e-06	0.00847171	GTEx/v8/Brain_Substantia_nigra	NA	No	NA	1.41549e-13	rs2126627	8
ENSG00000109332	UBE2D3	4	103715540	103790053	-1	protein_coding	7323	UBE2D3	0.748203	NA	0	0	0	NA	NA	NA	NA	Yes	Promoter_anchored_loops	3.21926e-61	rs34166099:rs10002033:rs978998:rs63519:rs28392891:rs13114343:rs7655375:rs34333163	8
ENSG00000145354	CISD2	4	103790135	103810399	1	protein_coding	493856	CISD2	0.649111	-0.514322	0	0	0	NA	NA	NA	NA	Yes	Promoter_anchored_loops	3.21926e-61	rs34166099:rs10002033:rs978998:rs63519:rs28392891:rs13114343:rs7655375:rs34333163	8
ENSG00000164037	SLC9B1	4	103806205	103940896	-1	protein_coding	150159	SLC9B1	8.48795e-05	-0.347279	0	0	26	NA	0.009	CMC_SVA_cis	NA	Yes	Adult_Cortex:Fetal_Cortex:Neural_Progenitor_Cell	2.56889e-64	rs11097782;rs2126627;rs12510679:rs2126627:rs13118152;rs7655375:rs7655375:rs34333163	8
ENSG00000164038	SLC9B2	4	103941025	104006986	-1	protein_coding	133308	SLC9B2	0.0670567	-1.38429	0	0	0	NA	NA	NA	NA	Yes	Promoter_anchored_loops:Neural_Progenitor_Cell	2.56889e-64	rs7655375:rs34333163:rs13118152;rs7655375:rs2126627	8
ENSG00000164039	BDH2	4	104000592	104021040	-1	protein_coding	56898	BDH2	4.05062e-06	-0.183389	0	0	13	0.000165311	0.0130095	PsychENCODE_eQTLs	NA	Yes	Promoter_anchored_loops:Adult_Cortex:Fetal_Cortex:Neural_Progenitor_Cell	2.56889e-64	rs11097782;rs7655375:rs34333163:rs12510679:rs2126627:rs13118152;rs7655375	8
ENSG00000138778	CENPE	4	104026963	104119566	-1	protein_coding	1062	CENPE	0.645841	0.250415	0	0	105	1.93353e-06	8.74999e-05	GTEx/v8/Brain_Cerebellum	NA	No	NA	8.28807e-12	rs13114343	8
ENSG00000038427	VCAN	5	82767284	82878122	1	protein_coding	1462	VCAN	0.999751	-0.333731	11	14.57	0	NA	NA	NA	NA	No	NA	1.8975e-17	5:82860499_TG_T	9
ENSG00000184349	EFNA5	5	106712590	107006596	-1	protein_coding	1946	EFNA5	0.889437	-0.0424714	3	2.547	0	NA	NA	NA	NA	No	NA	1.81168e-08	rs357110	10
ENSG00000111962	UST	6	149068464	149398126	1	protein_coding	10090	UST	0.984203	-0.711878	0	0	0	NA	NA	NA	NA	Yes	Promoter_anchored_loops	1.50838e-07	rs3828703	11
ENSG00000131013	PPIL4	6	149825869	149867174	-1	protein_coding	85313	PPIL4	1.68093e-05	-0.526398	1	5.617	398	1.21195e-30	1.22962e-27	PsychENCODE_eQTLs:CMC_SVA_cis:CMC_NoSVA_cis:GTEx/v8/Brain_Cerebellum	NA	No	NA	4.39896e-08	rs3828703	11
ENSG00000055211	GINM1	6	149887430	149912884	1	protein_coding	116254	GINM1	7.70683e-05	-0.261942	35	15.18	398	4.54824e-24	3.27891e-21	PsychENCODE_eQTLs:GTEx/v8/Brain_Amygdala:GTEx/v8/Brain_Anterior_cingulate_cortex_BA24:GTEx/v8/Brain_Caudate_basal_ganglia:GTEx/v8/Brain_Cortex:GTEx/v8/Brain_Frontal_Cortex_BA9:GTEx/v8/Brain_Hippocampus:GTEx/v8/Brain_Hypothalamus:GTEx/v8/Brain_Nucleus_accumbens_basal_ganglia:GTEx/v8/Brain_Putamen_basal_ganglia:GTEx/v8/Brain_Spinal_cord_cervical_c-1:GTEx/v8/Brain_Substantia_nigra	NA	Yes	Promoter_anchored_loops:Adult_Cortex:Fetal_Cortex	4.39896e-08	rs3828703	11
ENSG00000186625	KATNA1	6	149916009	149970108	-1	protein_coding	11104	KATNA1	0.00192588	-0.381085	118	16.22	403	5.72627e-06	0.009	PsychENCODE_eQTLs:CMC_SVA_cis:CMC_NoSVA_cis:GTEx/v8/Brain_Cerebellar_Hemisphere	NA	Yes	Promoter_anchored_loops:Adult_Cortex	4.39896e-08	rs3828703	11
ENSG00000131023	LATS1	6	149979289	150039392	-1	protein_coding	9113	LATS1	0.999927	0.772129	91	18.15	411	7.01261e-18	3.29772e-15	PsychENCODE_eQTLs:CMC_SVA_cis:GTEx/v8/Brain_Caudate_basal_ganglia:GTEx/v8/Brain_Cerebellar_Hemisphere:GTEx/v8/Brain_Cerebellum:GTEx/v8/Brain_Cortex:GTEx/v8/Brain_Nucleus_accumbens_basal_ganglia:GTEx/v8/Brain_Spinal_cord_cervical_c-1:GTEx/v8/Brain_Substantia_nigra	NA	Yes	Promoter_anchored_loops:Adult_Cortex:Fetal_Cortex	4.39896e-08	rs3828703	11
ENSG00000120253	NUP43	6	150045451	150070801	-1	protein_coding	348995	NUP43	3.54206e-06	0.0801875	67	18.15	417	6.02298e-23	3.64128e-15	PsychENCODE_eQTLs:xQTLServer_eQTLs:CMC_SVA_cis:CMC_NoSVA_cis:GTEx/v8/Brain_Cerebellar_Hemisphere:GTEx/v8/Brain_Cerebellum:GTEx/v8/Brain_Hippocampus	NA	Yes	Promoter_anchored_loops:Adult_Cortex:Fetal_Cortex	4.39896e-08	rs3828703	11
ENSG00000120265	PCMT1	6	150070579	150132556	1	protein_coding	5110	PCMT1	0.446384	-0.308497	173	20.4	253	4.25541e-07	6.09763e-05	PsychENCODE_eQTLs	NA	Yes	Promoter_anchored_loops:Adult_Cortex:Fetal_Cortex	2.65469e-08	rs3828703	11
ENSG00000120256	LRP11	6	150139934	150186199	-1	protein_coding	84918	LRP11	0.10097	-0.426574	78	15.75	254	9.05696e-17	3.90002e-14	PsychENCODE_eQTLs	NA	Yes	Promoter_anchored_loops	4.39896e-08	rs3828703	11
ENSG00000164520	RAET1E	6	150204511	150219238	-1	protein_coding	135250	RAET1E	1.85958e-05	0.443065	0	0	0	NA	NA	NA	NA	Yes	Promoter_anchored_loops	8.70635e-08	rs3828703	11
ENSG00000203722	RAET1G	6	150238014	150244257	-1	protein_coding	353091	RAET1G	0.00147073	0.138387	0	0	397	5.19121e-39	1.26685e-38	PsychENCODE_eQTLs:GTEx/v8/Brain_Amygdala:GTEx/v8/Brain_Anterior_cingulate_cortex_BA24:GTEx/v8/Brain_Caudate_basal_ganglia:GTEx/v8/Brain_Cerebellar_Hemisphere:GTEx/v8/Brain_Cerebellum:GTEx/v8/Brain_Cortex:GTEx/v8/Brain_Frontal_Cortex_BA9:GTEx/v8/Brain_Hippocampus:GTEx/v8/Brain_Nucleus_accumbens_basal_ganglia:GTEx/v8/Brain_Putamen_basal_ganglia:GTEx/v8/Brain_Spinal_cord_cervical_c-1	NA	No	NA	4.39896e-08	rs3828703	11
ENSG00000131015	ULBP2	6	150263136	150270371	1	protein_coding	80328	ULBP2	0.00110139	1.04223	0	0	410	1.13383e-12	3.3871e-10	PsychENCODE_eQTLs:CMC_SVA_cis:CMC_NoSVA_cis:GTEx/v8/Brain_Anterior_cingulate_cortex_BA24:GTEx/v8/Brain_Cortex:GTEx/v8/Brain_Frontal_Cortex_BA9	NA	Yes	Promoter_anchored_loops	4.39896e-08	rs3828703	11
ENSG00000111981	ULBP1	6	150285143	150294846	1	protein_coding	80329	ULBP1	0.000172612	3.53422	0	0	105	1.27451e-09	2.67609e-07	PsychENCODE_eQTLs	NA	Yes	Fetal_Cortex	6.24001e-08	rs3828703	11
ENSG00000155918	RAET1L	6	150339470	150346668	-1	protein_coding	154064	RAET1L	0.00020021	0.363894	0	0	0	NA	NA	NA	NA	Yes	Promoter_anchored_loops	7.27396e-08	rs3828703	11
ENSG00000131019	ULBP3	6	150384286	150390231	-1	protein_coding	79465	ULBP3	1.85029e-08	NA	0	0	0	NA	NA	NA	NA	Yes	Fetal_Cortex	6.30309e-08	rs3828703	11
ENSG00000131016	AKAP12	6	151561134	151679692	1	protein_coding	9590	AKAP12	0.372502	0.743186	0	0	0	NA	NA	NA	NA	Yes	Fetal_Cortex	6.30309e-08	rs3828703	11
ENSG00000147316	MCPH1	8	6264113	6501144	1	protein_coding	79648	MCPH1	5.16507e-18	0.752003	92	17.35	85	5.38137e-16	5.60869e-10	PsychENCODE_eQTLs:xQTLServer_eQTLs:CMC_SVA_cis:GTEx/v8/Brain_Caudate_basal_ganglia:GTEx/v8/Brain_Cerebellar_Hemisphere:GTEx/v8/Brain_Cerebellum:GTEx/v8/Brain_Cortex:GTEx/v8/Brain_Frontal_Cortex_BA9:GTEx/v8/Brain_Nucleus_accumbens_basal_ganglia:GTEx/v8/Brain_Putamen_basal_ganglia	NA	No	NA	1.56469e-08	rs546754206	12
ENSG00000091879	ANGPT2	8	6357172	6420930	-1	protein_coding	285	ANGPT2	0.454891	3.39856	2	2.11	0	NA	NA	NA	NA	Yes	Promoter_anchored_loops	1.56469e-08	rs546754206	12
ENSG00000168490	PHYHIP	8	22077222	22089854	-1	protein_coding	9796	PHYHIP	0.873269	-0.754256	0	0	0	NA	NA	NA	NA	Yes	EP_links_oneway:Promoter_anchored_loops:Adult_Cortex	3.81256e-08	rs1261508	13
ENSG00000168495	POLR3D	8	22102617	22112113	1	protein_coding	661	POLR3D	5.65732e-11	-0.124362	0	0	0	NA	NA	NA	NA	Yes	Promoter_anchored_loops	5.18824e-08	rs1261508	13
ENSG00000197181	PIWIL2	8	22132810	22215076	1	protein_coding	55124	PIWIL2	0.00248315	-0.829981	0	0	54	1.38942e-09	2.90278e-07	PsychENCODE_eQTLs:CMC_SVA_cis:CMC_NoSVA_cis:BRAINEAC/THAL	NA	No	NA	1.53904e-08	rs1261508	13
ENSG00000104635	SLC39A14	8	22224762	22291642	1	protein_coding	23516	SLC39A14	0.314629	-0.585559	71	14.93	0	NA	NA	NA	NA	No	NA	1.89204e-10	rs1261508	13
ENSG00000120910	PPP3CC	8	22298332	22398652	1	protein_coding	5533	PPP3CC	0.0166246	NA	26	12.33	61	1.51455e-21	9.15646e-14	PsychENCODE_eQTLs:xQTLServer_eQTLs:CMC_SVA_cis:GTEx/v8/Brain_Caudate_basal_ganglia:GTEx/v8/Brain_Cerebellar_Hemisphere:GTEx/v8/Brain_Cerebellum:GTEx/v8/Brain_Cortex:GTEx/v8/Brain_Frontal_Cortex_BA9:GTEx/v8/Brain_Hypothalamus:GTEx/v8/Brain_Nucleus_accumbens_basal_ganglia	NA	No	NA	1.53904e-08	rs1261508	13
ENSG00000120896	SORBS3	8	22402499	22433301	1	protein_coding	10174	SORBS3	2.31106e-06	NA	0	0	37	7.93752e-05	0.00688316	PsychENCODE_eQTLs:CMC_SVA_cis:CMC_NoSVA_cis	NA	Yes	Promoter_anchored_loops	1.89204e-10	rs1261508	13
ENSG00000120913	PDLIM2	8	22435792	22455538	1	protein_coding	64236	PDLIM2	0.0497493	-0.290071	0	0	0	NA	NA	NA	NA	Yes	Promoter_anchored_loops	3.81256e-08	rs1261508	13
ENSG00000248235	AC037459.4	8	22446787	22459597	1	protein_coding	NA	NA	NA	NA	0	0	0	NA	NA	NA	NA	Yes	Promoter_anchored_loops	3.81256e-08	rs1261508	13
ENSG00000241852	C8orf58	8	22457114	22461663	1	protein_coding	541565	C8orf58	7.25834e-07	-0.358123	0	0	0	NA	NA	NA	NA	Yes	Promoter_anchored_loops:Adult_Cortex:Fetal_Cortex	1.89204e-10	rs1261508	13
ENSG00000158941	CCAR2	8	22462145	22479027	1	protein_coding	57805	CCAR2	0.960455	0.139645	0	0	0	NA	NA	NA	NA	Yes	Promoter_anchored_loops:Adult_Cortex	1.53904e-08	rs1261508	13
ENSG00000134020	PEBP4	8	22570769	22857513	-1	protein_coding	157310	PEBP4	0.0388985	1.00699	0	0	0	NA	NA	NA	NA	Yes	Promoter_anchored_loops	1.53904e-08	rs1261508	13
ENSG00000008853	RHOBTB2	8	22844930	22877712	1	protein_coding	23221	RHOBTB2	0.508425	-0.00966227	0	0	0	NA	NA	NA	NA	Yes	Promoter_anchored_loops	3.81256e-08	rs1261508	13
ENSG00000173530	TNFRSF10D	8	22993101	23021543	-1	protein_coding	8793	TNFRSF10D	3.28274e-05	-0.323561	0	0	0	NA	NA	NA	NA	Yes	Promoter_anchored_loops	1.89204e-10	rs1261508	13
ENSG00000158169	FANCC	9	97861336	98079991	-1	protein_coding	2176	FANCC	5.87975e-10	-1.12976	0	0	0	NA	NA	NA	NA	Yes	Promoter_anchored_loops:Fetal_Cortex:Neural_Progenitor_Cell	5.20881e-10	rs28457763:rs113154802	14
ENSG00000185920	PTCH1	9	98205262	98279339	-1	protein_coding	5727	PTCH1	0.999999	0.305978	113	22.7	61	0.00065041	0.009	PsychENCODE_eQTLs:CMC_SVA_cis	NA	Yes	Adult_Cortex:Fetal_Cortex:Neural_Progenitor_Cell	5.20881e-10	rs113154802;rs28457763;rs28457763:rs113154802	14
ENSG00000268926	DKFZP434H0512	9	98534605	98537013	1	protein_coding	NA	NA	NA	NA	0	0	0	NA	NA	NA	NA	Yes	Adult_Cortex	5.20881e-10	rs28457763:rs113154802	14
ENSG00000182150	ERCC6L2	9	98637983	98776842	1	protein_coding	375748	ERCC6L2	0.00155591	-1.16765	0	0	0	NA	NA	NA	NA	Yes	Adult_Cortex:Fetal_Cortex:Neural_Progenitor_Cell	5.20881e-10	rs28457763:rs113154802	14
ENSG00000130956	HABP4	9	99212483	99253618	1	protein_coding	22927	HABP4	0.0049325	-0.489071	0	0	0	NA	NA	NA	NA	Yes	Adult_Cortex:Fetal_Cortex	5.20881e-10	rs28457763:rs113154802	14
ENSG00000165209	STRBP	9	125871779	126030855	-1	protein_coding	55342	STRBP	0.999902	-1.96795	0	0	6	NA	0.049	CMC_SVA_cis	NA	No	NA	2.95436e-06	rs79252018	15
ENSG00000119522	DENND1A	9	126141933	126692431	-1	protein_coding	57706	DENND1A	0.904475	-0.0551646	137	21.2	90	NA	0.009	CMC_SVA_cis:CMC_NoSVA_cis	NA	Yes	Adult_Cortex:Fetal_Cortex	2.65661e-10	rs4836937;rs4836936;rs79252018;rs79252018:rs4836937:rs4836936:rs4836936	15
ENSG00000106689	LHX2	9	126763949	126795580	1	protein_coding	9355	LHX2	0.94679	NA	0	0	0	NA	NA	NA	NA	Yes	Adult_Cortex:Fetal_Cortex:Dorsolateral_Prefrontal_Cortex:Neural_Progenitor_Cell	2.65661e-10	rs4836937:rs4836936;rs4836937:rs4836936:rs79252018	15
ENSG00000119408	NEK6	9	127019885	127115586	1	protein_coding	10783	NEK6	0.644138	-0.314011	0	0	0	NA	NA	NA	NA	Yes	Fetal_Cortex	1.85199e-08	rs79252018	15
ENSG00000136930	PSMB7	9	127115745	127177723	-1	protein_coding	5695	PSMB7	0.941262	-0.188455	0	0	0	NA	NA	NA	NA	Yes	Fetal_Cortex	4.94044e-10	rs4836936;rs4836937:rs4836937:rs4836936:rs79252018	15
ENSG00000180264	GPR144	9	127213423	127239379	1	protein_coding	347088	GPR144	0.315055	0.0636392	0	0	0	NA	NA	NA	NA	Yes	Fetal_Cortex	4.94044e-10	rs4836937:rs4836936:rs4836936;rs4836937	15
ENSG00000136931	NR5A1	9	127243516	127269709	-1	protein_coding	2516	NR5A1	0.947523	-0.832653	0	0	0	NA	NA	NA	NA	Yes	Promoter_anchored_loops	2.65949e-08	rs79252018	15
ENSG00000196793	ZNF239	10	44051792	44070066	-1	protein_coding	8187	ZNF239	0.000867929	0.570932	0	0	0	NA	NA	NA	NA	Yes	Adult_Cortex:Fetal_Cortex	4.54393e-09	rs3123657	16
ENSG00000198298	ZNF485	10	44101855	44113351	1	protein_coding	220992	ZNF485	3.53439e-05	0.0702039	8	11.24	0	NA	NA	NA	NA	Yes	Adult_Cortex:Fetal_Cortex	4.54393e-09	rs3123657	16
ENSG00000169740	ZNF32	10	44139307	44144304	-1	protein_coding	7580	ZNF32	0.276206	NA	3	7.17	0	NA	NA	NA	NA	No	NA	4.54393e-09	rs3123657	16
ENSG00000107562	CXCL12	10	44793038	44881941	-1	protein_coding	6387	CXCL12	0.118588	NA	0	0	0	NA	NA	NA	NA	Yes	Promoter_anchored_loops:Adult_Cortex:Fetal_Cortex	4.00768e-09	rs3123657	16
ENSG00000269515	AL137026.1	10	44873687	44878739	1	protein_coding	NA	NA	NA	NA	0	0	0	NA	NA	NA	NA	Yes	Adult_Cortex:Fetal_Cortex	4.54393e-09	rs3123657	16
ENSG00000187783	TMEM72	10	45406648	45432450	1	protein_coding	643236	TMEM72	0.494531	1.76812	0	0	0	NA	NA	NA	NA	Yes	Fetal_Cortex	4.54393e-09	rs3123657	16
ENSG00000107551	RASSF4	10	45454855	45491339	1	protein_coding	83937	RASSF4	2.04595e-11	0.297552	0	0	0	NA	NA	NA	NA	Yes	Neural_Progenitor_Cell	4.00768e-09	rs3123657	16
ENSG00000165507	C10orf10	10	45466429	45474258	-1	protein_coding	11067	C10orf10	3.86909e-05	0.524653	0	0	0	NA	NA	NA	NA	Yes	Neural_Progenitor_Cell	4.00768e-09	rs3123657	16
ENSG00000165511	C10orf25	10	45493146	45496336	-1	protein_coding	220979	C10orf25	0.0125673	-0.9292	0	0	0	NA	NA	NA	NA	Yes	Adult_Cortex:Fetal_Cortex:Neural_Progenitor_Cell	4.00768e-09	rs3123657	16
ENSG00000165512	ZNF22	10	45495923	45500774	1	protein_coding	7570	ZNF22	0.126684	-0.107262	0	0	0	NA	NA	NA	NA	Yes	Adult_Cortex:Fetal_Cortex:Neural_Progenitor_Cell	4.00768e-09	rs3123657	16
ENSG00000128805	ARHGAP22	10	49654077	49864310	-1	protein_coding	58504	ARHGAP22	0.000724652	0.0580817	0	0	71	4.28279e-06	0.0179417	BRAINEAC/SNIG	NA	No	NA	2.44873e-10	10:50354015_GC_G;10:50278457_TA_T	17
ENSG00000128815	WDFY4	10	49892921	50191001	1	protein_coding	57705	WDFY4	NA	0.0450732	0	0	4	0.000132695	0.0107649	PsychENCODE_eQTLs	NA	No	NA	4.09989e-09	rs4838446;10:50278457_TA_T	17
ENSG00000165633	VSTM4	10	50222290	50323554	-1	protein_coding	196740	VSTM4	0.1554	0.520951	155	14.05	48	1.78854e-06	0.00022845	PsychENCODE_eQTLs	NA	No	NA	2.44873e-10	10:50354015_GC_G;10:50278457_TA_T;rs4838446	17
ENSG00000172538	FAM170B	10	50339199	50342053	-1	protein_coding	170370	FAM170B	NA	1.03148	22	15.06	135	3.59769e-06	0.000432275	PsychENCODE_eQTLs:GTEx/v8/Brain_Spinal_cord_cervical_c-1	NA	No	NA	2.44873e-10	10:50354015_GC_G;10:50278457_TA_T;rs4838446	17
ENSG00000204161	C10orf128	10	50362773	50396630	-1	protein_coding	170371	C10orf128	0.0451285	0.530365	35	19.14	0	NA	NA	NA	NA	No	NA	1.92072e-10	10:50354015_GC_G;10:50278457_TA_T;rs4838446	17
ENSG00000177354	C10orf71	10	50507187	50535537	1	protein_coding	118461	C10orf71	9.35244e-05	0.475328	0	0	0	NA	NA	NA	NA	Yes	Fetal_Cortex	4.95174e-10	10:50354015_GC_G;10:50278457_TA_T:rs4838446:10:50354015_GC_G	17
ENSG00000119919	NKX2-3	10	101292690	101296278	1	protein_coding	159296	NKX2-3	0.802089	-0.0957717	0	0	0	NA	NA	NA	NA	Yes	Promoter_anchored_loops	1.99077e-08	rs10883488	18
ENSG00000213341	CHUK	10	101948055	101989376	-1	protein_coding	1147	CHUK	0.998704	-0.488117	0	0	108	NA	0.049	CMC_NoSVA_cis	NA	No	NA	7.44689e-08	rs10883488	18
ENSG00000095485	CWF19L1	10	101992055	102027437	-1	protein_coding	55280	CWF19L1	5.68864e-09	0.127599	0	0	0	NA	NA	NA	NA	Yes	Promoter_anchored_loops:Adult_Cortex:Fetal_Cortex	5.65982e-09	rs10883488	18
ENSG00000196072	BLOC1S2	10	102033713	102046469	-1	protein_coding	282991	BLOC1S2	0.0560249	-0.205282	0	0	0	NA	NA	NA	NA	Yes	Adult_Cortex	5.65982e-09	rs10883488	18
ENSG00000107593	PKD2L1	10	102047903	102090243	-1	protein_coding	9033	PKD2L1	6.57114e-17	-0.61191	0	0	311	1.94597e-09	1.67477e-05	GTEx/v8/Brain_Nucleus_accumbens_basal_ganglia	NA	Yes	Promoter_anchored_loops:Adult_Cortex:Fetal_Cortex:Neural_Progenitor_Cell	5.65982e-09	rs10883488	18
ENSG00000099194	SCD	10	102106881	102124591	1	protein_coding	6319	SCD	0.887398	0.060418	0	0	0	NA	NA	NA	NA	Yes	Promoter_anchored_loops:Adult_Cortex:Fetal_Cortex:Neural_Progenitor_Cell	5.65982e-09	rs10883488	18
ENSG00000075290	WNT8B	10	102222798	102243501	1	protein_coding	7479	WNT8B	0.485778	0.0448151	59	17.05	312	1.0097e-11	1.60929e-07	GTEx/v8/Brain_Cortex:GTEx/v8/Brain_Hippocampus:GTEx/v8/Brain_Spinal_cord_cervical_c-1:GTEx/v8/Brain_Substantia_nigra	NA	No	NA	5.65982e-09	rs10883488	18
ENSG00000075826	SEC31B	10	102246399	102289628	-1	protein_coding	25956	SEC31B	1.30062e-24	-0.484595	96	26.5	336	4.36296e-44	7.72306e-41	PsychENCODE_eQTLs:xQTLServer_eQTLs:CMC_SVA_cis:CMC_NoSVA_cis:BRAINEAC/HIPP:BRAINEAC/OCTX:BRAINEAC/PUTM:GTEx/v8/Brain_Anterior_cingulate_cortex_BA24:GTEx/v8/Brain_Caudate_basal_ganglia:GTEx/v8/Brain_Cerebellar_Hemisphere:GTEx/v8/Brain_Cerebellum:GTEx/v8/Brain_Cortex:GTEx/v8/Brain_Frontal_Cortex_BA9:GTEx/v8/Brain_Hippocampus:GTEx/v8/Brain_Hypothalamus:GTEx/v8/Brain_Nucleus_accumbens_basal_ganglia:G…	NA	Yes	Adult_Cortex:Fetal_Cortex	5.65982e-09	rs10883488	18
ENSG00000255339	NDUFB8	10	102265385	102289638	-1	protein_coding	4714	NDUFB8	NA	-0.0813632	76	26.5	138	3.83614e-05	0.00362745	PsychENCODE_eQTLs	NA	Yes	Adult_Cortex:Fetal_Cortex	5.65982e-09	rs10883488	18
ENSG00000166136	NDUFB8	10	102267203	102289757	-1	protein_coding	4714	NDUFB8	0.350529	-0.0813632	75	26.5	0	NA	NA	NA	NA	Yes	Adult_Cortex:Fetal_Cortex	5.65982e-09	rs10883488	18
ENSG00000166135	HIF1AN	10	102288829	102319755	1	protein_coding	55662	HIF1AN	0.867691	-0.352002	106	16.84	334	1.03953e-07	0.000370727	CMC_SVA_cis:GTEx/v8/Brain_Cerebellar_Hemisphere	NA	Yes	Adult_Cortex:Fetal_Cortex	5.65982e-09	rs10883488	18
ENSG00000075891	PAX2	10	102495360	102589698	1	protein_coding	5076	PAX2	0.120234	NA	0	0	0	NA	NA	NA	NA	Yes	Promoter_anchored_loops	1.73807e-07	rs10883488	18
ENSG00000119906	FAM178A	10	102672326	102724893	1	protein_coding	55719	FAM178A	0.0164474	-0.301223	0	0	0	NA	NA	NA	NA	Yes	Adult_Cortex:Neural_Progenitor_Cell	1.48033e-07	rs10883488	18
ENSG00000055950	MRPL43	10	102729215	102747272	-1	protein_coding	84545	MRPL43	0.000110896	-0.255354	0	0	0	NA	NA	NA	NA	Yes	Adult_Cortex	4.25572e-07	rs10883488	18
ENSG00000095539	SEMA4G	10	102729275	102745628	1	protein_coding	57715	SEMA4G	0.000802235	-0.257941	0	0	0	NA	NA	NA	NA	Yes	Adult_Cortex	4.25572e-07	rs10883488	18
ENSG00000107815	C10orf2	10	102747124	102754158	1	protein_coding	56652	C10orf2	0.990313	-0.323104	0	0	0	NA	NA	NA	NA	Yes	Adult_Cortex	4.25572e-07	rs10883488	18
ENSG00000107816	LZTS2	10	102756375	102767593	1	protein_coding	84445	LZTS2	0.875482	-0.448969	0	0	0	NA	NA	NA	NA	Yes	Adult_Cortex:Fetal_Cortex	1.58983e-07	rs10883488	18
ENSG00000186862	PDZD7	10	102767440	102790890	-1	protein_coding	79955	PDZD7	0.72277	-0.505794	0	0	0	NA	NA	NA	NA	Yes	Fetal_Cortex	4.25572e-07	rs10883488	18
ENSG00000107819	SFXN3	10	102790991	102800998	1	protein_coding	81855	SFXN3	1.26901e-11	-0.678673	0	0	0	NA	NA	NA	NA	Yes	Fetal_Cortex	4.25572e-07	rs10883488	18
ENSG00000236311	TLX1NB	10	102849078	102890883	-1	protein_coding	100038246	TLX1NB	0.0193356	-0.705386	0	0	0	NA	NA	NA	NA	Yes	Promoter_anchored_loops	1.99077e-08	rs10883488	18
ENSG00000166272	WBP1L	10	104503727	104576021	1	protein_coding	54838	WBP1L	0.909387	0.61464	0	0	0	NA	NA	NA	NA	Yes	Fetal_Cortex	5.73357e-09	rs56365914	19
ENSG00000166275	C10orf32	10	104613980	104624718	1	protein_coding	119032	C10orf32	0.0316379	0.490358	0	0	1	8.90906e-05	0.00761486	PsychENCODE_eQTLs	NA	No	NA	5.73357e-09	rs56365914	19
ENSG00000138172	CALHM2	10	105206543	105212660	-1	protein_coding	51063	CALHM2	5.29268e-07	-0.689941	0	0	0	NA	NA	NA	NA	Yes	Adult_Cortex:Fetal_Cortex	5.73357e-09	rs56365914	19
ENSG00000185933	CALHM1	10	105213144	105218645	-1	protein_coding	255022	CALHM1	9.35702e-05	0.209561	0	0	0	NA	NA	NA	NA	Yes	Adult_Cortex:Fetal_Cortex	5.73357e-09	rs56365914	19
ENSG00000107954	NEURL1	10	105253736	105352309	1	protein_coding	9148	NEURL1	0.53757	0.420609	0	0	0	NA	NA	NA	NA	Yes	Adult_Cortex:Fetal_Cortex	5.73357e-09	rs56365914	19
ENSG00000107957	SH3PXD2A	10	105348285	105615301	-1	protein_coding	9644	SH3PXD2A	0.232738	-1.21155	9	10.84	0	NA	NA	NA	NA	Yes	Promoter_anchored_loops:Adult_Cortex:Neural_Progenitor_Cell	4.77037e-09	rs56365914;rs4630220;rs56365914:rs4630220	19
ENSG00000107960	OBFC1	10	105642300	105677963	-1	protein_coding	79991	OBFC1	1.3253e-05	NA	0	0	0	NA	NA	NA	NA	Yes	Neural_Progenitor_Cell	4.77037e-09	rs56365914:rs4630220	19
ENSG00000156384	SFR1	10	105881816	105886143	1	protein_coding	119392	SFR1	0.000222755	0.0546284	0	0	0	NA	NA	NA	NA	Yes	Adult_Cortex:Fetal_Cortex	5.73357e-09	rs56365914	19
ENSG00000065621	GSTO2	10	106028631	106064703	1	protein_coding	119391	GSTO2	1.66971e-07	0.0298912	0	0	0	NA	NA	NA	NA	Yes	Adult_Cortex:Fetal_Cortex	5.73357e-09	rs56365914	19
ENSG00000170325	PRDM10	11	129769601	129872730	-1	protein_coding	56980	PRDM10	0.99806	-0.319929	0	0	0	NA	NA	NA	NA	Yes	Adult_Cortex	3.94807e-08	rs6590459	20
ENSG00000084234	APLP2	11	129939732	130014699	1	protein_coding	334	APLP2	0.521618	-0.37293	0	0	0	NA	NA	NA	NA	Yes	Adult_Cortex	3.94807e-08	rs6590459	20
ENSG00000134917	ADAMTS8	11	130274820	130298888	-1	protein_coding	11095	ADAMTS8	1.05565e-08	-0.530041	18	19.63	13	1.37459e-11	3.65632e-09	PsychENCODE_eQTLs:CMC_SVA_cis	NA	Yes	Adult_Cortex	1.09558e-09	rs2875238;rs6590459	20
ENSG00000120451	SNX19	11	130745331	130786404	-1	protein_coding	399979	SNX19	9.83338e-07	0.319172	0	0	0	NA	NA	NA	NA	Yes	Promoter_anchored_loops:Neural_Progenitor_Cell	1.09558e-09	rs6590459:rs2875238	20
ENSG00000011105	TSPAN9	12	3186521	3395730	1	protein_coding	10867	TSPAN9	0.779778	1.65356	0	0	0	NA	NA	NA	NA	Yes	Adult_Cortex:Fetal_Cortex	6.88859e-26	rs4766188:rs10774183:rs7137025	21
ENSG00000111224	PARP11	12	3900213	3982608	-1	protein_coding	57097	PARP11	0.000159466	1.51188	0	0	2	1.29508e-05	0.00137797	PsychENCODE_eQTLs	NA	Yes	Fetal_Cortex	6.88859e-26	rs4766188;rs4766188:rs10774183:rs7137025	21
ENSG00000118971	CCND2	12	4382938	4414516	1	protein_coding	894	CCND2	0.949001	-1.76461	0	0	0	NA	NA	NA	NA	Yes	Adult_Cortex:Fetal_Cortex:Neural_Progenitor_Cell	6.88859e-26	rs4766188:rs10774183:rs7137025	21
ENSG00000078237	C12orf5	12	4430371	4462338	1	protein_coding	57103	C12orf5	0.691297	NA	0	0	0	NA	NA	NA	NA	Yes	Promoter_anchored_loops:Adult_Cortex:Fetal_Cortex:Neural_Progenitor_Cell	6.88859e-26	rs7137025:rs4766188:rs10774183	21
ENSG00000118972	FGF23	12	4477393	4488894	-1	protein_coding	8074	FGF23	0.0279897	-1.41537	0	0	0	NA	NA	NA	NA	Yes	Promoter_anchored_loops	4.95612e-09	rs7137025	21
ENSG00000047621	C12orf4	12	4596894	4647674	-1	protein_coding	57102	C12orf4	9.82515e-05	-0.75376	0	0	0	NA	NA	NA	NA	Yes	Fetal_Cortex	6.88859e-26	rs4766188:rs10774183:rs7137025	21
ENSG00000111247	RAD51AP1	12	4647950	4669214	1	protein_coding	10635	RAD51AP1	0.0223533	-0.117687	0	0	0	NA	NA	NA	NA	Yes	Fetal_Cortex	6.88859e-26	rs4766188:rs10774183:rs7137025	21
ENSG00000010219	DYRK4	12	4671370	4723325	1	protein_coding	8798	DYRK4	3.79609e-10	0.251197	0	0	0	NA	NA	NA	NA	Yes	Adult_Cortex:Fetal_Cortex	6.88859e-26	rs4766188:rs10774183:rs7137025	21
ENSG00000111254	AKAP3	12	4724674	4758213	-1	protein_coding	10566	AKAP3	0.026333	-0.3114	0	0	0	NA	NA	NA	NA	Yes	Adult_Cortex:Fetal_Cortex	6.88859e-26	rs4766188:rs10774183:rs7137025	21
ENSG00000139180	NDUFA9	12	4758261	4798454	1	protein_coding	4704	NDUFA9	0.542744	0.984564	0	0	0	NA	NA	NA	NA	Yes	Adult_Cortex:Fetal_Cortex	6.88859e-26	rs4766188:rs10774183:rs7137025	21
ENSG00000174106	LEMD3	12	65563351	65642107	1	protein_coding	23592	LEMD3	0.998968	-0.755533	0	0	3	1.07303e-07	3.08852e-15	GTEx/v8/Brain_Cerebellum	NA	No	NA	1.42559e-17	rs17178006;rs61921502	22
ENSG00000174099	MSRB3	12	65672423	65882024	1	protein_coding	253827	MSRB3	0.0070268	-0.542321	3	18.91	0	NA	NA	NA	NA	No	NA	1.42559e-17	rs17178006;rs61921502	22
ENSG00000166211	SPIC	12	101869199	101880775	1	protein_coding	121599	SPIC	0.118412	-0.121259	0	0	0	NA	NA	NA	NA	Yes	Promoter_anchored_loops	7.32802e-09	rs2195243	23
ENSG00000196091	MYBPC1	12	101962131	102079796	1	protein_coding	4604	MYBPC1	0.657926	0.559211	0	0	5	0.000377954	0.0262157	PsychENCODE_eQTLs	NA	No	NA	9.3727e-09	rs2195243	23
ENSG00000111666	CHPT1	12	102090725	102137918	1	protein_coding	56994	CHPT1	0.00357048	NA	0	0	18	NA	0.009	CMC_SVA_cis:CMC_NoSVA_cis	NA	No	NA	9.93849e-11	rs2195243	23
ENSG00000136048	DRAM1	12	102271129	102405908	1	protein_coding	55332	DRAM1	0.0807001	2.61344	10	11.1	0	NA	NA	NA	NA	No	NA	5.37346e-09	rs2195243	23
ENSG00000120860	CCDC53	12	102406705	102455927	-1	protein_coding	51019	CCDC53	0.0351259	-0.52539	17	15.3	69	2.16044e-33	2.49615e-30	PsychENCODE_eQTLs:CMC_SVA_cis	NA	No	NA	9.93849e-11	rs2195243	23
ENSG00000075188	NUP37	12	102467967	102513902	-1	protein_coding	79023	NUP37	0.000998328	-0.601292	11	10.8	0	NA	NA	NA	NA	Yes	Adult_Cortex:Fetal_Cortex	6.01255e-09	rs2195243	23
ENSG00000185480	PARPBP	12	102513956	102591298	1	protein_coding	55010	PARPBP	9.66662e-13	-0.634778	16	20.3	67	6.92365e-09	1.31723e-06	PsychENCODE_eQTLs:CMC_SVA_cis	NA	Yes	Adult_Cortex:Fetal_Cortex	3.02796e-10	rs2195243	23
ENSG00000183395	PMCH	12	102590237	102591623	-1	protein_coding	5367	PMCH	0.115286	-0.252124	6	20.3	0	NA	NA	NA	NA	No	NA	7.15974e-09	rs2195243	23
ENSG00000017427	IGF1	12	102789645	102874423	-1	protein_coding	3479	IGF1	0.469523	-0.421448	5	11.34	0	NA	NA	NA	NA	No	NA	1.72311e-08	rs2195243	23
ENSG00000171471	MAP1LC3B2	12	116997186	117014425	1	protein_coding	643246	MAP1LC3B2	0.0237057	0.490194	0	0	0	NA	NA	NA	NA	Yes	Promoter_anchored_loops	9.01329e-24	rs7132910:rs111865233;rs7132910:rs111865233:rs111865233;rs118025365:rs12296869	24
ENSG00000111412	C12orf49	12	117153593	117175875	-1	protein_coding	79794	C12orf49	0.0452103	-1.01496	0	0	0	NA	NA	NA	NA	Yes	Promoter_anchored_loops	0.0210972	rs73220476	24
ENSG00000135119	RNFT2	12	117176096	117291436	1	protein_coding	84900	RNFT2	0.79071	2.09968	2	15.76	2	4.45882e-05	0.00140194	GTEx/v8/Brain_Cerebellar_Hemisphere	NA	Yes	Promoter_anchored_loops	2.80494e-23	rs73220476;rs111865233;rs7132910	24
ENSG00000135116	HRK	12	117293949	117319246	-1	protein_coding	8739	HRK	NA	0.578	13	16.3	3	0.000409566	0.0280336	PsychENCODE_eQTLs	NA	No	NA	1.70141e-23	rs73220476;rs111865233;rs7132910	24
ENSG00000174989	FBXW8	12	117348761	117468953	1	protein_coding	26259	FBXW8	8.69107e-13	-0.161468	106	26.8	118	1.90431e-07	0.000925284	CMC_SVA_cis:GTEx/v8/Brain_Cerebellar_Hemisphere	NA	No	NA	9.01329e-24	rs12296869;rs111865233;rs118025365;rs7978725;rs7132910	24
ENSG00000088992	TESC	12	117476728	117537284	-1	protein_coding	54997	TESC	0.69214	NA	24	13.31	149	6.90574e-85	4.19641e-81	PsychENCODE_eQTLs:xQTLServer_eQTLs:CMC_SVA_cis:CMC_NoSVA_cis:BRAINEAC/TCTX:GTEx/v8/Brain_Anterior_cingulate_cortex_BA24:GTEx/v8/Brain_Caudate_basal_ganglia:GTEx/v8/Brain_Cortex:GTEx/v8/Brain_Frontal_Cortex_BA9:GTEx/v8/Brain_Nucleus_accumbens_basal_ganglia	NA	Yes	Promoter_anchored_loops	9.01329e-24	rs12296869;rs7978725;rs118025365;rs73220476;rs111865233;rs7132910;rs7978725:rs118025365	24
ENSG00000135108	FBXO21	12	117581146	117628336	-1	protein_coding	23014	FBXO21	0.990626	-0.850122	0	0	16	NA	0.049	CMC_SVA_cis	NA	No	NA	0.000157154	rs12296869	24
ENSG00000089250	NOS1	12	117645947	117889975	-1	protein_coding	4842	NOS1	0.998695	-0.250592	0	0	0	NA	NA	NA	NA	Yes	Promoter_anchored_loops	6.96238e-13	rs7978725:rs118025365	24
ENSG00000111445	RFC5	12	118451393	118470935	1	protein_coding	5985	RFC5	0.0147103	-0.134867	0	0	3	2.90745e-05	0.0344012	GTEx/v8/Brain_Cerebellar_Hemisphere	NA	No	NA	0.000157154	rs12296869	24
ENSG00000066629	EML1	14	100204030	100408397	1	protein_coding	2009	EML1	0.999446	0.0595517	17	11.21	1	0.00028234	0.0205298	PsychENCODE_eQTLs	NA	No	NA	1.37925e-09	rs10136225	25
ENSG00000196405	EVL	14	100437786	100610573	1	protein_coding	51466	EVL	0.992615	0.25707	0	0	5	NA	0.049	CMC_SVA_cis	NA	No	NA	1.37925e-09	rs10136225	25
ENSG00000140873	ADAMTS18	16	77281710	77469011	-1	protein_coding	170692	ADAMTS18	3.73935e-15	3.27538	26	19.13	13	9.43783e-06	9.11185e-13	PsychENCODE_eQTLs:GTEx/v8/Brain_Cerebellar_Hemisphere:GTEx/v8/Brain_Cerebellum	NA	No	NA	1.03685e-08	rs10871336;rs4888631	26
ENSG00000103248	MTHFSD	16	86563782	86588841	-1	protein_coding	64779	MTHFSD	3.7645e-09	1.14987	0	0	0	NA	NA	NA	NA	Yes	Promoter_anchored_loops	0.000242217	rs12921170	27
ENSG00000176692	FOXC2	16	86600857	86602539	1	protein_coding	2303	FOXC2	NA	NA	0	0	0	NA	NA	NA	NA	Yes	Neural_Progenitor_Cell	6.03955e-09	rs12921170:rs4240790:rs12921170;rs4240790	27
ENSG00000176678	FOXL1	16	86609974	86615303	1	protein_coding	2300	FOXL1	0.0639302	-1.05081	0	0	0	NA	NA	NA	NA	Yes	Neural_Progenitor_Cell	6.03955e-09	rs12921170:rs4240790:rs12921170;rs4240790	27
ENSG00000260456	C16orf95	16	87117168	87351022	-1	protein_coding	100506581	C16orf95	NA	0.915814	57	16.49	0	NA	NA	NA	NA	No	NA	6.03955e-09	rs12921170;rs4240790	27
ENSG00000140948	ZCCHC14	16	87439852	87525651	-1	protein_coding	23174	ZCCHC14	0.948836	-1.8302	0	0	0	NA	NA	NA	NA	Yes	Promoter_anchored_loops	6.13267e-05	rs12921170	27
ENSG00000004142	POLDIP2	17	26673659	26684545	-1	protein_coding	26073	POLDIP2	0.0492455	NA	0	0	2	0.000377924	0.0262139	PsychENCODE_eQTLs	NA	No	NA	8.09835e-06	rs35415902	28
ENSG00000087111	PIGS	17	26880401	26898890	-1	protein_coding	94005	PIGS	0.0799524	-1.05496	0	0	3	7.88439e-05	0.00684297	PsychENCODE_eQTLs	NA	No	NA	1.63741e-07	rs35415902	28
ENSG00000132581	SDF2	17	26975374	26989207	-1	protein_coding	6388	SDF2	0.68281	-0.687765	0	0	0	NA	NA	NA	NA	Yes	Adult_Cortex:Fetal_Cortex	7.6948e-08	rs35415902	28
ENSG00000109111	SUPT6H	17	26989109	27029697	1	protein_coding	6830	SUPT6H	1	-1.01782	0	0	0	NA	NA	NA	NA	Yes	Adult_Cortex:Fetal_Cortex	7.6948e-08	rs35415902	28
ENSG00000167525	PROCA1	17	27030215	27038872	-1	protein_coding	147011	PROCA1	0.000876151	-0.633441	0	0	114	2.6213e-09	1.49626e-14	GTEx/v8/Brain_Cerebellar_Hemisphere:GTEx/v8/Brain_Cerebellum:GTEx/v8/Brain_Nucleus_accumbens_basal_ganglia:GTEx/v8/Brain_Putamen_basal_ganglia	NA	Yes	Adult_Cortex	2.28426e-08	rs35415902	28
ENSG00000109113	RAB34	17	27041299	27045447	-1	protein_coding	83871	RAB34	4.67975e-06	-0.41151	0	0	0	NA	NA	NA	NA	Yes	Adult_Cortex:Fetal_Cortex	2.28426e-08	rs35415902	28
ENSG00000198242	RPL23A	17	27046411	27051377	1	protein_coding	6147	RPL23A	0.876904	-1.22697	0	0	0	NA	NA	NA	NA	Yes	Adult_Cortex:Fetal_Cortex	2.28426e-08	rs35415902	28
ENSG00000160606	TLCD1	17	27051366	27054953	-1	protein_coding	116238	TLCD1	0.0111499	NA	0	0	0	NA	NA	NA	NA	Yes	Promoter_anchored_loops:Adult_Cortex:Fetal_Cortex	2.28426e-08	rs35415902	28
ENSG00000160602	NEK8	17	27052915	27070473	1	protein_coding	284086	NEK8	1.56481e-06	-0.50158	10	18.55	0	NA	NA	NA	NA	Yes	Promoter_anchored_loops:Adult_Cortex:Fetal_Cortex	2.28426e-08	rs35415902	28
ENSG00000076604	TRAF4	17	27071002	27077974	1	protein_coding	9618	TRAF4	0.840039	-0.458819	19	18.55	132	3.04398e-06	0.000371347	PsychENCODE_eQTLs:CMC_SVA_cis:CMC_NoSVA_cis:GTEx/v8/Brain_Cortex	NA	No	NA	2.28426e-08	rs35415902	28
ENSG00000173065	FAM222B	17	27082996	27182250	-1	protein_coding	55731	FAM222B	0.549447	-1.29497	151	20.3	0	NA	NA	NA	NA	Yes	Adult_Cortex:Fetal_Cortex	1.80338e-08	rs35415902	28
ENSG00000132591	ERAL1	17	27181956	27188085	1	protein_coding	26284	ERAL1	1.04173e-06	0.0144008	27	16.91	0	NA	NA	NA	NA	Yes	Adult_Cortex:Fetal_Cortex	7.6948e-08	rs35415902	28
ENSG00000132589	FLOT2	17	27206353	27224697	-1	protein_coding	2319	FLOT2	0.0172343	-0.0816753	3	7.584	0	NA	NA	NA	NA	Yes	Promoter_anchored_loops:Neural_Progenitor_Cell	1.80338e-08	rs35415902	28
ENSG00000167536	DHRS13	17	27224799	27230089	-1	protein_coding	147015	DHRS13	0.00023405	-0.219913	0	0	6	0.000105879	0.00513087	CMC_SVA_cis:GTEx/v8/Brain_Cerebellum	NA	Yes	Promoter_anchored_loops:Adult_Cortex:Fetal_Cortex:Neural_Progenitor_Cell	1.80338e-08	rs35415902;rs568920303	28, 29
ENSG00000109118	PHF12	17	27232268	27278789	-1	protein_coding	57649	PHF12	0.99996	NA	0	0	0	NA	NA	NA	NA	Yes	Adult_Cortex:Fetal_Cortex:Hippocampus	1.80338e-08	rs35415902	28
ENSG00000179761	PIPOX	17	27277531	27384234	1	protein_coding	51268	PIPOX	9.88252e-11	0.0240042	0	0	0	NA	NA	NA	NA	Yes	Adult_Cortex:Fetal_Cortex:Hippocampus	1.80338e-08	rs35415902	28
ENSG00000063015	SEZ6	17	27281919	27333458	-1	protein_coding	124925	SEZ6	NA	-0.407242	0	0	2	0.000528289	0.0345702	PsychENCODE_eQTLs	NA	Yes	Adult_Cortex:Fetal_Cortex	7.53934e-10	rs568920303;rs35415902:17:28267098_CT_C;rs568920303:17:28267098_CT_C	28, 29
ENSG00000108256	NUFIP2	17	27582854	27621136	-1	protein_coding	57532	NUFIP2	0.992086	-2.76185	0	0	0	NA	NA	NA	NA	Yes	Promoter_anchored_loops:Fetal_Cortex	1.43167e-08	rs35415902:17:28267098_CT_C;rs568920303	28, 29
ENSG00000168792	ABHD15	17	27887565	27894155	-1	protein_coding	116236	ABHD15	0.00179013	-1.24972	0	0	0	NA	NA	NA	NA	Yes	Promoter_anchored_loops	1.60814e-08	17:28267098_CT_C;rs568920303	29
ENSG00000167543	TP53I13	17	27893070	27900175	1	protein_coding	90313	TP53I13	0.0627343	NA	0	0	0	NA	NA	NA	NA	Yes	Promoter_anchored_loops	1.60814e-08	17:28267098_CT_C;rs568920303	29
ENSG00000108262	GIT1	17	27900487	27921072	-1	protein_coding	28964	GIT1	0.999303	-0.929335	0	0	0	NA	NA	NA	NA	Yes	Adult_Cortex:Fetal_Cortex	7.53934e-10	rs568920303:17:28267098_CT_C	29
ENSG00000198720	ANKRD13B	17	27916787	27941779	1	protein_coding	124930	ANKRD13B	0.970861	-0.678915	0	0	0	NA	NA	NA	NA	Yes	Promoter_anchored_loops	2.18318e-06	17:28267098_CT_C;rs568920303	29
ENSG00000167549	CORO6	17	27941774	27949925	-1	protein_coding	84940	CORO6	3.14029e-05	-0.498787	2	6.17	398	1.11312e-08	2.05596e-06	PsychENCODE_eQTLs:GTEx/v8/Brain_Cerebellar_Hemisphere:GTEx/v8/Brain_Cerebellum:GTEx/v8/Brain_Nucleus_accumbens_basal_ganglia	NA	Yes	Adult_Cortex:Fetal_Cortex	7.53934e-10	rs568920303;17:28267098_CT_C;rs568920303:17:28267098_CT_C;rs568920303:17:28267098_CT_C:rs35415902	28, 29
ENSG00000141298	SSH2	17	27952956	28257294	-1	protein_coding	85464	SSH2	0.999753	-1.15327	234	19.44	407	7.56888e-07	0.00111264	CMC_SVA_cis:GTEx/v8/Brain_Cerebellar_Hemisphere:GTEx/v8/Brain_Cerebellum	NA	Yes	Adult_Cortex:Dorsolateral_Prefrontal_Cortex:Neural_Progenitor_Cell	7.53934e-10	rs568920303;17:28267098_CT_C;rs568920303:17:28267098_CT_C	29
ENSG00000176927	EFCAB5	17	28256218	28435470	1	protein_coding	374786	EFCAB5	7.41784e-16	-0.250082	151	21.7	418	1.23891e-22	8.19345e-20	PsychENCODE_eQTLs:CMC_SVA_cis:CMC_NoSVA_cis:BRAINEAC/CRBL:BRAINEAC/FCTX:BRAINEAC/HIPP:BRAINEAC/MEDU:BRAINEAC/OCTX:BRAINEAC/TCTX:BRAINEAC/aveALL:GTEx/v8/Brain_Anterior_cingulate_cortex_BA24:GTEx/v8/Brain_Caudate_basal_ganglia:GTEx/v8/Brain_Cerebellar_Hemisphere:GTEx/v8/Brain_Cerebellum:GTEx/v8/Brain_Cortex:GTEx/v8/Brain_Frontal_Cortex_BA9:GTEx/v8/Brain_Hypothalamus:GTEx/v8/Brain_Nucleus_accumbens_…	NA	Yes	Adult_Cortex:Dorsolateral_Prefrontal_Cortex:Neural_Progenitor_Cell	7.53934e-10	rs568920303;17:28267098_CT_C;rs568920303:17:28267098_CT_C	29
ENSG00000126653	NSRP1	17	28442539	28513493	1	protein_coding	84081	NSRP1	0.104802	-0.0263142	98	21.1	392	1.90389e-08	4.87626e-05	GTEx/v8/Brain_Cerebellar_Hemisphere:GTEx/v8/Brain_Cerebellum:GTEx/v8/Brain_Cortex:GTEx/v8/Brain_Hippocampus	NA	Yes	Adult_Cortex	6.45392e-09	17:28267098_CT_C;rs568920303	29
ENSG00000108576	SLC6A4	17	28521337	28563020	-1	protein_coding	6532	SLC6A4	0.85488	-0.640658	30	16.83	0	NA	NA	NA	NA	Yes	Neural_Progenitor_Cell	6.45392e-09	17:28267098_CT_C;rs568920303;rs568920303:rs568920303	29
ENSG00000108578	BLMH	17	28575218	28619074	-1	protein_coding	642	BLMH	0.00956069	NA	0	0	384	2.4921e-16	1.50664e-08	PsychENCODE_eQTLs:xQTLServer_eQTLs:CMC_SVA_cis:GTEx/v8/Brain_Cerebellum	NA	No	NA	6.45392e-09	rs568920303;17:28267098_CT_C	29
ENSG00000182271	TMIGD1	17	28643351	28661077	-1	protein_coding	388364	TMIGD1	0.104145	-0.365441	0	0	0	NA	NA	NA	NA	Yes	Adult_Cortex	2.31429e-08	rs568920303:17:28267098_CT_C;rs568920303	29
ENSG00000108582	CPD	17	28705923	28797007	1	protein_coding	1362	CPD	0.247132	-1.13936	0	0	0	NA	NA	NA	NA	Yes	Adult_Cortex:Fetal_Cortex	7.53934e-10	rs568920303:17:28267098_CT_C	29
ENSG00000108587	GOSR1	17	28804380	28854610	1	protein_coding	9527	GOSR1	0.450938	-1.46031	0	0	392	1.32335e-11	1.15392e-18	CMC_SVA_cis:CMC_NoSVA_cis:GTEx/v8/Brain_Amygdala:GTEx/v8/Brain_Anterior_cingulate_cortex_BA24:GTEx/v8/Brain_Caudate_basal_ganglia:GTEx/v8/Brain_Cerebellum:GTEx/v8/Brain_Cortex:GTEx/v8/Brain_Frontal_Cortex_BA9:GTEx/v8/Brain_Hippocampus:GTEx/v8/Brain_Hypothalamus:GTEx/v8/Brain_Nucleus_accumbens_basal_ganglia:GTEx/v8/Brain_Putamen_basal_ganglia	NA	Yes	Fetal_Cortex	6.45392e-09	rs568920303;17:28267098_CT_C	29
ENSG00000172301	COPRS	17	30178883	30186356	-1	protein_coding	55352	COPRS	0.832459	NA	0	0	0	NA	NA	NA	NA	Yes	Fetal_Cortex	1.43167e-08	17:28267098_CT_C;rs568920303	29
ENSG00000180340	FZD2	17	42634925	42636907	1	protein_coding	2535	FZD2	NA	NA	0	0	2	0.000653598	0.0460232	BRAINEAC/THAL	NA	No	NA	5.17426e-07	rs2462835	30
ENSG00000180329	CCDC43	17	42750437	42767147	-1	protein_coding	124808	CCDC43	0.000257178	-0.924708	0	0	0	NA	NA	NA	NA	Yes	Adult_Cortex	2.92405e-09	rs2462835;rs113562005:rs2462835	30
ENSG00000161692	DBF4B	17	42785976	42829632	1	protein_coding	80174	DBF4B	4.43214e-08	-0.507761	0	0	554	0.000110718	0.00189628	BRAINEAC/OCTX	NA	Yes	Promoter_anchored_loops	1.0811e-09	rs2462835;rs55938136;rs113562005	30
ENSG00000182963	GJC1	17	42875816	42908184	-1	protein_coding	10052	GJC1	0.944105	-2.78299	0	0	0	NA	NA	NA	NA	Yes	Promoter_anchored_loops	1.0811e-09	rs2462835	30
ENSG00000131097	HIGD1B	17	42923721	42927848	1	protein_coding	51751	HIGD1B	0.00234558	-0.344883	0	0	0	NA	NA	NA	NA	Yes	Fetal_Cortex	1.08194e-09	rs2462835:rs2462835;rs113562005	30
ENSG00000108883	EFTUD2	17	42927311	42977030	-1	protein_coding	9343	EFTUD2	0.999991	0.211209	0	0	55	NA	0.049	CMC_SVA_cis:CMC_NoSVA_cis	NA	Yes	Adult_Cortex	1.0811e-09	rs2462835;rs113562005;rs2462835:rs2462835	30
ENSG00000167131	CCDC103	17	42976510	42982758	1	protein_coding	388389	CCDC103	0.00218552	3.73457e-05	0	0	0	NA	NA	NA	NA	Yes	Adult_Cortex	2.92405e-09	rs2462835:rs2462835;rs113562005	30
ENSG00000214447	FAM187A	17	42977135	42982758	1	protein_coding	100528020	FAM187A	NA	NA	0	0	0	NA	NA	NA	NA	Yes	Adult_Cortex	2.92405e-09	rs2462835:rs2462835;rs113562005	30
ENSG00000131095	GFAP	17	42982376	42994305	-1	protein_coding	2670	GFAP	2.22937e-05	-0.265503	0	0	0	NA	NA	NA	NA	Yes	Promoter_anchored_loops	4.62703e-10	rs2462835	30
ENSG00000136448	NMT1	17	43128978	43186384	1	protein_coding	4836	NMT1	0.998501	0.0324477	0	0	1837	9.32642e-06	2.3859e-07	CMC_SVA_cis:GTEx/v8/Brain_Cerebellar_Hemisphere:GTEx/v8/Brain_Cerebellum	NA	Yes	Promoter_anchored_loops	8.24726e-11	rs2462835;rs113562005;rs55938136	30
ENSG00000186834	HEXIM1	17	43224684	43229468	1	protein_coding	10614	HEXIM1	0.9444	-1.49531	0	0	0	NA	NA	NA	NA	Yes	Promoter_anchored_loops	6.96395e-07	rs2462835	30
ENSG00000168517	HEXIM2	17	43238067	43247407	1	protein_coding	124790	HEXIM2	0.368237	-0.798107	0	0	0	NA	NA	NA	NA	Yes	Adult_Cortex:Fetal_Cortex	5.5465e-10	rs2462835:rs2462835;rs113562005	30
ENSG00000184922	FMNL1	17	43298811	43324687	1	protein_coding	752	FMNL1	0.999687	NA	0	0	2666	1.02394e-24	7.89257e-19	GTEx/v8/Brain_Cerebellar_Hemisphere:GTEx/v8/Brain_Cerebellum	NA	Yes	Promoter_anchored_loops:Adult_Cortex:Fetal_Cortex	3.26317e-10	rs2462835;rs55938136;rs113562005	30
ENSG00000184361	SPATA32	17	43331760	43339479	-1	protein_coding	124783	SPATA32	2.95265e-05	-0.414756	0	0	0	NA	NA	NA	NA	Yes	Promoter_anchored_loops:Fetal_Cortex	5.17426e-07	rs2462835	30
ENSG00000159314	ARHGAP27	17	43471275	43511787	-1	protein_coding	201176	ARHGAP27	0.00125584	-0.761628	84	18.95	3217	4.59328e-19	7.23313e-14	CMC_SVA_cis:GTEx/v8/Brain_Caudate_basal_ganglia:GTEx/v8/Brain_Cerebellar_Hemisphere:GTEx/v8/Brain_Cerebellum:GTEx/v8/Brain_Cortex:GTEx/v8/Brain_Nucleus_accumbens_basal_ganglia:GTEx/v8/Brain_Putamen_basal_ganglia	NA	Yes	Promoter_anchored_loops	8.24726e-11	rs2462835;rs113562005;rs55938136;rs2462835:rs2462835	30
ENSG00000225190	PLEKHM1	17	43513266	43568115	-1	protein_coding	9842	PLEKHM1	0.840543	-0.663068	138	18.95	3254	1.97798e-42	8.79568e-35	PsychENCODE_eQTLs:BRAINEAC/CRBL:GTEx/v8/Brain_Amygdala:GTEx/v8/Brain_Anterior_cingulate_cortex_BA24:GTEx/v8/Brain_Caudate_basal_ganglia:GTEx/v8/Brain_Cerebellar_Hemisphere:GTEx/v8/Brain_Cerebellum:GTEx/v8/Brain_Cortex:GTEx/v8/Brain_Frontal_Cortex_BA9:GTEx/v8/Brain_Hypothalamus:GTEx/v8/Brain_Nucleus_accumbens_basal_ganglia:GTEx/v8/Brain_Putamen_basal_ganglia	NA	Yes	Promoter_anchored_loops	3.26317e-10	rs2462835;rs113562005;rs55938136;rs2462835:rs55938136:rs2462835	30
ENSG00000120088	CRHR1	17	43699267	43913194	1	protein_coding	1394	CRHR1	0.792134	2.03809	925	19.39	3486	2.03463e-48	4.22137e-45	PsychENCODE_eQTLs:CMC_SVA_cis:CMC_NoSVA_cis:BRAINEAC/CRBL:BRAINEAC/FCTX:BRAINEAC/HIPP:BRAINEAC/MEDU:BRAINEAC/TCTX:BRAINEAC/WHMT:BRAINEAC/aveALL:GTEx/v8/Brain_Caudate_basal_ganglia:GTEx/v8/Brain_Cortex:GTEx/v8/Brain_Hippocampus:GTEx/v8/Brain_Nucleus_accumbens_basal_ganglia:GTEx/v8/Brain_Putamen_basal_ganglia	NA	Yes	Promoter_anchored_loops	8.24726e-11	rs2462835;rs55938136;rs113562005;rs2462835:rs2462835	30
ENSG00000185294	SPPL2C	17	43922256	43924438	1	protein_coding	162540	SPPL2C	2.29525e-05	0.187395	118	23.5	3349	6.65162e-25	5.44181e-19	PsychENCODE_eQTLs:BRAINEAC/CRBL:GTEx/v8/Brain_Cerebellar_Hemisphere:GTEx/v8/Brain_Cerebellum:GTEx/v8/Brain_Frontal_Cortex_BA9	NA	Yes	Promoter_anchored_loops:Neural_Progenitor_Cell	3.26317e-10	rs2462835;rs113562005;rs55938136;rs2462835:rs2462835	30
ENSG00000186868	MAPT	17	43971748	44105700	1	protein_coding	4137	MAPT	4.68265e-05	2.01024	788	26.8	3502	0	0	PsychENCODE_eQTLs:xQTLServer_eQTLs:CMC_SVA_cis:CMC_NoSVA_cis:BRAINEAC/CRBL:BRAINEAC/MEDU:BRAINEAC/TCTX:BRAINEAC/THAL:BRAINEAC/WHMT:GTEx/v8/Brain_Caudate_basal_ganglia:GTEx/v8/Brain_Cerebellar_Hemisphere:GTEx/v8/Brain_Cerebellum	NA	Yes	Promoter_anchored_loops:Adult_Cortex:Fetal_Cortex	8.24726e-11	rs2462835;rs113562005;rs55938136;rs113562005:rs2462835	30
ENSG00000256762	STH	17	44076616	44077060	1	protein_coding	246744	STH	0.00444467	0.274193	95	19.15	3048	3.65145e-07	5.29315e-05	PsychENCODE_eQTLs:BRAINEAC/FCTX:BRAINEAC/TCTX:BRAINEAC/aveALL	NA	Yes	Promoter_anchored_loops:Adult_Cortex	3.91285e-10	rs2462835;rs113562005;rs55938136	30
ENSG00000120071	KANSL1	17	44107282	44302733	-1	protein_coding	284058	KANSL1	0.999734	0.0589452	1067	26.4	3491	3.43499e-131	5.04709e-127	PsychENCODE_eQTLs:CMC_SVA_cis:CMC_NoSVA_cis:BRAINEAC/CRBL:BRAINEAC/FCTX:BRAINEAC/HIPP:BRAINEAC/MEDU:BRAINEAC/OCTX:BRAINEAC/TCTX:BRAINEAC/THAL:BRAINEAC/WHMT:BRAINEAC/aveALL:GTEx/v8/Brain_Caudate_basal_ganglia:GTEx/v8/Brain_Cerebellar_Hemisphere:GTEx/v8/Brain_Cerebellum:GTEx/v8/Brain_Frontal_Cortex_BA9	NA	Yes	Promoter_anchored_loops	8.24726e-11	rs2462835;rs113562005;rs55938136;rs2462835:rs2462835;rs113562005:rs113562005	30
ENSG00000228696	ARL17B	17	44352150	44439130	-1	protein_coding	100506084	ARL17B	NA	-0.428243	286	15.22	3410	2.85083e-17	2.36165e-17	PsychENCODE_eQTLs:xQTLServer_eQTLs:CMC_SVA_cis:CMC_NoSVA_cis:GTEx/v8/Brain_Cerebellar_Hemisphere:GTEx/v8/Brain_Cerebellum:GTEx/v8/Brain_Hypothalamus	NA	Yes	Promoter_anchored_loops	8.24726e-11	rs2462835;rs113562005;rs113562005:rs113562005	30
ENSG00000176681	LRRC37A	17	44370099	44415160	1	protein_coding	9884	LRRC37A	0.890487	NA	66	15.22	3492	7.53897e-138	1.31187e-133	PsychENCODE_eQTLs:CMC_SVA_cis:CMC_NoSVA_cis:BRAINEAC/HIPP:GTEx/v8/Brain_Amygdala:GTEx/v8/Brain_Anterior_cingulate_cortex_BA24:GTEx/v8/Brain_Caudate_basal_ganglia:GTEx/v8/Brain_Cerebellar_Hemisphere:GTEx/v8/Brain_Cerebellum:GTEx/v8/Brain_Cortex:GTEx/v8/Brain_Frontal_Cortex_BA9:GTEx/v8/Brain_Hippocampus:GTEx/v8/Brain_Hypothalamus:GTEx/v8/Brain_Nucleus_accumbens_basal_ganglia:GTEx/v8/Brain_Putamen_b…	NA	Yes	EP_links_oneway:Promoter_anchored_loops	8.24726e-11	rs2462835;rs113562005;rs55938136;rs113562005:rs2462835	30
ENSG00000238083	LRRC37A2	17	44588877	44633016	1	protein_coding	474170	LRRC37A2	NA	NA	6	19.03	3492	0	0	PsychENCODE_eQTLs:xQTLServer_eQTLs:CMC_SVA_cis:CMC_SVA_trans:CMC_NoSVA_cis:CMC_NoSVA_trans:BRAINEAC/CRBL:BRAINEAC/FCTX:BRAINEAC/HIPP:BRAINEAC/MEDU:BRAINEAC/OCTX:BRAINEAC/PUTM:BRAINEAC/SNIG:BRAINEAC/TCTX:BRAINEAC/THAL:BRAINEAC/WHMT:BRAINEAC/aveALL:GTEx/v8/Brain_Amygdala:GTEx/v8/Brain_Anterior_cingulate_cortex_BA24:GTEx/v8/Brain_Caudate_basal_ganglia:GTEx/v8/Brain_Cerebellar_Hemisphere:GTEx/v8/Brai…	NA	No	NA	8.24726e-11	rs2462835;rs113562005;rs55938136	30
ENSG00000185829	ARL17A	17	44594068	44657088	-1	protein_coding	51326	ARL17A	NA	-2.38258	5	19.03	3479	4.38968e-38	7.41812e-31	PsychENCODE_eQTLs:CMC_SVA_cis:CMC_SVA_trans:CMC_NoSVA_cis:CMC_NoSVA_trans:GTEx/v8/Brain_Amygdala:GTEx/v8/Brain_Anterior_cingulate_cortex_BA24:GTEx/v8/Brain_Caudate_basal_ganglia:GTEx/v8/Brain_Cerebellar_Hemisphere:GTEx/v8/Brain_Cerebellum:GTEx/v8/Brain_Cortex:GTEx/v8/Brain_Frontal_Cortex_BA9:GTEx/v8/Brain_Hippocampus:GTEx/v8/Brain_Hypothalamus:GTEx/v8/Brain_Nucleus_accumbens_basal_ganglia:GTEx/v8…	NA	No	NA	8.24726e-11	rs2462835;rs113562005;rs55938136	30
ENSG00000073969	NSF	17	44668035	44834830	1	protein_coding	4905	NSF	0.713682	-0.566247	57	17.18	2463	2.51284e-12	2.14459e-10	PsychENCODE_eQTLs:CMC_SVA_cis:GTEx/v8/Brain_Cerebellum	NA	No	NA	3.26317e-10	rs113562005;rs2462835;rs55938136	30
ENSG00000108379	WNT3	17	44839872	44910520	-1	protein_coding	7473	WNT3	0.946108	-0.191111	41	16.08	3099	2.42691e-19	1.1843e-51	PsychENCODE_eQTLs:xQTLServer_eQTLs:CMC_SVA_cis:CMC_SVA_trans:CMC_NoSVA_cis:GTEx/v8/Brain_Cerebellar_Hemisphere:GTEx/v8/Brain_Cerebellum:GTEx/v8/Brain_Cortex	NA	Yes	Promoter_anchored_loops:Adult_Cortex	3.26317e-10	rs113562005;rs2462835;rs113562005:rs2462835	30
ENSG00000158955	WNT9B	17	44910567	44964096	1	protein_coding	7484	WNT9B	0.0516168	NA	0	0	0	NA	NA	NA	NA	Yes	Promoter_anchored_loops:Adult_Cortex	1.11097e-09	rs2462835;rs113562005:rs2462835	30
ENSG00000198336	MYL4	17	45277812	45301045	1	protein_coding	4635	MYL4	0.000175625	-0.33374	0	0	0	NA	NA	NA	NA	Yes	Fetal_Cortex	2.92405e-09	rs2462835;rs113562005:rs2462835	30
ENSG00000178852	EFCAB13	17	45400656	45518678	1	protein_coding	124989	EFCAB13	8.21992e-19	-0.190445	0	0	2	4.77043e-05	1.77534e-07	GTEx/v8/Brain_Anterior_cingulate_cortex_BA24	NA	No	NA	1.33032e-07	rs113562005	30
ENSG00000108854	SMURF2	17	62538413	62658186	-1	protein_coding	64750	SMURF2	0.99999	NA	0	0	46	0.000199856	0.0486251	BRAINEAC/PUTM	NA	No	NA	1.1448e-08	17:28267098_CT_C;rs568920303	29
ENSG00000176809	LRRC37A3	17	62850430	62915598	-1	protein_coding	374819	LRRC37A3	NA	-0.0971379	0	0	3426	0	0	xQTLServer_eQTLs:CMC_SVA_trans:CMC_NoSVA_cis:CMC_NoSVA_trans:BRAINEAC/CRBL:BRAINEAC/FCTX:BRAINEAC/HIPP:BRAINEAC/MEDU:BRAINEAC/OCTX:BRAINEAC/PUTM:BRAINEAC/SNIG:BRAINEAC/TCTX:BRAINEAC/THAL:BRAINEAC/WHMT:BRAINEAC/aveALL	NA	No	NA	8.24726e-11	rs2462835;rs113562005;rs55938136	30
ENSG00000186665	C17orf58	17	65987217	65989765	-1	protein_coding	284018	C17orf58	0.0821564	0.225875	0	0	3055	1.10786e-06	5.12235e-05	BRAINEAC/CRBL:BRAINEAC/MEDU:BRAINEAC/OCTX:BRAINEAC/TCTX	NA	No	NA	3.91285e-10	rs2462835;rs55938136;rs113562005	30
ENSG00000130202	PVRL2	19	45349432	45392485	1	protein_coding	5819	PVRL2	0.531937	-0.314456	4	16.74	0	NA	NA	NA	NA	No	NA	7.36461e-06	rs10414043	31
ENSG00000130204	TOMM40	19	45393826	45406946	1	protein_coding	10452	TOMM40	0.963682	NA	9	16.74	0	NA	NA	NA	NA	Yes	Adult_Cortex:Fetal_Cortex	8.28662e-09	rs10414043	31
ENSG00000130203	APOE	19	45409011	45412650	1	protein_coding	348	APOE	0.0345336	-0.237445	6	12.64	0	NA	NA	NA	NA	No	NA	8.28662e-09	rs10414043	31
ENSG00000130208	APOC1	19	45417504	45422606	1	protein_coding	341	APOC1	0.0507383	-0.105569	8	12.64	0	NA	NA	NA	NA	No	NA	8.28662e-09	rs10414043	31
ENSG00000267114	CTB-129P6.11	19	45453301	45457264	-1	protein_coding	NA	NA	NA	NA	0	0	0	NA	NA	NA	NA	Yes	Adult_Cortex:Fetal_Cortex	8.28662e-09	rs10414043	31
ENSG00000104853	CLPTM1	19	45457842	45496599	1	protein_coding	1209	CLPTM1	0.980483	NA	0	0	0	NA	NA	NA	NA	Yes	Adult_Cortex:Fetal_Cortex	8.28662e-09	rs10414043	31
ENSG00000104859	CLASRP	19	45542298	45574214	1	protein_coding	11129	CLASRP	0.964966	-0.0852025	0	0	0	NA	NA	NA	NA	Yes	Adult_Cortex:Fetal_Cortex	8.28662e-09	rs10414043	31
ENSG00000007255	TRAPPC6A	19	45666186	45681495	-1	protein_coding	79090	TRAPPC6A	0.000705278	-0.133842	0	0	0	NA	NA	NA	NA	Yes	Adult_Cortex:Fetal_Cortex	8.28662e-09	rs10414043	31
ENSG00000189114	BLOC1S3	19	45682003	45685059	1	protein_coding	388552	BLOC1S3	0.0184298	-0.115773	0	0	0	NA	NA	NA	NA	Yes	Adult_Cortex:Fetal_Cortex	8.28662e-09	rs10414043	31
ENSG00000267545	AC005779.2	19	45683080	45705702	1	protein_coding	NA	NA	NA	NA	0	0	0	NA	NA	NA	NA	Yes	Adult_Cortex:Fetal_Cortex	8.28662e-09	rs10414043	31
ENSG00000128159	TUBGCP6	22	50656118	50683421	-1	protein_coding	85378	TUBGCP6	5.08954e-19	-0.5061	1	1.293	0	NA	NA	NA	NA	No	NA	4.72029e-09	rs73187275	32
ENSG00000100429	HDAC10	22	50683612	50689834	-1	protein_coding	83933	HDAC10	3.27881e-12	NA	1	1.293	0	NA	NA	NA	NA	No	NA	4.72029e-09	rs73187275	32
ENSG00000188130	MAPK12	22	50683879	50700254	-1	protein_coding	6300	MAPK12	0.0136201	NA	1	1.293	0	NA	NA	NA	NA	No	NA	4.72029e-09	rs73187275	32
ENSG00000196576	PLXNB2	22	50713408	50746056	-1	protein_coding	23654	PLXNB2	0.992862	NA	1	23.1	0	NA	NA	NA	NA	No	NA	4.49412e-08	rs79966207	32
ENSG00000268427	AL022328.1	22	50714103	50714350	1	protein_coding	NA	NA	NA	NA	1	23.1	0	NA	NA	NA	NA	No	NA	4.49412e-08	rs79966207	32
ENSG00000205593	DENND6B	22	50747459	50765489	-1	protein_coding	414918	DENND6B	0.0310203	NA	0	0	0	NA	NA	NA	NA	Yes	Adult_Cortex:Fetal_Cortex	4.49412e-08	rs79966207	32
ENSG00000100239	PPP6R2	22	50781733	50883514	1	protein_coding	9701	PPP6R2	0.718789	NA	0	0	0	NA	NA	NA	NA	Yes	Promoter_anchored_loops:Adult_Cortex:Fetal_Cortex	4.49412e-08	rs79966207	32
ENSG00000128165	ADM2	22	50919985	50924869	1	protein_coding	79924	ADM2	0.0153	1.17533	0	0	0	NA	NA	NA	NA	Yes	Fetal_Cortex	4.49412e-08	rs79966207	32
ENSG00000100253	MIOX	22	50925213	50929077	1	protein_coding	55586	MIOX	4.60478e-12	0.468067	0	0	0	NA	NA	NA	NA	Yes	Fetal_Cortex	4.49412e-08	rs79966207	32
ENSG00000205560	CPT1B	22	51007290	51017899	-1	protein_coding	1375	CPT1B	2.03407e-09	0.430841	0	0	0	NA	NA	NA	NA	Yes	Fetal_Cortex	4.49412e-08	rs79966207	32

## Sheet: Table S6
Table S6. eQTL results
uniqID	db	tissue	gene	tested Allele	p	signed_stats	FDR	RiskIncAllele	aligned Direction	chr	pos	symbol	eqtlMapFilt
1:47668936:C:T	PsychENCODE	PsychENCODE_eQTLs	ENSG00000162368	C	0.000120384	0.0612972	0.00989357	NA	NA	1	47668936	CMPK1	1
1:47752635:C:T	PsychENCODE	PsychENCODE_eQTLs	ENSG00000162368	C	3.73987e-06	0.0701354	0.000447742	NA	NA	1	47752635	CMPK1	1
1:47833918:A:G	PsychENCODE	PsychENCODE_eQTLs	ENSG00000162368	A	6.13458e-07	0.0745448	8.54868e-05	NA	NA	1	47833918	CMPK1	1
1:47915175:G:T	PsychENCODE	PsychENCODE_eQTLs	ENSG00000162368	T	2.92003e-17	-0.0785182	1.30774e-14	NA	NA	1	47915175	CMPK1	1
1:47915233:A:T	PsychENCODE	PsychENCODE_eQTLs	ENSG00000162368	T	2.95949e-17	-0.0785091	1.3248e-14	NA	NA	1	47915233	CMPK1	1
1:47921286:C:T	PsychENCODE	PsychENCODE_eQTLs	ENSG00000162368	C	2.00908e-14	-0.0718904	7.095e-12	NA	NA	1	47921286	CMPK1	1
1:47921843:A:G	PsychENCODE	PsychENCODE_eQTLs	ENSG00000162368	G	2.05715e-14	-0.0718582	7.25725e-12	NA	NA	1	47921843	CMPK1	1
1:47944812:C:T	PsychENCODE	PsychENCODE_eQTLs	ENSG00000162368	C	0.000218684	0.0474699	0.0165312	NA	NA	1	47944812	CMPK1	1
1:47955513:G:T	PsychENCODE	PsychENCODE_eQTLs	ENSG00000162368	G	0.000116161	0.0455814	0.0095919	NA	NA	1	47955513	CMPK1	1
1:47955513:G:T	PsychENCODE	PsychENCODE_eQTLs	ENSG00000186118	G	0.00029866	-0.156394	0.021525	NA	NA	1	47955513	TEX38	1
1:47962802:A:T	PsychENCODE	PsychENCODE_eQTLs	ENSG00000162368	T	0.000166628	0.0328146	0.0130982	NA	NA	1	47962802	CMPK1	1
1:47974123:C:T	PsychENCODE	PsychENCODE_eQTLs	ENSG00000162368	T	5.11714e-07	0.0510539	7.22819e-05	NA	NA	1	47974123	CMPK1	1
1:50829879:A:G	PsychENCODE	PsychENCODE_eQTLs	ENSG00000123080	A	2.46027e-05	0.0590108	0.00244616	NA	NA	1	50829879	CDKN2C	1
1:50830896:A:T	PsychENCODE	PsychENCODE_eQTLs	ENSG00000123080	A	2.51507e-05	0.0589164	0.00249443	NA	NA	1	50830896	CDKN2C	1
1:50833414:C:T	PsychENCODE	PsychENCODE_eQTLs	ENSG00000123080	C	2.49873e-05	0.0588763	0.00248004	NA	NA	1	50833414	CDKN2C	1
1:50836955:A:G	PsychENCODE	PsychENCODE_eQTLs	ENSG00000123080	G	9.04158e-06	0.0620615	0.00099651	NA	NA	1	50836955	CDKN2C	1
1:50839740:A:G	PsychENCODE	PsychENCODE_eQTLs	ENSG00000123080	A	0.000130708	0.0537848	0.0106247	NA	NA	1	50839740	CDKN2C	1
1:50841382:A:G	PsychENCODE	PsychENCODE_eQTLs	ENSG00000123080	A	1.17698e-05	0.0611466	0.00126421	NA	NA	1	50841382	CDKN2C	1
1:50843711:C:G	PsychENCODE	PsychENCODE_eQTLs	ENSG00000123080	G	1.27382e-05	0.0608716	0.00135757	NA	NA	1	50843711	CDKN2C	1
1:50843776:A:C	PsychENCODE	PsychENCODE_eQTLs	ENSG00000123080	C	1.2822e-05	0.0608493	0.00136565	NA	NA	1	50843776	CDKN2C	1
1:50844859:C:G	PsychENCODE	PsychENCODE_eQTLs	ENSG00000123080	C	1.31827e-05	0.0607508	0.00140018	NA	NA	1	50844859	CDKN2C	1
1:50845365:G:T	PsychENCODE	PsychENCODE_eQTLs	ENSG00000123080	G	1.33414e-05	0.0607124	0.00141537	NA	NA	1	50845365	CDKN2C	1
1:50845641:A:G	PsychENCODE	PsychENCODE_eQTLs	ENSG00000123080	G	1.33925e-05	0.0607009	0.00142021	NA	NA	1	50845641	CDKN2C	1
1:50845804:G:T	PsychENCODE	PsychENCODE_eQTLs	ENSG00000123080	T	1.32344e-05	0.0607362	0.00140514	NA	NA	1	50845804	CDKN2C	1
1:50846286:A:G	PsychENCODE	PsychENCODE_eQTLs	ENSG00000123080	G	1.35453e-05	0.0606655	0.00143474	NA	NA	1	50846286	CDKN2C	1
1:50848447:C:T	PsychENCODE	PsychENCODE_eQTLs	ENSG00000123080	C	1.47574e-05	0.0603731	0.00154932	NA	NA	1	50848447	CDKN2C	1
1:50849156:A:G	PsychENCODE	PsychENCODE_eQTLs	ENSG00000123080	A	1.48657e-05	0.0603491	0.00155942	NA	NA	1	50849156	CDKN2C	1
1:50849364:C:T	PsychENCODE	PsychENCODE_eQTLs	ENSG00000123080	C	1.49084e-05	0.0603403	0.00156342	NA	NA	1	50849364	CDKN2C	1
1:50849406:A:T	PsychENCODE	PsychENCODE_eQTLs	ENSG00000123080	T	1.49147e-05	0.0603396	0.00156402	NA	NA	1	50849406	CDKN2C	1
1:50849547:C:T	PsychENCODE	PsychENCODE_eQTLs	ENSG00000123080	T	1.49534e-05	0.0603309	0.00156763	NA	NA	1	50849547	CDKN2C	1
1:50851128:C:T	PsychENCODE	PsychENCODE_eQTLs	ENSG00000123080	T	1.51388e-05	0.0602904	0.00158504	NA	NA	1	50851128	CDKN2C	1
1:50851189:A:C	PsychENCODE	PsychENCODE_eQTLs	ENSG00000123080	C	1.51615e-05	0.0602863	0.00158716	NA	NA	1	50851189	CDKN2C	1
1:50851923:A:T	PsychENCODE	PsychENCODE_eQTLs	ENSG00000123080	A	1.52773e-05	0.0602582	0.00159799	NA	NA	1	50851923	CDKN2C	1
1:50852720:A:G	PsychENCODE	PsychENCODE_eQTLs	ENSG00000123080	G	1.04221e-05	0.0614584	0.0011328	NA	NA	1	50852720	CDKN2C	1
1:50854465:A:G	PsychENCODE	PsychENCODE_eQTLs	ENSG00000123080	A	9.35724e-06	0.0619393	0.00102783	NA	NA	1	50854465	CDKN2C	1
1:50854654:A:G	PsychENCODE	PsychENCODE_eQTLs	ENSG00000123080	G	1.09313e-05	0.061496	0.00118273	NA	NA	1	50854654	CDKN2C	1
1:50855083:A:G	PsychENCODE	PsychENCODE_eQTLs	ENSG00000123080	G	8.65751e-06	0.0621713	0.000958216	NA	NA	1	50855083	CDKN2C	1
1:50855137:A:G	PsychENCODE	PsychENCODE_eQTLs	ENSG00000123080	G	8.60814e-06	0.0621914	0.000953293	NA	NA	1	50855137	CDKN2C	1
1:50855207:A:T	PsychENCODE	PsychENCODE_eQTLs	ENSG00000123080	A	8.51922e-06	0.0622232	0.000944345	NA	NA	1	50855207	CDKN2C	1
1:50855284:C:T	PsychENCODE	PsychENCODE_eQTLs	ENSG00000123080	T	8.32232e-06	0.0622992	0.000924699	NA	NA	1	50855284	CDKN2C	1
1:50855708:A:G	PsychENCODE	PsychENCODE_eQTLs	ENSG00000123080	G	8.02639e-06	0.0624126	0.00089493	NA	NA	1	50855708	CDKN2C	1
1:50855924:A:G	PsychENCODE	PsychENCODE_eQTLs	ENSG00000123080	G	7.78833e-06	0.062508	0.000870825	NA	NA	1	50855924	CDKN2C	1
1:50856193:A:T	PsychENCODE	PsychENCODE_eQTLs	ENSG00000123080	A	7.54369e-06	0.0626016	0.000845921	NA	NA	1	50856193	CDKN2C	1
1:50856277:C:T	PsychENCODE	PsychENCODE_eQTLs	ENSG00000123080	C	7.49726e-06	0.0626198	0.00084121	NA	NA	1	50856277	CDKN2C	1
1:50856537:G:T	PsychENCODE	PsychENCODE_eQTLs	ENSG00000123080	T	7.453e-06	0.0626375	0.000836709	NA	NA	1	50856537	CDKN2C	1
1:50858252:A:G	PsychENCODE	PsychENCODE_eQTLs	ENSG00000123080	G	6.82083e-06	0.0629002	0.000772455	NA	NA	1	50858252	CDKN2C	1
1:50858272:A:G	PsychENCODE	PsychENCODE_eQTLs	ENSG00000123080	A	6.85231e-06	0.062888	0.00077568	NA	NA	1	50858272	CDKN2C	1
1:50858518:C:G	PsychENCODE	PsychENCODE_eQTLs	ENSG00000123080	G	6.94221e-06	0.0628387	0.000784829	NA	NA	1	50858518	CDKN2C	1
1:50858748:A:G	PsychENCODE	PsychENCODE_eQTLs	ENSG00000123080	A	7.06001e-06	0.0627781	0.000796819	NA	NA	1	50858748	CDKN2C	1
1:50860499:A:C	PsychENCODE	PsychENCODE_eQTLs	ENSG00000123080	A	7.49049e-06	0.0625718	0.000840516	NA	NA	1	50860499	CDKN2C	1
1:50861220:A:C	PsychENCODE	PsychENCODE_eQTLs	ENSG00000123080	C	7.68911e-06	0.0625918	0.000860743	NA	NA	1	50861220	CDKN2C	1
1:50861621:C:T	PsychENCODE	PsychENCODE_eQTLs	ENSG00000123080	T	2.3101e-06	0.067735	0.000288699	NA	NA	1	50861621	CDKN2C	1
1:50861987:A:G	PsychENCODE	PsychENCODE_eQTLs	ENSG00000123080	A	1.4094e-05	0.060498	0.00148659	NA	NA	1	50861987	CDKN2C	1
1:50862183:C:T	PsychENCODE	PsychENCODE_eQTLs	ENSG00000123080	T	1.5162e-05	0.0602398	0.00158721	NA	NA	1	50862183	CDKN2C	1
1:50862893:C:G	PsychENCODE	PsychENCODE_eQTLs	ENSG00000123080	C	1.49444e-05	0.0602672	0.00156678	NA	NA	1	50862893	CDKN2C	1
1:50862994:C:T	PsychENCODE	PsychENCODE_eQTLs	ENSG00000123080	C	1.50248e-05	0.0602402	0.00157434	NA	NA	1	50862994	CDKN2C	1
1:50863031:A:C	PsychENCODE	PsychENCODE_eQTLs	ENSG00000123080	C	1.43315e-05	0.0604165	0.00150912	NA	NA	1	50863031	CDKN2C	1
1:50863112:C:T	PsychENCODE	PsychENCODE_eQTLs	ENSG00000123080	T	1.47325e-05	0.0603041	0.00154694	NA	NA	1	50863112	CDKN2C	1
1:50863159:A:G	PsychENCODE	PsychENCODE_eQTLs	ENSG00000123080	G	1.47498e-05	0.0602919	0.00154859	NA	NA	1	50863159	CDKN2C	1
1:50863166:G:T	PsychENCODE	PsychENCODE_eQTLs	ENSG00000123080	T	1.47678e-05	0.0602833	0.00155029	NA	NA	1	50863166	CDKN2C	1
1:50863529:A:G	PsychENCODE	PsychENCODE_eQTLs	ENSG00000123080	A	1.69605e-05	0.0600587	0.00175434	NA	NA	1	50863529	CDKN2C	1
1:50863717:A:G	PsychENCODE	PsychENCODE_eQTLs	ENSG00000123080	A	2.45633e-05	0.0593042	0.00244262	NA	NA	1	50863717	CDKN2C	1
1:50864969:A:G	PsychENCODE	PsychENCODE_eQTLs	ENSG00000123080	A	2.38512e-05	0.0593835	0.00237961	NA	NA	1	50864969	CDKN2C	1
1:50865008:A:G	PsychENCODE	PsychENCODE_eQTLs	ENSG00000123080	G	2.38175e-05	0.0593862	0.00237659	NA	NA	1	50865008	CDKN2C	1
1:50865140:A:G	PsychENCODE	PsychENCODE_eQTLs	ENSG00000123080	G	2.36322e-05	0.059406	0.00236019	NA	NA	1	50865140	CDKN2C	1
1:50865259:C:T	PsychENCODE	PsychENCODE_eQTLs	ENSG00000123080	T	2.35696e-05	0.0594124	0.00235466	NA	NA	1	50865259	CDKN2C	1
1:50865316:A:C	PsychENCODE	PsychENCODE_eQTLs	ENSG00000123080	A	2.35496e-05	0.0594149	0.00235287	NA	NA	1	50865316	CDKN2C	1
1:50866618:A:G	PsychENCODE	PsychENCODE_eQTLs	ENSG00000123080	G	2.28528e-05	0.0594892	0.00229072	NA	NA	1	50866618	CDKN2C	1
1:50867521:C:T	PsychENCODE	PsychENCODE_eQTLs	ENSG00000123080	T	2.26602e-05	0.0595094	0.00227334	NA	NA	1	50867521	CDKN2C	1
1:50867728:C:T	PsychENCODE	PsychENCODE_eQTLs	ENSG00000123080	C	2.26059e-05	0.0595147	0.00226852	NA	NA	1	50867728	CDKN2C	1
1:50868036:C:T	PsychENCODE	PsychENCODE_eQTLs	ENSG00000123080	T	2.25004e-05	0.0595265	0.00225906	NA	NA	1	50868036	CDKN2C	1
1:50868417:C:T	PsychENCODE	PsychENCODE_eQTLs	ENSG00000123080	C	1.71473e-05	0.0602404	0.0017717	NA	NA	1	50868417	CDKN2C	1
1:50868866:A:G	PsychENCODE	PsychENCODE_eQTLs	ENSG00000123080	A	2.20642e-05	0.0595722	0.00221983	NA	NA	1	50868866	CDKN2C	1
1:50870083:C:G	PsychENCODE	PsychENCODE_eQTLs	ENSG00000123080	C	2.15247e-05	0.0596283	0.00217146	NA	NA	1	50870083	CDKN2C	1
1:50870851:A:G	PsychENCODE	PsychENCODE_eQTLs	ENSG00000123080	A	2.12557e-05	0.0596544	0.0021472	NA	NA	1	50870851	CDKN2C	1
1:50871167:C:T	PsychENCODE	PsychENCODE_eQTLs	ENSG00000123080	T	2.10977e-05	0.0596712	0.00213301	NA	NA	1	50871167	CDKN2C	1
1:50873105:C:T	PsychENCODE	PsychENCODE_eQTLs	ENSG00000123080	T	2.06283e-05	0.0597676	0.00209051	NA	NA	1	50873105	CDKN2C	1
1:50873233:A:G	PsychENCODE	PsychENCODE_eQTLs	ENSG00000123080	G	2.05082e-05	0.0597501	0.00207964	NA	NA	1	50873233	CDKN2C	1
1:50876601:C:T	PsychENCODE	PsychENCODE_eQTLs	ENSG00000123080	T	1.83391e-05	0.0601834	0.00188173	NA	NA	1	50876601	CDKN2C	1
1:50877107:A:G	PsychENCODE	PsychENCODE_eQTLs	ENSG00000123080	A	1.40555e-05	0.0608781	0.00148291	NA	NA	1	50877107	CDKN2C	1
1:50877526:A:T	PsychENCODE	PsychENCODE_eQTLs	ENSG00000123080	A	1.41448e-05	0.0608586	0.00149142	NA	NA	1	50877526	CDKN2C	1
1:50890634:C:T	PsychENCODE	PsychENCODE_eQTLs	ENSG00000123080	T	1.1364e-06	-0.0680254	0.000150769	NA	NA	1	50890634	CDKN2C	1
1:50890649:G:T	PsychENCODE	PsychENCODE_eQTLs	ENSG00000123080	G	1.15392e-06	-0.0680739	0.000152901	NA	NA	1	50890649	CDKN2C	1
1:50891213:A:C	PsychENCODE	PsychENCODE_eQTLs	ENSG00000123080	C	1.40981e-06	-0.0673112	0.000183783	NA	NA	1	50891213	CDKN2C	1
1:50892199:C:T	PsychENCODE	PsychENCODE_eQTLs	ENSG00000123080	C	1.19107e-06	-0.0679453	0.000157415	NA	NA	1	50892199	CDKN2C	1
1:50892202:C:T	PsychENCODE	PsychENCODE_eQTLs	ENSG00000123080	C	1.18952e-06	-0.0679493	0.00015723	NA	NA	1	50892202	CDKN2C	1
1:50892547:A:G	PsychENCODE	PsychENCODE_eQTLs	ENSG00000123080	G	5.04891e-07	-0.069768	7.1394e-05	NA	NA	1	50892547	CDKN2C	1
1:50901368:C:T	PsychENCODE	PsychENCODE_eQTLs	ENSG00000123080	C	4.36309e-07	-0.0698385	6.23952e-05	NA	NA	1	50901368	CDKN2C	1
1:50907438:C:T	PsychENCODE	PsychENCODE_eQTLs	ENSG00000123080	C	1.99064e-07	-0.0718332	3.0185e-05	NA	NA	1	50907438	CDKN2C	1
1:50933830:A:G	PsychENCODE	PsychENCODE_eQTLs	ENSG00000123080	G	3.3027e-07	-0.0704196	4.82582e-05	NA	NA	1	50933830	CDKN2C	1
1:50968097:A:T	PsychENCODE	PsychENCODE_eQTLs	ENSG00000123080	A	3.6383e-08	-0.0759408	6.22027e-06	NA	NA	1	50968097	CDKN2C	1
1:50978927:A:G	PsychENCODE	PsychENCODE_eQTLs	ENSG00000123080	G	3.34004e-08	-0.0750385	5.74268e-06	NA	NA	1	50978927	CDKN2C	1
1:50984962:C:T	PsychENCODE	PsychENCODE_eQTLs	ENSG00000123080	T	5.57777e-06	-0.063279	0.000643756	NA	NA	1	50984962	CDKN2C	1
1:50991473:C:G	PsychENCODE	PsychENCODE_eQTLs	ENSG00000123080	G	7.91654e-06	-0.0622292	0.000883822	NA	NA	1	50991473	CDKN2C	1
1:51038327:A:T	PsychENCODE	PsychENCODE_eQTLs	ENSG00000123080	A	5.25614e-06	-0.063469	0.000609885	NA	NA	1	51038327	CDKN2C	1
1:51058495:A:T	PsychENCODE	PsychENCODE_eQTLs	ENSG00000123080	A	1.80698e-08	-0.076582	3.23432e-06	NA	NA	1	51058495	CDKN2C	1
1:51062976:A:G	PsychENCODE	PsychENCODE_eQTLs	ENSG00000123080	G	3.83399e-06	-0.0645525	0.000457966	NA	NA	1	51062976	CDKN2C	1
1:51075040:A:T	PsychENCODE	PsychENCODE_eQTLs	ENSG00000123080	A	4.37047e-08	-0.0747633	7.37595e-06	NA	NA	1	51075040	CDKN2C	1
1:51086337:C:T	PsychENCODE	PsychENCODE_eQTLs	ENSG00000123080	C	3.4865e-08	-0.0752776	5.97758e-06	NA	NA	1	51086337	CDKN2C	1
1:51093690:A:G	PsychENCODE	PsychENCODE_eQTLs	ENSG00000123080	G	1.27849e-08	-0.0773496	2.34007e-06	NA	NA	1	51093690	CDKN2C	1
1:51114503:C:T	PsychENCODE	PsychENCODE_eQTLs	ENSG00000123080	C	3.63755e-06	-0.0646709	0.000436614	NA	NA	1	51114503	CDKN2C	1
1:51114808:C:T	PsychENCODE	PsychENCODE_eQTLs	ENSG00000123080	T	1.70808e-08	-0.0767224	3.06822e-06	NA	NA	1	51114808	CDKN2C	1
1:51115173:C:T	PsychENCODE	PsychENCODE_eQTLs	ENSG00000123080	C	3.6704e-06	-0.0646467	0.000440176	NA	NA	1	51115173	CDKN2C	1
1:51181099:C:T	PsychENCODE	PsychENCODE_eQTLs	ENSG00000123080	C	7.76277e-06	-0.0628623	0.000868245	NA	NA	1	51181099	CDKN2C	1
1:51183257:C:T	PsychENCODE	PsychENCODE_eQTLs	ENSG00000123080	C	7.72055e-06	-0.0629635	0.000863945	NA	NA	1	51183257	CDKN2C	1
1:51193555:A:G	PsychENCODE	PsychENCODE_eQTLs	ENSG00000123080	G	4.07115e-08	-0.0749008	6.90697e-06	NA	NA	1	51193555	CDKN2C	1
1:51216616:C:T	PsychENCODE	PsychENCODE_eQTLs	ENSG00000123080	T	6.27621e-08	-0.0741971	1.03314e-05	NA	NA	1	51216616	CDKN2C	1
1:51217065:A:G	PsychENCODE	PsychENCODE_eQTLs	ENSG00000123080	G	4.0909e-08	-0.0749266	6.9382e-06	NA	NA	1	51217065	CDKN2C	1
1:51237194:C:T	PsychENCODE	PsychENCODE_eQTLs	ENSG00000123080	C	2.69595e-05	-0.0590967	0.00265295	NA	NA	1	51237194	CDKN2C	1
1:51237409:C:G	PsychENCODE	PsychENCODE_eQTLs	ENSG00000123080	C	2.62125e-05	-0.0591653	0.00258766	NA	NA	1	51237409	CDKN2C	1
1:51242674:C:G	PsychENCODE	PsychENCODE_eQTLs	ENSG00000123080	G	2.36599e-07	-0.0712687	3.54325e-05	NA	NA	1	51242674	CDKN2C	1
1:51243374:C:G	PsychENCODE	PsychENCODE_eQTLs	ENSG00000123080	C	2.54123e-05	-0.0596669	0.00251739	NA	NA	1	51243374	CDKN2C	1
1:51314782:A:C	PsychENCODE	PsychENCODE_eQTLs	ENSG00000123080	C	5.5885e-07	-0.0696386	7.84147e-05	NA	NA	1	51314782	CDKN2C	1
1:51340598:C:T	PsychENCODE	PsychENCODE_eQTLs	ENSG00000123080	C	2.68852e-07	-0.071306	3.98893e-05	NA	NA	1	51340598	CDKN2C	1
1:51356764:C:T	PsychENCODE	PsychENCODE_eQTLs	ENSG00000123080	C	2.23887e-07	-0.0717508	3.36604e-05	NA	NA	1	51356764	CDKN2C	1
1:51397457:A:T	PsychENCODE	PsychENCODE_eQTLs	ENSG00000123080	T	4.8547e-05	0.0575051	0.00446714	NA	NA	1	51397457	CDKN2C	1
1:51398544:A:G	PsychENCODE	PsychENCODE_eQTLs	ENSG00000123080	G	5.70546e-05	0.0570081	0.00515016	NA	NA	1	51398544	CDKN2C	1
1:51457656:G:T	PsychENCODE	PsychENCODE_eQTLs	ENSG00000123080	T	2.0939e-07	-0.072833	3.1634e-05	NA	NA	1	51457656	CDKN2C	1
1:51458009:C:T	PsychENCODE	PsychENCODE_eQTLs	ENSG00000123080	C	1.88858e-07	-0.073074	2.87412e-05	NA	NA	1	51458009	CDKN2C	1
1:51460280:A:C	PsychENCODE	PsychENCODE_eQTLs	ENSG00000123080	A	0.000659166	-0.0481912	0.0413972	NA	NA	1	51460280	CDKN2C	1
1:51463966:A:G	PsychENCODE	PsychENCODE_eQTLs	ENSG00000123080	A	1.71828e-07	-0.0733013	2.63328e-05	NA	NA	1	51463966	CDKN2C	1
1:51464565:C:T	PsychENCODE	PsychENCODE_eQTLs	ENSG00000123080	C	1.6648e-07	-0.073394	2.55697e-05	NA	NA	1	51464565	CDKN2C	1
1:51464645:C:T	PsychENCODE	PsychENCODE_eQTLs	ENSG00000123080	T	1.64954e-07	-0.073421	2.53534e-05	NA	NA	1	51464645	CDKN2C	1
1:51477643:A:T	PsychENCODE	PsychENCODE_eQTLs	ENSG00000123080	A	4.49609e-09	-0.0822694	8.77854e-07	NA	NA	1	51477643	CDKN2C	1
1:51480258:A:G	PsychENCODE	PsychENCODE_eQTLs	ENSG00000123080	G	6.46822e-08	-0.076001	1.06246e-05	NA	NA	1	51480258	CDKN2C	1
2:37067137:A:G	PsychENCODE	PsychENCODE_eQTLs	ENSG00000115828	G	0.000425654	0.0571837	0.028944	NA	NA	2	37067137	QPCT	1
2:37075013:A:T	PsychENCODE	PsychENCODE_eQTLs	ENSG00000115828	A	0.000589837	0.0566854	0.0378286	NA	NA	2	37075013	QPCT	1
2:37079583:C:T	PsychENCODE	PsychENCODE_eQTLs	ENSG00000115828	C	0.000425032	0.0573894	0.0289089	NA	NA	2	37079583	QPCT	1
2:37095139:C:G	PsychENCODE	PsychENCODE_eQTLs	ENSG00000115828	C	0.000166924	0.061311	0.0131183	NA	NA	2	37095139	QPCT	1
2:37102249:A:G	PsychENCODE	PsychENCODE_eQTLs	ENSG00000115828	G	0.000358201	0.0577815	0.0250651	NA	NA	2	37102249	QPCT	1
2:37117502:C:G	PsychENCODE	PsychENCODE_eQTLs	ENSG00000115828	C	0.000143729	0.0616415	0.0115351	NA	NA	2	37117502	QPCT	1
2:37136036:A:C	PsychENCODE	PsychENCODE_eQTLs	ENSG00000115828	C	8.2892e-05	0.0624956	0.00714951	NA	NA	2	37136036	QPCT	1
2:37137123:C:G	PsychENCODE	PsychENCODE_eQTLs	ENSG00000115828	G	0.000334629	0.0607159	0.0236776	NA	NA	2	37137123	QPCT	1
2:37138465:C:G	PsychENCODE	PsychENCODE_eQTLs	ENSG00000115828	G	4.59443e-05	0.0646634	0.0042558	NA	NA	2	37138465	QPCT	1
2:37141085:C:T	PsychENCODE	PsychENCODE_eQTLs	ENSG00000115828	T	0.000249704	0.0587931	0.0185045	NA	NA	2	37141085	QPCT	1
2:37150531:C:T	PsychENCODE	PsychENCODE_eQTLs	ENSG00000115828	C	0.000133813	0.0612028	0.0108431	NA	NA	2	37150531	QPCT	1
2:37150793:A:G	PsychENCODE	PsychENCODE_eQTLs	ENSG00000115828	G	0.000153752	0.0612093	0.0122251	NA	NA	2	37150793	QPCT	1
2:37152899:C:G	PsychENCODE	PsychENCODE_eQTLs	ENSG00000115828	C	0.000498252	0.0564214	0.0329514	NA	NA	2	37152899	QPCT	1
2:37209684:G:T	PsychENCODE	PsychENCODE_eQTLs	ENSG00000115828	T	0.000482977	0.0549036	0.0321178	NA	NA	2	37209684	QPCT	1
2:37245408:A:C	PsychENCODE	PsychENCODE_eQTLs	ENSG00000115828	A	0.000238781	0.057331	0.0178152	NA	NA	2	37245408	QPCT	1
2:37254035:A:G	PsychENCODE	PsychENCODE_eQTLs	ENSG00000115828	G	0.00070028	0.0539271	0.0434764	NA	NA	2	37254035	QPCT	1
2:37264935:A:T	PsychENCODE	PsychENCODE_eQTLs	ENSG00000115828	T	0.000419905	0.0557524	0.0286201	NA	NA	2	37264935	QPCT	1
2:37267901:A:T	PsychENCODE	PsychENCODE_eQTLs	ENSG00000115828	T	0.000330594	0.0569516	0.0234382	NA	NA	2	37267901	QPCT	1
2:203625483:A:G	PsychENCODE	PsychENCODE_eQTLs	ENSG00000182329	A	4.9347e-05	-0.198976	0.00453193	NA	NA	2	203625483	AC079354.1	1
2:203694478:A:G	PsychENCODE	PsychENCODE_eQTLs	ENSG00000182329	A	3.00645e-05	-0.203601	0.00292349	NA	NA	2	203694478	AC079354.1	1
2:203930903:G:T	PsychENCODE	PsychENCODE_eQTLs	ENSG00000182329	G	3.32508e-05	-0.200931	0.00319683	NA	NA	2	203930903	AC079354.1	1
4:102743353:A:G	PsychENCODE	PsychENCODE_eQTLs	ENSG00000138821	G	0.000568521	-0.0563861	0.0367152	NA	NA	4	102743353	SLC39A8	1
4:102743438:A:G	PsychENCODE	PsychENCODE_eQTLs	ENSG00000138821	A	0.00012493	-0.07269	0.0102166	NA	NA	4	102743438	SLC39A8	1
4:102743698:A:T	PsychENCODE	PsychENCODE_eQTLs	ENSG00000138821	A	0.000616353	-0.0561711	0.0392035	NA	NA	4	102743698	SLC39A8	1
4:102752589:A:G	PsychENCODE	PsychENCODE_eQTLs	ENSG00000138821	G	0.000732435	-0.0551445	0.0450756	NA	NA	4	102752589	SLC39A8	1
4:102769511:G:T	PsychENCODE	PsychENCODE_eQTLs	ENSG00000138821	G	0.000703384	-0.0523057	0.0436307	NA	NA	4	102769511	SLC39A8	1
4:102770557:A:G	PsychENCODE	PsychENCODE_eQTLs	ENSG00000138821	G	0.000273726	-0.0587	0.0200001	NA	NA	4	102770557	SLC39A8	1
4:102778580:A:C	PsychENCODE	PsychENCODE_eQTLs	ENSG00000138821	A	0.000174283	-0.0657949	0.0136141	NA	NA	4	102778580	SLC39A8	1
4:102779328:A:G	PsychENCODE	PsychENCODE_eQTLs	ENSG00000138821	A	0.000185107	-0.0598311	0.0143349	NA	NA	4	102779328	SLC39A8	1
4:102788747:A:G	PsychENCODE	PsychENCODE_eQTLs	ENSG00000138821	G	0.000184635	-0.0596537	0.014304	NA	NA	4	102788747	SLC39A8	1
4:102790037:G:T	PsychENCODE	PsychENCODE_eQTLs	ENSG00000138821	T	0.000302478	-0.0597633	0.0217564	NA	NA	4	102790037	SLC39A8	1
4:102802051:C:T	PsychENCODE	PsychENCODE_eQTLs	ENSG00000138821	T	0.000802075	-0.0487768	0.0484942	NA	NA	4	102802051	SLC39A8	1
4:102810526:C:T	PsychENCODE	PsychENCODE_eQTLs	ENSG00000138821	T	0.000206854	-0.0650155	0.0157657	NA	NA	4	102810526	SLC39A8	1
4:102855110:C:G	PsychENCODE	PsychENCODE_eQTLs	ENSG00000138821	C	7.62231e-06	-0.120714	0.000853934	NA	NA	4	102855110	SLC39A8	1
4:102865304:A:G	PsychENCODE	PsychENCODE_eQTLs	ENSG00000138821	A	0.000819097	-0.110121	0.049316	NA	NA	4	102865304	SLC39A8	1
4:102880524:C:T	PsychENCODE	PsychENCODE_eQTLs	ENSG00000138821	C	8.3529e-06	-0.120598	0.000927753	NA	NA	4	102880524	SLC39A8	1
4:102896591:G:T	PsychENCODE	PsychENCODE_eQTLs	ENSG00000138821	G	0.000525548	-0.113595	0.0344233	NA	NA	4	102896591	SLC39A8	1
4:102903175:C:T	PsychENCODE	PsychENCODE_eQTLs	ENSG00000138821	T	5.87298e-06	-0.122422	0.000674592	NA	NA	4	102903175	SLC39A8	1
4:102921704:A:T	PsychENCODE	PsychENCODE_eQTLs	ENSG00000138821	A	0.000620131	-0.112132	0.0393978	NA	NA	4	102921704	SLC39A8	1
4:103001649:G:T	PsychENCODE	PsychENCODE_eQTLs	ENSG00000138821	T	0.000166926	-0.133073	0.0131185	NA	NA	4	103001649	SLC39A8	1
4:103034391:A:G	PsychENCODE	PsychENCODE_eQTLs	ENSG00000138821	A	5.05213e-06	-0.127634	0.000588288	NA	NA	4	103034391	SLC39A8	1
4:103112470:A:G	PsychENCODE	PsychENCODE_eQTLs	ENSG00000138821	G	9.16048e-05	-0.0881054	0.00780208	NA	NA	4	103112470	SLC39A8	1
4:103146888:A:C	PsychENCODE	PsychENCODE_eQTLs	ENSG00000138821	C	4.84986e-07	-0.145208	6.87972e-05	NA	NA	4	103146888	SLC39A8	1
4:103146890:A:T	PsychENCODE	PsychENCODE_eQTLs	ENSG00000138821	T	5.01459e-07	-0.144909	7.09476e-05	NA	NA	4	103146890	SLC39A8	1
4:103198082:A:G	PsychENCODE	PsychENCODE_eQTLs	ENSG00000138821	G	1.64392e-07	-0.147627	2.52739e-05	NA	NA	4	103198082	SLC39A8	1
4:103210521:A:G	PsychENCODE	PsychENCODE_eQTLs	ENSG00000138821	A	0.000553528	0.0722046	0.0359229	NA	NA	4	103210521	SLC39A8	1
4:103253183:A:T	PsychENCODE	PsychENCODE_eQTLs	ENSG00000138821	A	1.47043e-22	-0.150547	9.67802e-20	NA	NA	4	103253183	SLC39A8	1
4:103280629:G:T	PsychENCODE	PsychENCODE_eQTLs	ENSG00000138821	T	7.55274e-25	-0.158535	5.68234e-22	NA	NA	4	103280629	SLC39A8	1
4:103281909:C:G	PsychENCODE	PsychENCODE_eQTLs	ENSG00000138821	C	4.28086e-25	-0.159159	3.26274e-22	NA	NA	4	103281909	SLC39A8	1
4:103283117:A:G	PsychENCODE	PsychENCODE_eQTLs	ENSG00000138821	G	2.7086e-07	-0.151898	4.01671e-05	NA	NA	4	103283117	SLC39A8	1
4:103283326:C:T	PsychENCODE	PsychENCODE_eQTLs	ENSG00000138821	C	4.50394e-25	-0.159054	3.42889e-22	NA	NA	4	103283326	SLC39A8	1
4:103283988:A:G	PsychENCODE	PsychENCODE_eQTLs	ENSG00000138821	G	4.67859e-25	-0.158993	3.55818e-22	NA	NA	4	103283988	SLC39A8	1
4:103285161:C:G	PsychENCODE	PsychENCODE_eQTLs	ENSG00000138821	C	1.20275e-21	-0.166018	7.47065e-19	NA	NA	4	103285161	SLC39A8	1
4:103285618:C:T	PsychENCODE	PsychENCODE_eQTLs	ENSG00000138821	C	5.33967e-25	-0.158786	4.04821e-22	NA	NA	4	103285618	SLC39A8	1
4:103285906:C:G	PsychENCODE	PsychENCODE_eQTLs	ENSG00000138821	C	1.00559e-06	-0.140507	0.000134755	NA	NA	4	103285906	SLC39A8	1
4:103285964:G:T	PsychENCODE	PsychENCODE_eQTLs	ENSG00000138821	T	3.78227e-20	-0.144554	2.10905e-17	NA	NA	4	103285964	SLC39A8	1
4:103285964:G:T	PsychENCODE	PsychENCODE_eQTLs	ENSG00000164039	T	0.000165311	-0.0451853	0.0130095	NA	NA	4	103285964	BDH2	1
4:103286191:C:T	PsychENCODE	PsychENCODE_eQTLs	ENSG00000138821	T	4.98101e-25	-0.158851	3.7822e-22	NA	NA	4	103286191	SLC39A8	1
4:103287073:C:T	PsychENCODE	PsychENCODE_eQTLs	ENSG00000138821	T	4.76686e-25	-0.158915	3.62384e-22	NA	NA	4	103287073	SLC39A8	1
4:103287131:A:G	PsychENCODE	PsychENCODE_eQTLs	ENSG00000138821	A	9.98844e-07	-0.140554	0.000133924	NA	NA	4	103287131	SLC39A8	1
4:103289029:A:G	PsychENCODE	PsychENCODE_eQTLs	ENSG00000138821	G	4.23631e-25	-0.159078	3.22973e-22	NA	NA	4	103289029	SLC39A8	1
4:103289554:A:G	PsychENCODE	PsychENCODE_eQTLs	ENSG00000138821	A	4.08278e-25	-0.159125	3.1157e-22	NA	NA	4	103289554	SLC39A8	1
4:103289743:A:G	PsychENCODE	PsychENCODE_eQTLs	ENSG00000138821	A	4.02379e-25	-0.15914	3.07168e-22	NA	NA	4	103289743	SLC39A8	1
4:103292422:C:T	PsychENCODE	PsychENCODE_eQTLs	ENSG00000138821	C	6.6696e-07	-0.144791	9.23496e-05	NA	NA	4	103292422	SLC39A8	1
4:103294689:A:G	PsychENCODE	PsychENCODE_eQTLs	ENSG00000138821	A	3.63004e-25	-0.159302	2.77761e-22	NA	NA	4	103294689	SLC39A8	1
4:103295470:C:T	PsychENCODE	PsychENCODE_eQTLs	ENSG00000138821	C	2.7498e-20	-0.145074	1.5473e-17	NA	NA	4	103295470	SLC39A8	1
4:103295470:C:T	PsychENCODE	PsychENCODE_eQTLs	ENSG00000164039	C	0.000192216	-0.0447333	0.014806	NA	NA	4	103295470	BDH2	1
4:103301035:C:T	PsychENCODE	PsychENCODE_eQTLs	ENSG00000138821	C	6.43744e-22	-0.166337	4.07304e-19	NA	NA	4	103301035	SLC39A8	1
4:103302153:A:G	PsychENCODE	PsychENCODE_eQTLs	ENSG00000138821	G	2.97884e-25	-0.1598	2.28968e-22	NA	NA	4	103302153	SLC39A8	1
4:103302704:A:G	PsychENCODE	PsychENCODE_eQTLs	ENSG00000138821	A	3.39776e-25	-0.159415	2.60375e-22	NA	NA	4	103302704	SLC39A8	1
4:103305324:C:T	PsychENCODE	PsychENCODE_eQTLs	ENSG00000138821	T	3.25006e-25	-0.159474	2.49293e-22	NA	NA	4	103305324	SLC39A8	1
4:103315018:A:T	PsychENCODE	PsychENCODE_eQTLs	ENSG00000138821	T	5.79517e-25	-0.158692	4.38615e-22	NA	NA	4	103315018	SLC39A8	1
4:103315938:C:T	PsychENCODE	PsychENCODE_eQTLs	ENSG00000138821	T	6.09721e-25	-0.158653	4.60954e-22	NA	NA	4	103315938	SLC39A8	1
4:103316551:C:T	PsychENCODE	PsychENCODE_eQTLs	ENSG00000138821	T	6.13298e-25	-0.158647	4.63599e-22	NA	NA	4	103316551	SLC39A8	1
4:103317355:A:G	PsychENCODE	PsychENCODE_eQTLs	ENSG00000138821	A	1.26687e-25	-0.161346	9.94378e-23	NA	NA	4	103317355	SLC39A8	1
4:103317999:C:T	PsychENCODE	PsychENCODE_eQTLs	ENSG00000138821	C	1.49797e-24	-0.157457	1.10798e-21	NA	NA	4	103317999	SLC39A8	1
4:103318166:C:T	PsychENCODE	PsychENCODE_eQTLs	ENSG00000138821	T	1.49897e-24	-0.157454	1.1087e-21	NA	NA	4	103318166	SLC39A8	1
4:103321791:C:G	PsychENCODE	PsychENCODE_eQTLs	ENSG00000138821	C	2.90452e-25	-0.160152	2.23378e-22	NA	NA	4	103321791	SLC39A8	1
4:103322604:A:T	PsychENCODE	PsychENCODE_eQTLs	ENSG00000138821	A	2.90581e-25	-0.160117	2.23475e-22	NA	NA	4	103322604	SLC39A8	1
4:103323995:A:G	PsychENCODE	PsychENCODE_eQTLs	ENSG00000138821	A	1.12183e-23	-0.157239	7.92017e-21	NA	NA	4	103323995	SLC39A8	1
4:103325015:C:T	PsychENCODE	PsychENCODE_eQTLs	ENSG00000138821	C	5.563e-23	-0.154616	3.76763e-20	NA	NA	4	103325015	SLC39A8	1
4:103326112:C:G	PsychENCODE	PsychENCODE_eQTLs	ENSG00000138821	C	4.73569e-23	-0.154846	3.22058e-20	NA	NA	4	103326112	SLC39A8	1
4:103327797:C:G	PsychENCODE	PsychENCODE_eQTLs	ENSG00000138821	C	9.77711e-24	-0.157605	6.92701e-21	NA	NA	4	103327797	SLC39A8	1
4:103332490:C:G	PsychENCODE	PsychENCODE_eQTLs	ENSG00000138821	C	1.25369e-23	-0.157461	8.82562e-21	NA	NA	4	103332490	SLC39A8	1
4:103332834:C:G	PsychENCODE	PsychENCODE_eQTLs	ENSG00000138821	G	5.69416e-23	-0.154771	3.85391e-20	NA	NA	4	103332834	SLC39A8	1
4:103336841:C:T	PsychENCODE	PsychENCODE_eQTLs	ENSG00000138821	C	1.94434e-19	-0.144364	1.03138e-16	NA	NA	4	103336841	SLC39A8	1
4:103336841:C:T	PsychENCODE	PsychENCODE_eQTLs	ENSG00000164039	C	0.000480784	-0.042639	0.0319977	NA	NA	4	103336841	BDH2	1
4:103337946:A:G	PsychENCODE	PsychENCODE_eQTLs	ENSG00000138821	A	3.35624e-19	-0.143498	1.75019e-16	NA	NA	4	103337946	SLC39A8	1
4:103337946:A:G	PsychENCODE	PsychENCODE_eQTLs	ENSG00000164039	A	0.00021277	-0.0452386	0.0161493	NA	NA	4	103337946	BDH2	1
4:103337971:G:T	PsychENCODE	PsychENCODE_eQTLs	ENSG00000138821	G	3.37317e-19	-0.143489	1.75881e-16	NA	NA	4	103337971	SLC39A8	1
4:103337971:G:T	PsychENCODE	PsychENCODE_eQTLs	ENSG00000164039	G	0.000212987	-0.0452352	0.0161632	NA	NA	4	103337971	BDH2	1
4:103338768:C:T	PsychENCODE	PsychENCODE_eQTLs	ENSG00000138821	C	3.52955e-19	-0.143322	1.83782e-16	NA	NA	4	103338768	SLC39A8	1
4:103338768:C:T	PsychENCODE	PsychENCODE_eQTLs	ENSG00000164039	C	0.000219253	-0.0451177	0.016568	NA	NA	4	103338768	BDH2	1
4:103339144:G:T	PsychENCODE	PsychENCODE_eQTLs	ENSG00000138821	T	3.63465e-19	-0.143259	1.8911e-16	NA	NA	4	103339144	SLC39A8	1
4:103339144:G:T	PsychENCODE	PsychENCODE_eQTLs	ENSG00000164039	T	0.00022142	-0.0450833	0.0167078	NA	NA	4	103339144	BDH2	1
4:103340629:C:T	PsychENCODE	PsychENCODE_eQTLs	ENSG00000138821	T	3.86226e-19	-0.143169	2.00593e-16	NA	NA	4	103340629	SLC39A8	1
4:103340629:C:T	PsychENCODE	PsychENCODE_eQTLs	ENSG00000164039	T	0.000229454	-0.0449777	0.0172211	NA	NA	4	103340629	BDH2	1
4:103340908:C:G	PsychENCODE	PsychENCODE_eQTLs	ENSG00000138821	C	3.44318e-19	-0.143563	1.7942e-16	NA	NA	4	103340908	SLC39A8	1
4:103340908:C:G	PsychENCODE	PsychENCODE_eQTLs	ENSG00000164039	C	0.000212124	-0.0452821	0.0161079	NA	NA	4	103340908	BDH2	1
4:103343362:A:G	PsychENCODE	PsychENCODE_eQTLs	ENSG00000138821	G	3.29035e-19	-0.143998	1.71678e-16	NA	NA	4	103343362	SLC39A8	1
4:103343362:A:G	PsychENCODE	PsychENCODE_eQTLs	ENSG00000164039	G	0.000264375	-0.0447094	0.0194232	NA	NA	4	103343362	BDH2	1
4:103343816:A:G	PsychENCODE	PsychENCODE_eQTLs	ENSG00000138821	A	4.70883e-19	-0.143509	2.43077e-16	NA	NA	4	103343816	SLC39A8	1
4:103343816:A:G	PsychENCODE	PsychENCODE_eQTLs	ENSG00000164039	A	0.000286288	-0.0444992	0.0207713	NA	NA	4	103343816	BDH2	1
4:103344382:C:T	PsychENCODE	PsychENCODE_eQTLs	ENSG00000138821	T	3.19426e-19	-0.144195	1.66797e-16	NA	NA	4	103344382	SLC39A8	1
4:103344382:C:T	PsychENCODE	PsychENCODE_eQTLs	ENSG00000164039	T	0.000298108	-0.0443765	0.0214915	NA	NA	4	103344382	BDH2	1
4:103344422:A:T	PsychENCODE	PsychENCODE_eQTLs	ENSG00000138821	A	3.17272e-19	-0.144219	1.65715e-16	NA	NA	4	103344422	SLC39A8	1
4:103344422:A:T	PsychENCODE	PsychENCODE_eQTLs	ENSG00000164039	A	0.000299516	-0.0443653	0.0215772	NA	NA	4	103344422	BDH2	1
4:103348467:G:T	PsychENCODE	PsychENCODE_eQTLs	ENSG00000138821	T	1.97876e-09	-0.0990689	4.05071e-07	NA	NA	4	103348467	SLC39A8	1
4:103350585:A:C	PsychENCODE	PsychENCODE_eQTLs	ENSG00000138821	C	9.19817e-14	-0.145352	3.04815e-11	NA	NA	4	103350585	SLC39A8	1
4:103353591:A:T	PsychENCODE	PsychENCODE_eQTLs	ENSG00000138821	A	2.22282e-12	-0.120307	6.43987e-10	NA	NA	4	103353591	SLC39A8	1
4:103357253:A:C	PsychENCODE	PsychENCODE_eQTLs	ENSG00000138821	A	3.24671e-08	-0.087238	5.5927e-06	NA	NA	4	103357253	SLC39A8	1
4:103361435:A:T	PsychENCODE	PsychENCODE_eQTLs	ENSG00000138821	T	1.4213e-06	-0.0797254	0.000185153	NA	NA	4	103361435	SLC39A8	1
4:103361697:A:T	PsychENCODE	PsychENCODE_eQTLs	ENSG00000138821	T	3.38771e-10	-0.0916681	7.64568e-08	NA	NA	4	103361697	SLC39A8	1
4:103363860:A:G	PsychENCODE	PsychENCODE_eQTLs	ENSG00000138821	A	1.22734e-05	-0.0991148	0.0013129	NA	NA	4	103363860	SLC39A8	1
4:103364463:C:T	PsychENCODE	PsychENCODE_eQTLs	ENSG00000138821	C	1.07393e-07	-0.0796023	1.70282e-05	NA	NA	4	103364463	SLC39A8	1
4:103376367:A:G	PsychENCODE	PsychENCODE_eQTLs	ENSG00000138821	G	3.15998e-05	-0.0729872	0.00305527	NA	NA	4	103376367	SLC39A8	1
4:103376409:A:G	PsychENCODE	PsychENCODE_eQTLs	ENSG00000138821	A	5.78139e-06	-0.100005	0.000665017	NA	NA	4	103376409	SLC39A8	1
4:103377005:C:T	PsychENCODE	PsychENCODE_eQTLs	ENSG00000138821	T	6.88557e-05	-0.0684495	0.00607561	NA	NA	4	103377005	SLC39A8	1
4:103385407:C:T	PsychENCODE	PsychENCODE_eQTLs	ENSG00000138821	C	1.32223e-06	-0.12841	0.000173284	NA	NA	4	103385407	SLC39A8	1
4:103387094:C:T	PsychENCODE	PsychENCODE_eQTLs	ENSG00000138821	T	7.60923e-06	-0.10272	0.000852598	NA	NA	4	103387094	SLC39A8	1
6:149874899:G:T	PsychENCODE	PsychENCODE_eQTLs	ENSG00000055211	G	1.63291e-14	-0.0860851	5.81452e-12	NA	NA	6	149874899	GINM1	1
6:149874899:G:T	PsychENCODE	PsychENCODE_eQTLs	ENSG00000120253	G	4.69085e-06	-0.090932	0.000550022	NA	NA	6	149874899	NUP43	1
6:149874899:G:T	PsychENCODE	PsychENCODE_eQTLs	ENSG00000120256	G	8.87847e-13	-0.100858	2.68149e-10	NA	NA	6	149874899	LRP11	1
6:149874899:G:T	PsychENCODE	PsychENCODE_eQTLs	ENSG00000120265	G	8.37247e-06	0.0296313	0.000929719	NA	NA	6	149874899	PCMT1	1
6:149874899:G:T	PsychENCODE	PsychENCODE_eQTLs	ENSG00000131013	G	1.21195e-30	-0.114924	1.22962e-27	NA	NA	6	149874899	PPIL4	1
6:149874899:G:T	PsychENCODE	PsychENCODE_eQTLs	ENSG00000131023	G	6.85895e-11	0.05218	1.68597e-08	NA	NA	6	149874899	LATS1	1
6:149874899:G:T	PsychENCODE	PsychENCODE_eQTLs	ENSG00000203722	G	3.49343e-08	0.150003	5.98865e-06	NA	NA	6	149874899	RAET1G	1
6:149877245:A:G	PsychENCODE	PsychENCODE_eQTLs	ENSG00000055211	G	1.73872e-14	-0.0859538	6.17564e-12	NA	NA	6	149877245	GINM1	1
6:149877245:A:G	PsychENCODE	PsychENCODE_eQTLs	ENSG00000120253	G	4.62756e-06	-0.0909426	0.000543273	NA	NA	6	149877245	NUP43	1
6:149877245:A:G	PsychENCODE	PsychENCODE_eQTLs	ENSG00000120256	G	9.07802e-13	-0.100766	2.73903e-10	NA	NA	6	149877245	LRP11	1
6:149877245:A:G	PsychENCODE	PsychENCODE_eQTLs	ENSG00000120265	G	8.3302e-06	0.0296237	0.000925481	NA	NA	6	149877245	PCMT1	1
6:149877245:A:G	PsychENCODE	PsychENCODE_eQTLs	ENSG00000131013	G	1.34494e-30	-0.114781	1.36171e-27	NA	NA	6	149877245	PPIL4	1
6:149877245:A:G	PsychENCODE	PsychENCODE_eQTLs	ENSG00000131023	G	7.1398e-11	0.0521066	1.75129e-08	NA	NA	6	149877245	LATS1	1
6:149877245:A:G	PsychENCODE	PsychENCODE_eQTLs	ENSG00000203722	G	3.32565e-08	0.150161	5.71945e-06	NA	NA	6	149877245	RAET1G	1
6:149884380:C:T	PsychENCODE	PsychENCODE_eQTLs	ENSG00000055211	C	1.71265e-14	-0.0858806	6.08688e-12	NA	NA	6	149884380	GINM1	1
6:149884380:C:T	PsychENCODE	PsychENCODE_eQTLs	ENSG00000120253	C	4.16378e-06	-0.0912763	0.000493584	NA	NA	6	149884380	NUP43	1
6:149884380:C:T	PsychENCODE	PsychENCODE_eQTLs	ENSG00000120256	C	8.56157e-13	-0.100766	2.58944e-10	NA	NA	6	149884380	LRP11	1
6:149884380:C:T	PsychENCODE	PsychENCODE_eQTLs	ENSG00000120265	C	8.00022e-06	0.0296482	0.000892291	NA	NA	6	149884380	PCMT1	1
6:149884380:C:T	PsychENCODE	PsychENCODE_eQTLs	ENSG00000131013	C	1.54964e-30	-0.114539	1.56492e-27	NA	NA	6	149884380	PPIL4	1
6:149884380:C:T	PsychENCODE	PsychENCODE_eQTLs	ENSG00000131023	C	8.77399e-11	0.0518056	2.12851e-08	NA	NA	6	149884380	LATS1	1
6:149884380:C:T	PsychENCODE	PsychENCODE_eQTLs	ENSG00000203722	C	3.31083e-08	0.150017	5.69568e-06	NA	NA	6	149884380	RAET1G	1
6:149884597:C:T	PsychENCODE	PsychENCODE_eQTLs	ENSG00000055211	C	1.80941e-14	-0.0857561	6.41646e-12	NA	NA	6	149884597	GINM1	1
6:149884597:C:T	PsychENCODE	PsychENCODE_eQTLs	ENSG00000120253	C	4.23765e-06	-0.091154	0.000501579	NA	NA	6	149884597	NUP43	1
6:149884597:C:T	PsychENCODE	PsychENCODE_eQTLs	ENSG00000120256	C	9.1161e-13	-0.100592	2.75002e-10	NA	NA	6	149884597	LRP11	1
6:149884597:C:T	PsychENCODE	PsychENCODE_eQTLs	ENSG00000120265	C	7.93724e-06	0.029643	0.000885922	NA	NA	6	149884597	PCMT1	1
6:149884597:C:T	PsychENCODE	PsychENCODE_eQTLs	ENSG00000131013	C	1.76398e-30	-0.114369	1.77666e-27	NA	NA	6	149884597	PPIL4	1
6:149884597:C:T	PsychENCODE	PsychENCODE_eQTLs	ENSG00000131023	C	8.1178e-11	0.0518691	1.97752e-08	NA	NA	6	149884597	LATS1	1
6:149884597:C:T	PsychENCODE	PsychENCODE_eQTLs	ENSG00000203722	C	2.97056e-08	0.150445	5.1458e-06	NA	NA	6	149884597	RAET1G	1
6:149888264:A:G	PsychENCODE	PsychENCODE_eQTLs	ENSG00000055211	A	2.92252e-14	-0.084945	1.01619e-11	NA	NA	6	149888264	GINM1	1
6:149888264:A:G	PsychENCODE	PsychENCODE_eQTLs	ENSG00000120253	A	4.10173e-06	-0.0911437	0.000486908	NA	NA	6	149888264	NUP43	1
6:149888264:A:G	PsychENCODE	PsychENCODE_eQTLs	ENSG00000120256	A	8.05875e-13	-0.100666	2.4435e-10	NA	NA	6	149888264	LRP11	1
6:149888264:A:G	PsychENCODE	PsychENCODE_eQTLs	ENSG00000120265	A	6.40302e-06	0.0298973	0.0007295	NA	NA	6	149888264	PCMT1	1
6:149888264:A:G	PsychENCODE	PsychENCODE_eQTLs	ENSG00000131013	A	1.31021e-30	-0.114433	1.3272e-27	NA	NA	6	149888264	PPIL4	1
6:149888264:A:G	PsychENCODE	PsychENCODE_eQTLs	ENSG00000131023	A	1.03045e-10	0.0515049	2.47891e-08	NA	NA	6	149888264	LATS1	1
6:149888264:A:G	PsychENCODE	PsychENCODE_eQTLs	ENSG00000203722	A	2.4931e-08	0.151027	4.36854e-06	NA	NA	6	149888264	RAET1G	1
6:149896676:C:G	PsychENCODE	PsychENCODE_eQTLs	ENSG00000055211	G	1.91037e-23	-0.114039	1.33032e-20	NA	NA	6	149896676	GINM1	1
6:149896676:C:G	PsychENCODE	PsychENCODE_eQTLs	ENSG00000120253	G	1.00253e-09	-0.124206	2.13321e-07	NA	NA	6	149896676	NUP43	1
6:149896676:C:G	PsychENCODE	PsychENCODE_eQTLs	ENSG00000120256	G	4.51774e-10	-0.0905336	1.0042e-07	NA	NA	6	149896676	LRP11	1
6:149896676:C:G	PsychENCODE	PsychENCODE_eQTLs	ENSG00000120265	G	3.55014e-06	0.0316455	0.000427094	NA	NA	6	149896676	PCMT1	1
6:149896676:C:G	PsychENCODE	PsychENCODE_eQTLs	ENSG00000131013	G	2.56056e-21	-0.0979333	1.55569e-18	NA	NA	6	149896676	PPIL4	1
6:149896676:C:G	PsychENCODE	PsychENCODE_eQTLs	ENSG00000131015	G	4.68021e-05	0.0744981	0.00432558	NA	NA	6	149896676	ULBP2	1
6:149896676:C:G	PsychENCODE	PsychENCODE_eQTLs	ENSG00000131023	G	6.69511e-15	0.0637626	2.46496e-12	NA	NA	6	149896676	LATS1	1
6:149896676:C:G	PsychENCODE	PsychENCODE_eQTLs	ENSG00000203722	G	5.99662e-10	0.172628	1.31246e-07	NA	NA	6	149896676	RAET1G	1
6:149909933:C:T	PsychENCODE	PsychENCODE_eQTLs	ENSG00000055211	C	5.81911e-21	-0.107443	3.44222e-18	NA	NA	6	149909933	GINM1	1
6:149909933:C:T	PsychENCODE	PsychENCODE_eQTLs	ENSG00000111981	C	0.000812738	0.0809283	0.0490111	NA	NA	6	149909933	ULBP1	1
6:149909933:C:T	PsychENCODE	PsychENCODE_eQTLs	ENSG00000120253	C	2.15941e-09	-0.121573	4.39889e-07	NA	NA	6	149909933	NUP43	1
6:149909933:C:T	PsychENCODE	PsychENCODE_eQTLs	ENSG00000120256	C	2.78301e-11	-0.096455	7.15317e-09	NA	NA	6	149909933	LRP11	1
6:149909933:C:T	PsychENCODE	PsychENCODE_eQTLs	ENSG00000120265	C	6.54894e-06	0.0307381	0.000744563	NA	NA	6	149909933	PCMT1	1
6:149909933:C:T	PsychENCODE	PsychENCODE_eQTLs	ENSG00000131013	C	3.26978e-22	-0.0999305	2.10644e-19	NA	NA	6	149909933	PPIL4	1
6:149909933:C:T	PsychENCODE	PsychENCODE_eQTLs	ENSG00000131015	C	2.76357e-05	0.0766042	0.00271207	NA	NA	6	149909933	ULBP2	1
6:149909933:C:T	PsychENCODE	PsychENCODE_eQTLs	ENSG00000131023	C	8.37593e-15	0.0634563	3.05897e-12	NA	NA	6	149909933	LATS1	1
6:149909933:C:T	PsychENCODE	PsychENCODE_eQTLs	ENSG00000203722	C	3.28311e-09	0.164887	6.52497e-07	NA	NA	6	149909933	RAET1G	1
6:149910187:A:G	PsychENCODE	PsychENCODE_eQTLs	ENSG00000055211	A	3.1588e-17	-0.100989	1.41058e-14	NA	NA	6	149910187	GINM1	1
6:149910187:A:G	PsychENCODE	PsychENCODE_eQTLs	ENSG00000111981	A	0.00044887	0.0884397	0.0302409	NA	NA	6	149910187	ULBP1	1
6:149910187:A:G	PsychENCODE	PsychENCODE_eQTLs	ENSG00000120253	A	2.575e-09	-0.126182	5.1921e-07	NA	NA	6	149910187	NUP43	1
6:149910187:A:G	PsychENCODE	PsychENCODE_eQTLs	ENSG00000120256	A	7.25963e-08	-0.0815794	1.1831e-05	NA	NA	6	149910187	LRP11	1
6:149910187:A:G	PsychENCODE	PsychENCODE_eQTLs	ENSG00000120265	A	0.000202709	0.0264527	0.0154951	NA	NA	6	149910187	PCMT1	1
6:149910187:A:G	PsychENCODE	PsychENCODE_eQTLs	ENSG00000131013	A	2.30916e-14	-0.0825919	8.10801e-12	NA	NA	6	149910187	PPIL4	1
6:149910187:A:G	PsychENCODE	PsychENCODE_eQTLs	ENSG00000131015	A	5.98267e-09	0.110532	1.14841e-06	NA	NA	6	149910187	ULBP2	1
6:149910187:A:G	PsychENCODE	PsychENCODE_eQTLs	ENSG00000131023	A	6.02551e-13	0.0614778	1.8488e-10	NA	NA	6	149910187	LATS1	1
6:149910187:A:G	PsychENCODE	PsychENCODE_eQTLs	ENSG00000186625	A	0.000132913	0.0690004	0.0107801	NA	NA	6	149910187	KATNA1	1
6:149910187:A:G	PsychENCODE	PsychENCODE_eQTLs	ENSG00000203722	A	3.02317e-08	0.16113	5.23118e-06	NA	NA	6	149910187	RAET1G	1
6:149916057:A:T	PsychENCODE	PsychENCODE_eQTLs	ENSG00000055211	A	6.34344e-14	-0.0822411	2.13576e-11	NA	NA	6	149916057	GINM1	1
6:149916057:A:T	PsychENCODE	PsychENCODE_eQTLs	ENSG00000120253	A	1.1823e-06	-0.0942641	0.000156354	NA	NA	6	149916057	NUP43	1
6:149916057:A:T	PsychENCODE	PsychENCODE_eQTLs	ENSG00000120256	A	4.48901e-14	-0.103961	1.53339e-11	NA	NA	6	149916057	LRP11	1
6:149916057:A:T	PsychENCODE	PsychENCODE_eQTLs	ENSG00000120265	A	3.56934e-06	0.0301163	0.00042919	NA	NA	6	149916057	PCMT1	1
6:149916057:A:T	PsychENCODE	PsychENCODE_eQTLs	ENSG00000131013	A	7.45957e-26	-0.103016	5.93153e-23	NA	NA	6	149916057	PPIL4	1
6:149916057:A:T	PsychENCODE	PsychENCODE_eQTLs	ENSG00000131023	A	4.83031e-11	0.0513974	1.20845e-08	NA	NA	6	149916057	LATS1	1
6:149916057:A:T	PsychENCODE	PsychENCODE_eQTLs	ENSG00000203722	A	1.19913e-08	0.151459	2.20424e-06	NA	NA	6	149916057	RAET1G	1
6:149917447:A:G	PsychENCODE	PsychENCODE_eQTLs	ENSG00000055211	A	1.04821e-19	-0.10457	5.66078e-17	NA	NA	6	149917447	GINM1	1
6:149917447:A:G	PsychENCODE	PsychENCODE_eQTLs	ENSG00000120253	A	1.94781e-08	-0.114785	3.46903e-06	NA	NA	6	149917447	NUP43	1
6:149917447:A:G	PsychENCODE	PsychENCODE_eQTLs	ENSG00000120256	A	2.75864e-11	-0.0969928	7.09385e-09	NA	NA	6	149917447	LRP11	1
6:149917447:A:G	PsychENCODE	PsychENCODE_eQTLs	ENSG00000120265	A	1.95191e-05	0.0292862	0.00198978	NA	NA	6	149917447	PCMT1	1
6:149917447:A:G	PsychENCODE	PsychENCODE_eQTLs	ENSG00000131013	A	4.35533e-22	-0.100175	2.78458e-19	NA	NA	6	149917447	PPIL4	1
6:149917447:A:G	PsychENCODE	PsychENCODE_eQTLs	ENSG00000131023	A	3.73607e-15	0.0646156	1.40605e-12	NA	NA	6	149917447	LATS1	1
6:149917447:A:G	PsychENCODE	PsychENCODE_eQTLs	ENSG00000203722	A	3.10518e-09	0.166028	6.1922e-07	NA	NA	6	149917447	RAET1G	1
6:149917528:A:G	PsychENCODE	PsychENCODE_eQTLs	ENSG00000055211	G	6.28364e-14	-0.0822505	2.11649e-11	NA	NA	6	149917528	GINM1	1
6:149917528:A:G	PsychENCODE	PsychENCODE_eQTLs	ENSG00000120253	G	1.18541e-06	-0.0942497	0.000156733	NA	NA	6	149917528	NUP43	1
6:149917528:A:G	PsychENCODE	PsychENCODE_eQTLs	ENSG00000120256	G	4.52197e-14	-0.103944	1.54413e-11	NA	NA	6	149917528	LRP11	1
6:149917528:A:G	PsychENCODE	PsychENCODE_eQTLs	ENSG00000120265	G	3.5613e-06	0.0301179	0.000428313	NA	NA	6	149917528	PCMT1	1
6:149917528:A:G	PsychENCODE	PsychENCODE_eQTLs	ENSG00000131013	G	7.31842e-26	-0.103028	5.82157e-23	NA	NA	6	149917528	PPIL4	1
6:149917528:A:G	PsychENCODE	PsychENCODE_eQTLs	ENSG00000131023	G	4.87831e-11	0.0513836	1.21986e-08	NA	NA	6	149917528	LATS1	1
6:149917528:A:G	PsychENCODE	PsychENCODE_eQTLs	ENSG00000203722	G	1.19491e-08	0.151468	2.19695e-06	NA	NA	6	149917528	RAET1G	1
6:149920249:C:T	PsychENCODE	PsychENCODE_eQTLs	ENSG00000055211	T	5.42806e-19	-0.105278	2.78949e-16	NA	NA	6	149920249	GINM1	1
6:149920249:C:T	PsychENCODE	PsychENCODE_eQTLs	ENSG00000111981	T	0.000536276	0.0863491	0.0349987	NA	NA	6	149920249	ULBP1	1
6:149920249:C:T	PsychENCODE	PsychENCODE_eQTLs	ENSG00000120253	T	2.80005e-09	-0.124602	5.61811e-07	NA	NA	6	149920249	NUP43	1
6:149920249:C:T	PsychENCODE	PsychENCODE_eQTLs	ENSG00000120256	T	2.41896e-09	-0.0893651	4.89505e-07	NA	NA	6	149920249	LRP11	1
6:149920249:C:T	PsychENCODE	PsychENCODE_eQTLs	ENSG00000120265	T	0.000137225	0.0268644	0.0110827	NA	NA	6	149920249	PCMT1	1
6:149920249:C:T	PsychENCODE	PsychENCODE_eQTLs	ENSG00000131013	T	4.20403e-17	-0.0898429	1.8578e-14	NA	NA	6	149920249	PPIL4	1
6:149920249:C:T	PsychENCODE	PsychENCODE_eQTLs	ENSG00000131015	T	7.90934e-06	0.0842259	0.000883093	NA	NA	6	149920249	ULBP2	1
6:149920249:C:T	PsychENCODE	PsychENCODE_eQTLs	ENSG00000131023	T	7.89782e-14	0.0631005	2.63306e-11	NA	NA	6	149920249	LATS1	1
6:149920249:C:T	PsychENCODE	PsychENCODE_eQTLs	ENSG00000186625	T	0.000372588	0.063627	0.0259032	NA	NA	6	149920249	KATNA1	1
6:149920249:C:T	PsychENCODE	PsychENCODE_eQTLs	ENSG00000203722	T	2.27665e-09	0.171888	4.62292e-07	NA	NA	6	149920249	RAET1G	1
6:149929174:A:C	PsychENCODE	PsychENCODE_eQTLs	ENSG00000055211	A	1.14504e-07	-0.0652607	1.80733e-05	NA	NA	6	149929174	GINM1	1
6:149929174:A:C	PsychENCODE	PsychENCODE_eQTLs	ENSG00000111981	A	7.69511e-05	0.101644	0.00669891	NA	NA	6	149929174	ULBP1	1
6:149929174:A:C	PsychENCODE	PsychENCODE_eQTLs	ENSG00000120253	A	3.90039e-08	-0.118944	6.6365e-06	NA	NA	6	149929174	NUP43	1
6:149929174:A:C	PsychENCODE	PsychENCODE_eQTLs	ENSG00000120256	A	1.23615e-05	-0.0677223	0.00132136	NA	NA	6	149929174	LRP11	1
6:149929174:A:C	PsychENCODE	PsychENCODE_eQTLs	ENSG00000120265	A	1.02464e-05	0.0320306	0.00111553	NA	NA	6	149929174	PCMT1	1
6:149929174:A:C	PsychENCODE	PsychENCODE_eQTLs	ENSG00000131013	A	3.46855e-11	-0.0733752	8.81736e-09	NA	NA	6	149929174	PPIL4	1
6:149929174:A:C	PsychENCODE	PsychENCODE_eQTLs	ENSG00000131015	A	1.34239e-09	0.117521	2.81027e-07	NA	NA	6	149929174	ULBP2	1
6:149929174:A:C	PsychENCODE	PsychENCODE_eQTLs	ENSG00000131023	A	1.5027e-08	0.049521	2.7215e-06	NA	NA	6	149929174	LATS1	1
6:149929174:A:C	PsychENCODE	PsychENCODE_eQTLs	ENSG00000186625	A	0.000109557	0.0713046	0.00911832	NA	NA	6	149929174	KATNA1	1
6:149929174:A:C	PsychENCODE	PsychENCODE_eQTLs	ENSG00000203722	A	2.05135e-10	0.188419	4.76003e-08	NA	NA	6	149929174	RAET1G	1
6:149930816:A:G	PsychENCODE	PsychENCODE_eQTLs	ENSG00000055211	G	7.12319e-22	-0.109557	4.49313e-19	NA	NA	6	149930816	GINM1	1
6:149930816:A:G	PsychENCODE	PsychENCODE_eQTLs	ENSG00000111981	G	0.00075478	0.0811943	0.0461802	NA	NA	6	149930816	ULBP1	1
6:149930816:A:G	PsychENCODE	PsychENCODE_eQTLs	ENSG00000120253	G	1.81244e-09	-0.121804	3.72819e-07	NA	NA	6	149930816	NUP43	1
6:149930816:A:G	PsychENCODE	PsychENCODE_eQTLs	ENSG00000120256	G	3.95661e-12	-0.10018	1.11782e-09	NA	NA	6	149930816	LRP11	1
6:149930816:A:G	PsychENCODE	PsychENCODE_eQTLs	ENSG00000120265	G	2.41291e-06	0.0320527	0.000300413	NA	NA	6	149930816	PCMT1	1
6:149930816:A:G	PsychENCODE	PsychENCODE_eQTLs	ENSG00000131013	G	1.83627e-22	-0.100236	1.20145e-19	NA	NA	6	149930816	PPIL4	1
6:149930816:A:G	PsychENCODE	PsychENCODE_eQTLs	ENSG00000131015	G	0.000103761	0.0707653	0.00869865	NA	NA	6	149930816	ULBP2	1
6:149930816:A:G	PsychENCODE	PsychENCODE_eQTLs	ENSG00000131023	G	5.47508e-15	0.0637085	2.03049e-12	NA	NA	6	149930816	LATS1	1
6:149930816:A:G	PsychENCODE	PsychENCODE_eQTLs	ENSG00000203722	G	5.25212e-09	0.162294	1.01616e-06	NA	NA	6	149930816	RAET1G	1
6:149932118:A:G	PsychENCODE	PsychENCODE_eQTLs	ENSG00000055211	G	6.91405e-22	-0.109598	4.36524e-19	NA	NA	6	149932118	GINM1	1
6:149932118:A:G	PsychENCODE	PsychENCODE_eQTLs	ENSG00000111981	G	0.000754725	0.0811998	0.0461776	NA	NA	6	149932118	ULBP1	1
6:149932118:A:G	PsychENCODE	PsychENCODE_eQTLs	ENSG00000120253	G	1.79382e-09	-0.121845	3.69186e-07	NA	NA	6	149932118	NUP43	1
6:149932118:A:G	PsychENCODE	PsychENCODE_eQTLs	ENSG00000120256	G	3.89843e-12	-0.100216	1.10212e-09	NA	NA	6	149932118	LRP11	1
6:149932118:A:G	PsychENCODE	PsychENCODE_eQTLs	ENSG00000120265	G	2.42347e-06	0.0320487	0.000301616	NA	NA	6	149932118	PCMT1	1
6:149932118:A:G	PsychENCODE	PsychENCODE_eQTLs	ENSG00000131013	G	2.05885e-22	-0.100127	1.34299e-19	NA	NA	6	149932118	PPIL4	1
6:149932118:A:G	PsychENCODE	PsychENCODE_eQTLs	ENSG00000131015	G	0.000105134	0.0707117	0.00879865	NA	NA	6	149932118	ULBP2	1
6:149932118:A:G	PsychENCODE	PsychENCODE_eQTLs	ENSG00000131023	G	5.75109e-15	0.0636631	2.12906e-12	NA	NA	6	149932118	LATS1	1
6:149932118:A:G	PsychENCODE	PsychENCODE_eQTLs	ENSG00000203722	G	5.3152e-09	0.162249	1.02761e-06	NA	NA	6	149932118	RAET1G	1
6:149933854:C:T	PsychENCODE	PsychENCODE_eQTLs	ENSG00000055211	T	1.84723e-23	-0.114198	1.28742e-20	NA	NA	6	149933854	GINM1	1
6:149933854:C:T	PsychENCODE	PsychENCODE_eQTLs	ENSG00000120253	T	5.60318e-10	-0.126191	1.23089e-07	NA	NA	6	149933854	NUP43	1
6:149933854:C:T	PsychENCODE	PsychENCODE_eQTLs	ENSG00000120256	T	5.15926e-11	-0.0953736	1.28664e-08	NA	NA	6	149933854	LRP11	1
6:149933854:C:T	PsychENCODE	PsychENCODE_eQTLs	ENSG00000120265	T	1.94133e-06	0.0325155	0.000246225	NA	NA	6	149933854	PCMT1	1
6:149933854:C:T	PsychENCODE	PsychENCODE_eQTLs	ENSG00000131013	T	2.44509e-21	-0.0980869	1.48765e-18	NA	NA	6	149933854	PPIL4	1
6:149933854:C:T	PsychENCODE	PsychENCODE_eQTLs	ENSG00000131015	T	2.98864e-05	0.0764587	0.00290807	NA	NA	6	149933854	ULBP2	1
6:149933854:C:T	PsychENCODE	PsychENCODE_eQTLs	ENSG00000131023	T	3.40269e-15	0.0645129	1.28499e-12	NA	NA	6	149933854	LATS1	1
6:149933854:C:T	PsychENCODE	PsychENCODE_eQTLs	ENSG00000203722	T	3.1607e-10	0.175571	7.16083e-08	NA	NA	6	149933854	RAET1G	1
6:149934279:A:G	PsychENCODE	PsychENCODE_eQTLs	ENSG00000055211	A	1.31661e-23	-0.114572	9.2569e-21	NA	NA	6	149934279	GINM1	1
6:149934279:A:G	PsychENCODE	PsychENCODE_eQTLs	ENSG00000120253	A	4.68449e-10	-0.126759	1.03932e-07	NA	NA	6	149934279	NUP43	1
6:149934279:A:G	PsychENCODE	PsychENCODE_eQTLs	ENSG00000120256	A	2.33483e-11	-0.0970509	6.0543e-09	NA	NA	6	149934279	LRP11	1
6:149934279:A:G	PsychENCODE	PsychENCODE_eQTLs	ENSG00000120265	A	2.48535e-06	0.032177	0.000308608	NA	NA	6	149934279	PCMT1	1
6:149934279:A:G	PsychENCODE	PsychENCODE_eQTLs	ENSG00000131013	A	1.79262e-21	-0.0984136	1.10081e-18	NA	NA	6	149934279	PPIL4	1
6:149934279:A:G	PsychENCODE	PsychENCODE_eQTLs	ENSG00000131015	A	2.79708e-05	0.0767352	0.00274149	NA	NA	6	149934279	ULBP2	1
6:149934279:A:G	PsychENCODE	PsychENCODE_eQTLs	ENSG00000131023	A	3.07248e-15	0.0646171	1.165e-12	NA	NA	6	149934279	LATS1	1
6:149934279:A:G	PsychENCODE	PsychENCODE_eQTLs	ENSG00000203722	A	3.56883e-10	0.175057	8.0327e-08	NA	NA	6	149934279	RAET1G	1
6:149938795:A:G	PsychENCODE	PsychENCODE_eQTLs	ENSG00000055211	G	3.87476e-22	-0.110543	2.48489e-19	NA	NA	6	149938795	GINM1	1
6:149938795:A:G	PsychENCODE	PsychENCODE_eQTLs	ENSG00000120253	G	3.06757e-10	-0.127771	6.96189e-08	NA	NA	6	149938795	NUP43	1
6:149938795:A:G	PsychENCODE	PsychENCODE_eQTLs	ENSG00000120256	G	1.00947e-11	-0.0985486	2.72546e-09	NA	NA	6	149938795	LRP11	1
6:149938795:A:G	PsychENCODE	PsychENCODE_eQTLs	ENSG00000120265	G	4.84586e-06	0.0311652	0.000566443	NA	NA	6	149938795	PCMT1	1
6:149938795:A:G	PsychENCODE	PsychENCODE_eQTLs	ENSG00000131013	G	3.90325e-22	-0.0997414	2.50264e-19	NA	NA	6	149938795	PPIL4	1
6:149938795:A:G	PsychENCODE	PsychENCODE_eQTLs	ENSG00000131015	G	0.000156732	0.069111	0.0124285	NA	NA	6	149938795	ULBP2	1
6:149938795:A:G	PsychENCODE	PsychENCODE_eQTLs	ENSG00000131023	G	4.29616e-15	0.0641241	1.60809e-12	NA	NA	6	149938795	LATS1	1
6:149938795:A:G	PsychENCODE	PsychENCODE_eQTLs	ENSG00000203722	G	8.19327e-09	0.160679	1.54243e-06	NA	NA	6	149938795	RAET1G	1
6:149938996:C:T	PsychENCODE	PsychENCODE_eQTLs	ENSG00000055211	C	3.44053e-08	-0.0673625	5.90381e-06	NA	NA	6	149938996	GINM1	1
6:149938996:C:T	PsychENCODE	PsychENCODE_eQTLs	ENSG00000111981	C	8.8502e-05	0.100013	0.00757114	NA	NA	6	149938996	ULBP1	1
6:149938996:C:T	PsychENCODE	PsychENCODE_eQTLs	ENSG00000120253	C	1.27839e-08	-0.122144	2.3399e-06	NA	NA	6	149938996	NUP43	1
6:149938996:C:T	PsychENCODE	PsychENCODE_eQTLs	ENSG00000120256	C	1.14418e-05	-0.0674605	0.00123234	NA	NA	6	149938996	LRP11	1
6:149938996:C:T	PsychENCODE	PsychENCODE_eQTLs	ENSG00000120265	C	1.12015e-05	0.0316468	0.00120886	NA	NA	6	149938996	PCMT1	1
6:149938996:C:T	PsychENCODE	PsychENCODE_eQTLs	ENSG00000131013	C	1.90416e-11	-0.0737647	4.98755e-09	NA	NA	6	149938996	PPIL4	1
6:149938996:C:T	PsychENCODE	PsychENCODE_eQTLs	ENSG00000131015	C	1.66318e-09	0.115965	3.43793e-07	NA	NA	6	149938996	ULBP2	1
6:149938996:C:T	PsychENCODE	PsychENCODE_eQTLs	ENSG00000131023	C	1.18042e-08	0.0494956	2.17208e-06	NA	NA	6	149938996	LATS1	1
6:149938996:C:T	PsychENCODE	PsychENCODE_eQTLs	ENSG00000186625	C	0.00040134	0.0647653	0.0275638	NA	NA	6	149938996	KATNA1	1
6:149938996:C:T	PsychENCODE	PsychENCODE_eQTLs	ENSG00000203722	C	5.36552e-10	0.182642	1.18168e-07	NA	NA	6	149938996	RAET1G	1
6:149939050:C:T	PsychENCODE	PsychENCODE_eQTLs	ENSG00000055211	C	2.25043e-23	-0.114097	1.56118e-20	NA	NA	6	149939050	GINM1	1
6:149939050:C:T	PsychENCODE	PsychENCODE_eQTLs	ENSG00000120253	C	8.63667e-11	-0.132095	2.09691e-08	NA	NA	6	149939050	NUP43	1
6:149939050:C:T	PsychENCODE	PsychENCODE_eQTLs	ENSG00000120256	C	4.21134e-10	-0.0908801	9.39639e-08	NA	NA	6	149939050	LRP11	1
6:149939050:C:T	PsychENCODE	PsychENCODE_eQTLs	ENSG00000120265	C	2.49501e-06	0.032203	0.000309697	NA	NA	6	149939050	PCMT1	1
6:149939050:C:T	PsychENCODE	PsychENCODE_eQTLs	ENSG00000131013	C	3.64322e-21	-0.0977681	2.18989e-18	NA	NA	6	149939050	PPIL4	1
6:149939050:C:T	PsychENCODE	PsychENCODE_eQTLs	ENSG00000131015	C	6.47444e-05	0.0732638	0.00575619	NA	NA	6	149939050	ULBP2	1
6:149939050:C:T	PsychENCODE	PsychENCODE_eQTLs	ENSG00000131023	C	8.5568e-15	0.0636464	3.12236e-12	NA	NA	6	149939050	LATS1	1
6:149939050:C:T	PsychENCODE	PsychENCODE_eQTLs	ENSG00000203722	C	1.25938e-09	0.169735	2.64606e-07	NA	NA	6	149939050	RAET1G	1
6:149939563:A:G	PsychENCODE	PsychENCODE_eQTLs	ENSG00000055211	A	3.44349e-08	-0.0673622	5.90858e-06	NA	NA	6	149939563	GINM1	1
6:149939563:A:G	PsychENCODE	PsychENCODE_eQTLs	ENSG00000111981	A	8.92234e-05	0.0999659	0.00762491	NA	NA	6	149939563	ULBP1	1
6:149939563:A:G	PsychENCODE	PsychENCODE_eQTLs	ENSG00000120253	A	1.29169e-08	-0.122109	2.36266e-06	NA	NA	6	149939563	NUP43	1
6:149939563:A:G	PsychENCODE	PsychENCODE_eQTLs	ENSG00000120256	A	1.14894e-05	-0.0674482	0.00123696	NA	NA	6	149939563	LRP11	1
6:149939563:A:G	PsychENCODE	PsychENCODE_eQTLs	ENSG00000120265	A	1.12756e-05	0.0316372	0.00121607	NA	NA	6	149939563	PCMT1	1
6:149939563:A:G	PsychENCODE	PsychENCODE_eQTLs	ENSG00000131013	A	1.97257e-11	-0.0737106	5.15751e-09	NA	NA	6	149939563	PPIL4	1
6:149939563:A:G	PsychENCODE	PsychENCODE_eQTLs	ENSG00000131015	A	1.68661e-09	0.115924	3.48357e-07	NA	NA	6	149939563	ULBP2	1
6:149939563:A:G	PsychENCODE	PsychENCODE_eQTLs	ENSG00000131023	A	1.20873e-08	0.0494621	2.22076e-06	NA	NA	6	149939563	LATS1	1
6:149939563:A:G	PsychENCODE	PsychENCODE_eQTLs	ENSG00000186625	A	0.00040499	0.0647232	0.0277726	NA	NA	6	149939563	KATNA1	1
6:149939563:A:G	PsychENCODE	PsychENCODE_eQTLs	ENSG00000203722	A	5.41269e-10	0.182607	1.19142e-07	NA	NA	6	149939563	RAET1G	1
6:149939601:A:G	PsychENCODE	PsychENCODE_eQTLs	ENSG00000055211	A	1.292e-23	-0.114849	9.08751e-21	NA	NA	6	149939601	GINM1	1
6:149939601:A:G	PsychENCODE	PsychENCODE_eQTLs	ENSG00000120253	A	7.16158e-11	-0.132827	1.75635e-08	NA	NA	6	149939601	NUP43	1
6:149939601:A:G	PsychENCODE	PsychENCODE_eQTLs	ENSG00000120256	A	5.79624e-11	-0.0953413	1.43732e-08	NA	NA	6	149939601	LRP11	1
6:149939601:A:G	PsychENCODE	PsychENCODE_eQTLs	ENSG00000120265	A	4.7057e-06	0.0313532	0.000551608	NA	NA	6	149939601	PCMT1	1
6:149939601:A:G	PsychENCODE	PsychENCODE_eQTLs	ENSG00000131013	A	2.36411e-21	-0.098345	1.43976e-18	NA	NA	6	149939601	PPIL4	1
6:149939601:A:G	PsychENCODE	PsychENCODE_eQTLs	ENSG00000131015	A	3.99698e-05	0.0754158	0.0037619	NA	NA	6	149939601	ULBP2	1
6:149939601:A:G	PsychENCODE	PsychENCODE_eQTLs	ENSG00000131023	A	2.66447e-15	0.0649044	1.01556e-12	NA	NA	6	149939601	LATS1	1
6:149939601:A:G	PsychENCODE	PsychENCODE_eQTLs	ENSG00000203722	A	6.21716e-10	0.17305	1.35789e-07	NA	NA	6	149939601	RAET1G	1
6:149940024:C:T	PsychENCODE	PsychENCODE_eQTLs	ENSG00000055211	C	3.19446e-22	-0.110765	2.0592e-19	NA	NA	6	149940024	GINM1	1
6:149940024:C:T	PsychENCODE	PsychENCODE_eQTLs	ENSG00000120253	C	3.51801e-10	-0.127349	7.9241e-08	NA	NA	6	149940024	NUP43	1
6:149940024:C:T	PsychENCODE	PsychENCODE_eQTLs	ENSG00000120256	C	1.13851e-11	-0.0983051	3.05728e-09	NA	NA	6	149940024	LRP11	1
6:149940024:C:T	PsychENCODE	PsychENCODE_eQTLs	ENSG00000120265	C	5.0293e-06	0.0311135	0.000585863	NA	NA	6	149940024	PCMT1	1
6:149940024:C:T	PsychENCODE	PsychENCODE_eQTLs	ENSG00000131013	C	5.1955e-22	-0.0994528	3.3059e-19	NA	NA	6	149940024	PPIL4	1
6:149940024:C:T	PsychENCODE	PsychENCODE_eQTLs	ENSG00000131015	C	0.000168756	0.0687779	0.0132419	NA	NA	6	149940024	ULBP2	1
6:149940024:C:T	PsychENCODE	PsychENCODE_eQTLs	ENSG00000131023	C	4.7503e-15	0.0640255	1.77132e-12	NA	NA	6	149940024	LATS1	1
6:149940024:C:T	PsychENCODE	PsychENCODE_eQTLs	ENSG00000203722	C	9.27956e-09	0.160105	1.73407e-06	NA	NA	6	149940024	RAET1G	1
6:149940781:G:T	PsychENCODE	PsychENCODE_eQTLs	ENSG00000055211	G	1.24487e-23	-0.114883	8.76523e-21	NA	NA	6	149940781	GINM1	1
6:149940781:G:T	PsychENCODE	PsychENCODE_eQTLs	ENSG00000120253	G	7.511e-11	-0.132676	1.83746e-08	NA	NA	6	149940781	NUP43	1
6:149940781:G:T	PsychENCODE	PsychENCODE_eQTLs	ENSG00000120256	G	6.0847e-11	-0.0952319	1.50503e-08	NA	NA	6	149940781	LRP11	1
6:149940781:G:T	PsychENCODE	PsychENCODE_eQTLs	ENSG00000120265	G	4.77343e-06	0.031331	0.000558813	NA	NA	6	149940781	PCMT1	1
6:149940781:G:T	PsychENCODE	PsychENCODE_eQTLs	ENSG00000131013	G	2.67827e-21	-0.0982088	1.62511e-18	NA	NA	6	149940781	PPIL4	1
6:149940781:G:T	PsychENCODE	PsychENCODE_eQTLs	ENSG00000131015	G	4.12646e-05	0.075277	0.00386966	NA	NA	6	149940781	ULBP2	1
6:149940781:G:T	PsychENCODE	PsychENCODE_eQTLs	ENSG00000131023	G	2.8176e-15	0.0648448	1.07173e-12	NA	NA	6	149940781	LATS1	1
6:149940781:G:T	PsychENCODE	PsychENCODE_eQTLs	ENSG00000203722	G	6.49257e-10	0.172851	1.41462e-07	NA	NA	6	149940781	RAET1G	1
6:149941297:C:G	PsychENCODE	PsychENCODE_eQTLs	ENSG00000055211	G	2.46004e-22	-0.111081	1.5966e-19	NA	NA	6	149941297	GINM1	1
6:149941297:C:G	PsychENCODE	PsychENCODE_eQTLs	ENSG00000120253	G	3.40891e-10	-0.127473	7.69101e-08	NA	NA	6	149941297	NUP43	1
6:149941297:C:G	PsychENCODE	PsychENCODE_eQTLs	ENSG00000120256	G	9.8354e-12	-0.0986251	2.65886e-09	NA	NA	6	149941297	LRP11	1
6:149941297:C:G	PsychENCODE	PsychENCODE_eQTLs	ENSG00000120265	G	4.00638e-06	0.0314411	0.000476609	NA	NA	6	149941297	PCMT1	1
6:149941297:C:G	PsychENCODE	PsychENCODE_eQTLs	ENSG00000131013	G	8.03118e-21	-0.0966258	4.69974e-18	NA	NA	6	149941297	PPIL4	1
6:149941297:C:G	PsychENCODE	PsychENCODE_eQTLs	ENSG00000131015	G	0.000344149	0.0654768	0.0242403	NA	NA	6	149941297	ULBP2	1
6:149941297:C:G	PsychENCODE	PsychENCODE_eQTLs	ENSG00000131023	G	3.07447e-15	0.0644739	1.16572e-12	NA	NA	6	149941297	LATS1	1
6:149941297:C:G	PsychENCODE	PsychENCODE_eQTLs	ENSG00000203722	G	3.87256e-09	0.164162	7.62505e-07	NA	NA	6	149941297	RAET1G	1
6:149941621:G:T	PsychENCODE	PsychENCODE_eQTLs	ENSG00000055211	G	9.63825e-24	-0.115058	6.83066e-21	NA	NA	6	149941621	GINM1	1
6:149941621:G:T	PsychENCODE	PsychENCODE_eQTLs	ENSG00000120253	G	1.1885e-10	-0.131166	2.83752e-08	NA	NA	6	149941621	NUP43	1
6:149941621:G:T	PsychENCODE	PsychENCODE_eQTLs	ENSG00000120256	G	3.78643e-10	-0.0911455	8.49619e-08	NA	NA	6	149941621	LRP11	1
6:149941621:G:T	PsychENCODE	PsychENCODE_eQTLs	ENSG00000120265	G	2.70586e-06	0.0321002	0.000333492	NA	NA	6	149941621	PCMT1	1
6:149941621:G:T	PsychENCODE	PsychENCODE_eQTLs	ENSG00000131013	G	5.084e-21	-0.0974466	3.0215e-18	NA	NA	6	149941621	PPIL4	1
6:149941621:G:T	PsychENCODE	PsychENCODE_eQTLs	ENSG00000131015	G	9.16947e-05	0.0717672	0.0078088	NA	NA	6	149941621	ULBP2	1
6:149941621:G:T	PsychENCODE	PsychENCODE_eQTLs	ENSG00000131023	G	1.09638e-14	0.0634125	3.96437e-12	NA	NA	6	149941621	LATS1	1
6:149941621:G:T	PsychENCODE	PsychENCODE_eQTLs	ENSG00000203722	G	2.12349e-09	0.167455	4.33009e-07	NA	NA	6	149941621	RAET1G	1
6:149943152:A:G	PsychENCODE	PsychENCODE_eQTLs	ENSG00000055211	G	5.9101e-22	-0.113813	3.74853e-19	NA	NA	6	149943152	GINM1	1
6:149943152:A:G	PsychENCODE	PsychENCODE_eQTLs	ENSG00000111981	G	0.000539748	0.0864592	0.0351867	NA	NA	6	149943152	ULBP1	1
6:149943152:A:G	PsychENCODE	PsychENCODE_eQTLs	ENSG00000120253	G	2.24804e-11	-0.140254	5.84031e-09	NA	NA	6	149943152	NUP43	1
6:149943152:A:G	PsychENCODE	PsychENCODE_eQTLs	ENSG00000120256	G	4.54262e-10	-0.0934795	1.00945e-07	NA	NA	6	149943152	LRP11	1
6:149943152:A:G	PsychENCODE	PsychENCODE_eQTLs	ENSG00000120265	G	4.28236e-05	0.0288668	0.00399878	NA	NA	6	149943152	PCMT1	1
6:149943152:A:G	PsychENCODE	PsychENCODE_eQTLs	ENSG00000131013	G	9.2377e-16	-0.0861302	3.66668e-13	NA	NA	6	149943152	PPIL4	1
6:149943152:A:G	PsychENCODE	PsychENCODE_eQTLs	ENSG00000131015	G	2.90513e-08	0.104558	5.03923e-06	NA	NA	6	149943152	ULBP2	1
6:149943152:A:G	PsychENCODE	PsychENCODE_eQTLs	ENSG00000131023	G	6.34447e-14	0.063451	2.13608e-11	NA	NA	6	149943152	LATS1	1
6:149943152:A:G	PsychENCODE	PsychENCODE_eQTLs	ENSG00000203722	G	2.53019e-09	0.171703	5.10678e-07	NA	NA	6	149943152	RAET1G	1
6:149943713:A:C	PsychENCODE	PsychENCODE_eQTLs	ENSG00000055211	A	3.83475e-14	-0.0835918	1.31848e-11	NA	NA	6	149943713	GINM1	1
6:149943713:A:C	PsychENCODE	PsychENCODE_eQTLs	ENSG00000120253	A	5.49964e-07	-0.097893	7.72616e-05	NA	NA	6	149943713	NUP43	1
6:149943713:A:C	PsychENCODE	PsychENCODE_eQTLs	ENSG00000120256	A	3.8443e-14	-0.105045	1.32165e-11	NA	NA	6	149943713	LRP11	1
6:149943713:A:C	PsychENCODE	PsychENCODE_eQTLs	ENSG00000120265	A	3.76992e-06	0.0302769	0.000451018	NA	NA	6	149943713	PCMT1	1
6:149943713:A:C	PsychENCODE	PsychENCODE_eQTLs	ENSG00000131013	A	5.50528e-25	-0.102012	4.17148e-22	NA	NA	6	149943713	PPIL4	1
6:149943713:A:C	PsychENCODE	PsychENCODE_eQTLs	ENSG00000131023	A	9.65164e-11	0.0509922	2.32997e-08	NA	NA	6	149943713	LATS1	1
6:149943713:A:C	PsychENCODE	PsychENCODE_eQTLs	ENSG00000203722	A	2.09235e-08	0.150105	3.70869e-06	NA	NA	6	149943713	RAET1G	1
6:149943728:A:G	PsychENCODE	PsychENCODE_eQTLs	ENSG00000055211	G	1.51282e-23	-0.114506	1.05977e-20	NA	NA	6	149943728	GINM1	1
6:149943728:A:G	PsychENCODE	PsychENCODE_eQTLs	ENSG00000120253	G	1.00714e-10	-0.131601	2.42581e-08	NA	NA	6	149943728	NUP43	1
6:149943728:A:G	PsychENCODE	PsychENCODE_eQTLs	ENSG00000120256	G	4.43468e-10	-0.0907438	9.86802e-08	NA	NA	6	149943728	LRP11	1
6:149943728:A:G	PsychENCODE	PsychENCODE_eQTLs	ENSG00000120265	G	2.08923e-06	0.0324403	0.00026335	NA	NA	6	149943728	PCMT1	1
6:149943728:A:G	PsychENCODE	PsychENCODE_eQTLs	ENSG00000131013	G	8.56819e-20	-0.0943662	4.65593e-17	NA	NA	6	149943728	PPIL4	1
6:149943728:A:G	PsychENCODE	PsychENCODE_eQTLs	ENSG00000131015	G	0.000153999	0.069412	0.0122421	NA	NA	6	149943728	ULBP2	1
6:149943728:A:G	PsychENCODE	PsychENCODE_eQTLs	ENSG00000131023	G	6.91172e-15	0.063849	2.54147e-12	NA	NA	6	149943728	LATS1	1
6:149943728:A:G	PsychENCODE	PsychENCODE_eQTLs	ENSG00000203722	G	5.90609e-10	0.173016	1.29375e-07	NA	NA	6	149943728	RAET1G	1
6:149943805:G:T	PsychENCODE	PsychENCODE_eQTLs	ENSG00000055211	T	2.24706e-22	-0.111157	1.46195e-19	NA	NA	6	149943805	GINM1	1
6:149943805:G:T	PsychENCODE	PsychENCODE_eQTLs	ENSG00000120253	T	3.87746e-10	-0.127042	8.68941e-08	NA	NA	6	149943805	NUP43	1
6:149943805:G:T	PsychENCODE	PsychENCODE_eQTLs	ENSG00000120256	T	1.12704e-11	-0.0983228	3.02801e-09	NA	NA	6	149943805	LRP11	1
6:149943805:G:T	PsychENCODE	PsychENCODE_eQTLs	ENSG00000120265	T	4.16399e-06	0.0313795	0.000493607	NA	NA	6	149943805	PCMT1	1
6:149943805:G:T	PsychENCODE	PsychENCODE_eQTLs	ENSG00000131013	T	1.09735e-20	-0.096273	6.35638e-18	NA	NA	6	149943805	PPIL4	1
6:149943805:G:T	PsychENCODE	PsychENCODE_eQTLs	ENSG00000131015	T	0.000371655	0.0650949	0.0258488	NA	NA	6	149943805	ULBP2	1
6:149943805:G:T	PsychENCODE	PsychENCODE_eQTLs	ENSG00000131023	T	3.52466e-15	0.0643225	1.32928e-12	NA	NA	6	149943805	LATS1	1
6:149943805:G:T	PsychENCODE	PsychENCODE_eQTLs	ENSG00000203722	T	4.30018e-09	0.163647	8.41765e-07	NA	NA	6	149943805	RAET1G	1
6:149944123:C:T	PsychENCODE	PsychENCODE_eQTLs	ENSG00000055211	C	7.0737e-24	-0.11538	5.04795e-21	NA	NA	6	149944123	GINM1	1
6:149944123:C:T	PsychENCODE	PsychENCODE_eQTLs	ENSG00000120253	C	1.23984e-10	-0.131021	2.95362e-08	NA	NA	6	149944123	NUP43	1
6:149944123:C:T	PsychENCODE	PsychENCODE_eQTLs	ENSG00000120256	C	3.54703e-10	-0.0912796	7.98598e-08	NA	NA	6	149944123	LRP11	1
6:149944123:C:T	PsychENCODE	PsychENCODE_eQTLs	ENSG00000120265	C	2.19133e-06	0.0323875	0.0002751	NA	NA	6	149944123	PCMT1	1
6:149944123:C:T	PsychENCODE	PsychENCODE_eQTLs	ENSG00000131013	C	8.86812e-20	-0.0943659	4.81428e-17	NA	NA	6	149944123	PPIL4	1
6:149944123:C:T	PsychENCODE	PsychENCODE_eQTLs	ENSG00000131015	C	0.000200893	0.0682229	0.015376	NA	NA	6	149944123	ULBP2	1
6:149944123:C:T	PsychENCODE	PsychENCODE_eQTLs	ENSG00000131023	C	7.74003e-15	0.0637592	2.83442e-12	NA	NA	6	149944123	LATS1	1
6:149944123:C:T	PsychENCODE	PsychENCODE_eQTLs	ENSG00000203722	C	9.13158e-10	0.171181	1.9529e-07	NA	NA	6	149944123	RAET1G	1
6:149949928:C:G	PsychENCODE	PsychENCODE_eQTLs	ENSG00000055211	G	4.54824e-24	-0.11602	3.27891e-21	NA	NA	6	149949928	GINM1	1
6:149949928:C:G	PsychENCODE	PsychENCODE_eQTLs	ENSG00000120253	G	1.26893e-10	-0.131133	3.01915e-08	NA	NA	6	149949928	NUP43	1
6:149949928:C:G	PsychENCODE	PsychENCODE_eQTLs	ENSG00000120256	G	4.90707e-11	-0.0957268	1.22663e-08	NA	NA	6	149949928	LRP11	1
6:149949928:C:G	PsychENCODE	PsychENCODE_eQTLs	ENSG00000120265	G	4.59719e-06	0.031396	0.000540034	NA	NA	6	149949928	PCMT1	1
6:149949928:C:G	PsychENCODE	PsychENCODE_eQTLs	ENSG00000131013	G	5.06246e-21	-0.097575	3.00912e-18	NA	NA	6	149949928	PPIL4	1
6:149949928:C:G	PsychENCODE	PsychENCODE_eQTLs	ENSG00000131015	G	5.87489e-05	0.0737983	0.00528502	NA	NA	6	149949928	ULBP2	1
6:149949928:C:G	PsychENCODE	PsychENCODE_eQTLs	ENSG00000131023	G	2.98109e-15	0.0648121	1.13166e-12	NA	NA	6	149949928	LATS1	1
6:149949928:C:G	PsychENCODE	PsychENCODE_eQTLs	ENSG00000203722	G	1.29066e-09	0.169892	2.70803e-07	NA	NA	6	149949928	RAET1G	1
6:149950035:A:C	PsychENCODE	PsychENCODE_eQTLs	ENSG00000055211	C	2.73136e-22	-0.110901	1.76793e-19	NA	NA	6	149950035	GINM1	1
6:149950035:A:C	PsychENCODE	PsychENCODE_eQTLs	ENSG00000120253	C	4.72173e-10	-0.126384	1.04711e-07	NA	NA	6	149950035	NUP43	1
6:149950035:A:C	PsychENCODE	PsychENCODE_eQTLs	ENSG00000120256	C	1.35992e-11	-0.0979042	3.61924e-09	NA	NA	6	149950035	LRP11	1
6:149950035:A:C	PsychENCODE	PsychENCODE_eQTLs	ENSG00000120265	C	4.6093e-06	0.031226	0.000541338	NA	NA	6	149950035	PCMT1	1
6:149950035:A:C	PsychENCODE	PsychENCODE_eQTLs	ENSG00000131013	C	8.64379e-22	-0.0988953	5.42071e-19	NA	NA	6	149950035	PPIL4	1
6:149950035:A:C	PsychENCODE	PsychENCODE_eQTLs	ENSG00000131015	C	0.000195477	0.0680821	0.0150204	NA	NA	6	149950035	ULBP2	1
6:149950035:A:C	PsychENCODE	PsychENCODE_eQTLs	ENSG00000131023	C	4.1198e-15	0.0641455	1.5447e-12	NA	NA	6	149950035	LATS1	1
6:149950035:A:C	PsychENCODE	PsychENCODE_eQTLs	ENSG00000203722	C	1.20984e-08	0.158807	2.22269e-06	NA	NA	6	149950035	RAET1G	1
6:149950048:C:T	PsychENCODE	PsychENCODE_eQTLs	ENSG00000055211	T	5.9177e-22	-0.113822	3.75319e-19	NA	NA	6	149950048	GINM1	1
6:149950048:C:T	PsychENCODE	PsychENCODE_eQTLs	ENSG00000111981	T	0.000517757	0.0867455	0.034007	NA	NA	6	149950048	ULBP1	1
6:149950048:C:T	PsychENCODE	PsychENCODE_eQTLs	ENSG00000120253	T	2.75456e-11	-0.139652	7.0838e-09	NA	NA	6	149950048	NUP43	1
6:149950048:C:T	PsychENCODE	PsychENCODE_eQTLs	ENSG00000120256	T	4.43669e-10	-0.0935427	9.87216e-08	NA	NA	6	149950048	LRP11	1
6:149950048:C:T	PsychENCODE	PsychENCODE_eQTLs	ENSG00000120265	T	3.85682e-05	0.0290392	0.00364484	NA	NA	6	149950048	PCMT1	1
6:149950048:C:T	PsychENCODE	PsychENCODE_eQTLs	ENSG00000131013	T	1.02451e-15	-0.0860052	4.05063e-13	NA	NA	6	149950048	PPIL4	1
6:149950048:C:T	PsychENCODE	PsychENCODE_eQTLs	ENSG00000131015	T	3.14975e-08	0.104304	5.43673e-06	NA	NA	6	149950048	ULBP2	1
6:149950048:C:T	PsychENCODE	PsychENCODE_eQTLs	ENSG00000131023	T	5.15152e-14	0.0636827	1.74964e-11	NA	NA	6	149950048	LATS1	1
6:149950048:C:T	PsychENCODE	PsychENCODE_eQTLs	ENSG00000203722	T	3.17803e-09	0.170656	6.32846e-07	NA	NA	6	149950048	RAET1G	1
6:149953109:A:C	PsychENCODE	PsychENCODE_eQTLs	ENSG00000055211	C	4.80911e-22	-0.110346	3.0666e-19	NA	NA	6	149953109	GINM1	1
6:149953109:A:C	PsychENCODE	PsychENCODE_eQTLs	ENSG00000120253	C	4.73961e-10	-0.126468	1.05081e-07	NA	NA	6	149953109	NUP43	1
6:149953109:A:C	PsychENCODE	PsychENCODE_eQTLs	ENSG00000120256	C	1.14738e-11	-0.0983285	3.08002e-09	NA	NA	6	149953109	LRP11	1
6:149953109:A:C	PsychENCODE	PsychENCODE_eQTLs	ENSG00000120265	C	3.41498e-06	0.0316713	0.000412312	NA	NA	6	149953109	PCMT1	1
6:149953109:A:C	PsychENCODE	PsychENCODE_eQTLs	ENSG00000131013	C	8.1852e-21	-0.0966251	4.78708e-18	NA	NA	6	149953109	PPIL4	1
6:149953109:A:C	PsychENCODE	PsychENCODE_eQTLs	ENSG00000131015	C	0.00034938	0.065418	0.0245482	NA	NA	6	149953109	ULBP2	1
6:149953109:A:C	PsychENCODE	PsychENCODE_eQTLs	ENSG00000131023	C	1.75232e-15	0.0650451	6.78933e-13	NA	NA	6	149953109	LATS1	1
6:149953109:A:C	PsychENCODE	PsychENCODE_eQTLs	ENSG00000203722	C	4.87201e-09	0.163147	9.46806e-07	NA	NA	6	149953109	RAET1G	1
6:149953257:C:T	PsychENCODE	PsychENCODE_eQTLs	ENSG00000055211	T	6.39119e-24	-0.115648	4.57229e-21	NA	NA	6	149953257	GINM1	1
6:149953257:C:T	PsychENCODE	PsychENCODE_eQTLs	ENSG00000120253	T	1.89674e-10	-0.129897	4.41909e-08	NA	NA	6	149953257	NUP43	1
6:149953257:C:T	PsychENCODE	PsychENCODE_eQTLs	ENSG00000120256	T	1.24918e-10	-0.093709	2.97461e-08	NA	NA	6	149953257	LRP11	1
6:149953257:C:T	PsychENCODE	PsychENCODE_eQTLs	ENSG00000120265	T	2.76139e-06	0.0321119	0.000339699	NA	NA	6	149953257	PCMT1	1
6:149953257:C:T	PsychENCODE	PsychENCODE_eQTLs	ENSG00000131013	T	8.4732e-20	-0.0945453	4.60569e-17	NA	NA	6	149953257	PPIL4	1
6:149953257:C:T	PsychENCODE	PsychENCODE_eQTLs	ENSG00000131015	T	0.000144731	0.0698164	0.0116048	NA	NA	6	149953257	ULBP2	1
6:149953257:C:T	PsychENCODE	PsychENCODE_eQTLs	ENSG00000131023	T	1.19731e-15	0.0657174	4.70462e-13	NA	NA	6	149953257	LATS1	1
6:149953257:C:T	PsychENCODE	PsychENCODE_eQTLs	ENSG00000203722	T	4.59891e-10	0.174406	1.02129e-07	NA	NA	6	149953257	RAET1G	1
6:149954278:C:T	PsychENCODE	PsychENCODE_eQTLs	ENSG00000055211	T	1.11052e-23	-0.115168	7.84195e-21	NA	NA	6	149954278	GINM1	1
6:149954278:C:T	PsychENCODE	PsychENCODE_eQTLs	ENSG00000120253	T	2.12447e-10	-0.129683	4.92033e-08	NA	NA	6	149954278	NUP43	1
6:149954278:C:T	PsychENCODE	PsychENCODE_eQTLs	ENSG00000120256	T	1.50223e-10	-0.0934041	3.54325e-08	NA	NA	6	149954278	LRP11	1
6:149954278:C:T	PsychENCODE	PsychENCODE_eQTLs	ENSG00000120265	T	2.60983e-06	0.0322242	0.000322681	NA	NA	6	149954278	PCMT1	1
6:149954278:C:T	PsychENCODE	PsychENCODE_eQTLs	ENSG00000131013	T	7.77189e-20	-0.0947392	4.23651e-17	NA	NA	6	149954278	PPIL4	1
6:149954278:C:T	PsychENCODE	PsychENCODE_eQTLs	ENSG00000131015	T	0.000116754	0.0708577	0.0096344	NA	NA	6	149954278	ULBP2	1
6:149954278:C:T	PsychENCODE	PsychENCODE_eQTLs	ENSG00000131023	T	1.05815e-15	0.0659084	4.17793e-13	NA	NA	6	149954278	LATS1	1
6:149954278:C:T	PsychENCODE	PsychENCODE_eQTLs	ENSG00000203722	T	4.04311e-10	0.175146	9.04051e-08	NA	NA	6	149954278	RAET1G	1
6:149954392:C:T	PsychENCODE	PsychENCODE_eQTLs	ENSG00000055211	T	1.08324e-23	-0.115191	7.65356e-21	NA	NA	6	149954392	GINM1	1
6:149954392:C:T	PsychENCODE	PsychENCODE_eQTLs	ENSG00000120253	T	2.1059e-10	-0.129706	4.87967e-08	NA	NA	6	149954392	NUP43	1
6:149954392:C:T	PsychENCODE	PsychENCODE_eQTLs	ENSG00000120256	T	1.47046e-10	-0.0934479	3.4724e-08	NA	NA	6	149954392	LRP11	1
6:149954392:C:T	PsychENCODE	PsychENCODE_eQTLs	ENSG00000120265	T	2.61353e-06	0.0322211	0.000323102	NA	NA	6	149954392	PCMT1	1
6:149954392:C:T	PsychENCODE	PsychENCODE_eQTLs	ENSG00000131013	T	7.80058e-20	-0.0947321	4.25171e-17	NA	NA	6	149954392	PPIL4	1
6:149954392:C:T	PsychENCODE	PsychENCODE_eQTLs	ENSG00000131015	T	0.000116778	0.0708545	0.00963618	NA	NA	6	149954392	ULBP2	1
6:149954392:C:T	PsychENCODE	PsychENCODE_eQTLs	ENSG00000131023	T	1.05235e-15	0.0659117	4.15599e-13	NA	NA	6	149954392	LATS1	1
6:149954392:C:T	PsychENCODE	PsychENCODE_eQTLs	ENSG00000203722	T	4.03531e-10	0.175148	9.02394e-08	NA	NA	6	149954392	RAET1G	1
6:149954637:C:T	PsychENCODE	PsychENCODE_eQTLs	ENSG00000055211	C	3.61896e-22	-0.110821	2.32516e-19	NA	NA	6	149954637	GINM1	1
6:149954637:C:T	PsychENCODE	PsychENCODE_eQTLs	ENSG00000120253	C	6.60131e-10	-0.125597	1.43688e-07	NA	NA	6	149954637	NUP43	1
6:149954637:C:T	PsychENCODE	PsychENCODE_eQTLs	ENSG00000120256	C	1.04438e-11	-0.098658	2.81552e-09	NA	NA	6	149954637	LRP11	1
6:149954637:C:T	PsychENCODE	PsychENCODE_eQTLs	ENSG00000120265	C	3.36056e-06	0.0317376	0.000406345	NA	NA	6	149954637	PCMT1	1
6:149954637:C:T	PsychENCODE	PsychENCODE_eQTLs	ENSG00000131013	C	7.97562e-21	-0.0967862	4.66823e-18	NA	NA	6	149954637	PPIL4	1
6:149954637:C:T	PsychENCODE	PsychENCODE_eQTLs	ENSG00000131015	C	0.000378506	0.0651256	0.0262476	NA	NA	6	149954637	ULBP2	1
6:149954637:C:T	PsychENCODE	PsychENCODE_eQTLs	ENSG00000131023	C	1.75391e-15	0.0651342	6.79523e-13	NA	NA	6	149954637	LATS1	1
6:149954637:C:T	PsychENCODE	PsychENCODE_eQTLs	ENSG00000203722	C	6.83327e-09	0.161814	1.30109e-06	NA	NA	6	149954637	RAET1G	1
6:149954799:A:G	PsychENCODE	PsychENCODE_eQTLs	ENSG00000055211	G	3.64078e-22	-0.110814	2.33876e-19	NA	NA	6	149954799	GINM1	1
6:149954799:A:G	PsychENCODE	PsychENCODE_eQTLs	ENSG00000120253	G	6.60162e-10	-0.125596	1.43694e-07	NA	NA	6	149954799	NUP43	1
6:149954799:A:G	PsychENCODE	PsychENCODE_eQTLs	ENSG00000120256	G	1.04203e-11	-0.0986619	2.80953e-09	NA	NA	6	149954799	LRP11	1
6:149954799:A:G	PsychENCODE	PsychENCODE_eQTLs	ENSG00000120265	G	3.36223e-06	0.0317367	0.000406526	NA	NA	6	149954799	PCMT1	1
6:149954799:A:G	PsychENCODE	PsychENCODE_eQTLs	ENSG00000131013	G	7.98643e-21	-0.096784	4.67443e-18	NA	NA	6	149954799	PPIL4	1
6:149954799:A:G	PsychENCODE	PsychENCODE_eQTLs	ENSG00000131015	G	0.000378217	0.0651287	0.0262309	NA	NA	6	149954799	ULBP2	1
6:149954799:A:G	PsychENCODE	PsychENCODE_eQTLs	ENSG00000131023	G	1.75407e-15	0.0651336	6.79581e-13	NA	NA	6	149954799	LATS1	1
6:149954799:A:G	PsychENCODE	PsychENCODE_eQTLs	ENSG00000203722	G	6.83663e-09	0.16181	1.3017e-06	NA	NA	6	149954799	RAET1G	1
6:149954968:C:T	PsychENCODE	PsychENCODE_eQTLs	ENSG00000055211	T	1.83224e-13	-0.0893408	5.90082e-11	NA	NA	6	149954968	GINM1	1
6:149954968:C:T	PsychENCODE	PsychENCODE_eQTLs	ENSG00000120253	T	6.50691e-10	-0.132288	1.41756e-07	NA	NA	6	149954968	NUP43	1
6:149954968:C:T	PsychENCODE	PsychENCODE_eQTLs	ENSG00000120256	T	1.41553e-07	-0.0806656	2.19982e-05	NA	NA	6	149954968	LRP11	1
6:149954968:C:T	PsychENCODE	PsychENCODE_eQTLs	ENSG00000120265	T	9.82783e-06	0.0317991	0.00107432	NA	NA	6	149954968	PCMT1	1
6:149954968:C:T	PsychENCODE	PsychENCODE_eQTLs	ENSG00000131013	T	5.72998e-12	-0.0755138	1.59e-09	NA	NA	6	149954968	PPIL4	1
6:149954968:C:T	PsychENCODE	PsychENCODE_eQTLs	ENSG00000131015	T	4.76824e-07	0.096912	6.77271e-05	NA	NA	6	149954968	ULBP2	1
6:149954968:C:T	PsychENCODE	PsychENCODE_eQTLs	ENSG00000131023	T	2.95889e-11	0.0574947	7.5825e-09	NA	NA	6	149954968	LATS1	1
6:149954968:C:T	PsychENCODE	PsychENCODE_eQTLs	ENSG00000186625	T	0.000584845	0.0628315	0.037568	NA	NA	6	149954968	KATNA1	1
6:149954968:C:T	PsychENCODE	PsychENCODE_eQTLs	ENSG00000203722	T	3.81444e-11	0.194013	9.65243e-09	NA	NA	6	149954968	RAET1G	1
6:149955048:A:G	PsychENCODE	PsychENCODE_eQTLs	ENSG00000055211	G	3.64838e-22	-0.110813	2.3435e-19	NA	NA	6	149955048	GINM1	1
6:149955048:A:G	PsychENCODE	PsychENCODE_eQTLs	ENSG00000120253	G	6.59066e-10	-0.125604	1.43468e-07	NA	NA	6	149955048	NUP43	1
6:149955048:A:G	PsychENCODE	PsychENCODE_eQTLs	ENSG00000120256	G	1.04048e-11	-0.0986669	2.80554e-09	NA	NA	6	149955048	LRP11	1
6:149955048:A:G	PsychENCODE	PsychENCODE_eQTLs	ENSG00000120265	G	3.33919e-06	0.0317469	0.00040399	NA	NA	6	149955048	PCMT1	1
6:149955048:A:G	PsychENCODE	PsychENCODE_eQTLs	ENSG00000131013	G	7.98189e-21	-0.0967865	4.67181e-18	NA	NA	6	149955048	PPIL4	1
6:149955048:A:G	PsychENCODE	PsychENCODE_eQTLs	ENSG00000131015	G	0.0003775	0.0651391	0.0261896	NA	NA	6	149955048	ULBP2	1
6:149955048:A:G	PsychENCODE	PsychENCODE_eQTLs	ENSG00000131023	G	1.74766e-15	0.0651385	6.77205e-13	NA	NA	6	149955048	LATS1	1
6:149955048:A:G	PsychENCODE	PsychENCODE_eQTLs	ENSG00000203722	G	6.86075e-09	0.161797	1.306e-06	NA	NA	6	149955048	RAET1G	1
6:149955278:A:G	PsychENCODE	PsychENCODE_eQTLs	ENSG00000055211	A	1.20999e-23	-0.115163	8.52617e-21	NA	NA	6	149955278	GINM1	1
6:149955278:A:G	PsychENCODE	PsychENCODE_eQTLs	ENSG00000120253	A	1.53968e-10	-0.130776	3.62657e-08	NA	NA	6	149955278	NUP43	1
6:149955278:A:G	PsychENCODE	PsychENCODE_eQTLs	ENSG00000120256	A	5.06611e-11	-0.0958308	1.26445e-08	NA	NA	6	149955278	LRP11	1
6:149955278:A:G	PsychENCODE	PsychENCODE_eQTLs	ENSG00000120265	A	3.2373e-06	0.0319482	0.0003928	NA	NA	6	149955278	PCMT1	1
6:149955278:A:G	PsychENCODE	PsychENCODE_eQTLs	ENSG00000131013	A	4.89033e-20	-0.095318	2.70482e-17	NA	NA	6	149955278	PPIL4	1
6:149955278:A:G	PsychENCODE	PsychENCODE_eQTLs	ENSG00000131015	A	9.466e-05	0.071847	0.00802911	NA	NA	6	149955278	ULBP2	1
6:149955278:A:G	PsychENCODE	PsychENCODE_eQTLs	ENSG00000131023	A	1.01713e-15	0.0659985	4.02278e-13	NA	NA	6	149955278	LATS1	1
6:149955278:A:G	PsychENCODE	PsychENCODE_eQTLs	ENSG00000203722	A	4.63377e-10	0.174692	1.02862e-07	NA	NA	6	149955278	RAET1G	1
6:149955340:C:T	PsychENCODE	PsychENCODE_eQTLs	ENSG00000055211	T	4.47767e-22	-0.114209	2.86067e-19	NA	NA	6	149955340	GINM1	1
6:149955340:C:T	PsychENCODE	PsychENCODE_eQTLs	ENSG00000120253	T	1.31452e-11	-0.141953	3.50452e-09	NA	NA	6	149955340	NUP43	1
6:149955340:C:T	PsychENCODE	PsychENCODE_eQTLs	ENSG00000120256	T	1.93811e-10	-0.0954897	4.51048e-08	NA	NA	6	149955340	LRP11	1
6:149955340:C:T	PsychENCODE	PsychENCODE_eQTLs	ENSG00000120265	T	9.00296e-06	0.0313255	0.000992713	NA	NA	6	149955340	PCMT1	1
6:149955340:C:T	PsychENCODE	PsychENCODE_eQTLs	ENSG00000131013	T	2.19513e-15	-0.0850643	8.43095e-13	NA	NA	6	149955340	PPIL4	1
6:149955340:C:T	PsychENCODE	PsychENCODE_eQTLs	ENSG00000131015	T	1.12721e-07	0.100103	1.78106e-05	NA	NA	6	149955340	ULBP2	1
6:149955340:C:T	PsychENCODE	PsychENCODE_eQTLs	ENSG00000131023	T	7.48779e-15	0.06577	2.74535e-12	NA	NA	6	149955340	LATS1	1
6:149955340:C:T	PsychENCODE	PsychENCODE_eQTLs	ENSG00000203722	T	7.71646e-10	0.177247	1.66547e-07	NA	NA	6	149955340	RAET1G	1
6:149955366:A:G	PsychENCODE	PsychENCODE_eQTLs	ENSG00000055211	G	9.78474e-24	-0.115698	6.93225e-21	NA	NA	6	149955366	GINM1	1
6:149955366:A:G	PsychENCODE	PsychENCODE_eQTLs	ENSG00000120253	G	7.83363e-10	-0.126006	1.68957e-07	NA	NA	6	149955366	NUP43	1
6:149955366:A:G	PsychENCODE	PsychENCODE_eQTLs	ENSG00000120256	G	2.62446e-12	-0.102229	7.54996e-10	NA	NA	6	149955366	LRP11	1
6:149955366:A:G	PsychENCODE	PsychENCODE_eQTLs	ENSG00000120265	G	6.49908e-06	0.0310369	0.00073944	NA	NA	6	149955366	PCMT1	1
6:149955366:A:G	PsychENCODE	PsychENCODE_eQTLs	ENSG00000131013	G	3.82113e-24	-0.105325	2.7665e-21	NA	NA	6	149955366	PPIL4	1
6:149955366:A:G	PsychENCODE	PsychENCODE_eQTLs	ENSG00000131023	G	4.96419e-14	0.0622005	1.68868e-11	NA	NA	6	149955366	LATS1	1
6:149955366:A:G	PsychENCODE	PsychENCODE_eQTLs	ENSG00000203722	G	3.99896e-08	0.154587	6.79279e-06	NA	NA	6	149955366	RAET1G	1
6:149955600:A:C	PsychENCODE	PsychENCODE_eQTLs	ENSG00000055211	C	3.34696e-08	-0.0672605	5.75369e-06	NA	NA	6	149955600	GINM1	1
6:149955600:A:C	PsychENCODE	PsychENCODE_eQTLs	ENSG00000111981	C	0.000301788	0.0920158	0.021715	NA	NA	6	149955600	ULBP1	1
6:149955600:A:C	PsychENCODE	PsychENCODE_eQTLs	ENSG00000120253	C	1.83097e-08	-0.120547	3.27451e-06	NA	NA	6	149955600	NUP43	1
6:149955600:A:C	PsychENCODE	PsychENCODE_eQTLs	ENSG00000120256	C	1.14316e-05	-0.0673029	0.00123135	NA	NA	6	149955600	LRP11	1
6:149955600:A:C	PsychENCODE	PsychENCODE_eQTLs	ENSG00000120265	C	7.92085e-06	0.0321048	0.000884257	NA	NA	6	149955600	PCMT1	1
6:149955600:A:C	PsychENCODE	PsychENCODE_eQTLs	ENSG00000131013	C	2.26949e-10	-0.0695796	5.23766e-08	NA	NA	6	149955600	PPIL4	1
6:149955600:A:C	PsychENCODE	PsychENCODE_eQTLs	ENSG00000131015	C	7.50182e-09	0.110979	1.41996e-06	NA	NA	6	149955600	ULBP2	1
6:149955600:A:C	PsychENCODE	PsychENCODE_eQTLs	ENSG00000131023	C	7.48005e-09	0.0500387	1.41606e-06	NA	NA	6	149955600	LATS1	1
6:149955600:A:C	PsychENCODE	PsychENCODE_eQTLs	ENSG00000186625	C	0.000443277	0.0641327	0.0299299	NA	NA	6	149955600	KATNA1	1
6:149955600:A:C	PsychENCODE	PsychENCODE_eQTLs	ENSG00000203722	C	3.08895e-10	0.184702	7.00769e-08	NA	NA	6	149955600	RAET1G	1
6:149956466:C:T	PsychENCODE	PsychENCODE_eQTLs	ENSG00000055211	C	8.7216e-10	-0.0746213	1.87009e-07	NA	NA	6	149956466	GINM1	1
6:149956466:C:T	PsychENCODE	PsychENCODE_eQTLs	ENSG00000111981	C	0.000618174	0.0872381	0.0392978	NA	NA	6	149956466	ULBP1	1
6:149956466:C:T	PsychENCODE	PsychENCODE_eQTLs	ENSG00000120253	C	1.12576e-08	-0.122375	2.07785e-06	NA	NA	6	149956466	NUP43	1
6:149956466:C:T	PsychENCODE	PsychENCODE_eQTLs	ENSG00000120256	C	1.10413e-06	-0.0747041	0.000146824	NA	NA	6	149956466	LRP11	1
6:149956466:C:T	PsychENCODE	PsychENCODE_eQTLs	ENSG00000120265	C	1.82011e-05	0.0308258	0.00186896	NA	NA	6	149956466	PCMT1	1
6:149956466:C:T	PsychENCODE	PsychENCODE_eQTLs	ENSG00000131013	C	2.47403e-11	-0.0732142	6.39691e-09	NA	NA	6	149956466	PPIL4	1
6:149956466:C:T	PsychENCODE	PsychENCODE_eQTLs	ENSG00000131015	C	9.06808e-09	0.11043	1.69686e-06	NA	NA	6	149956466	ULBP2	1
6:149956466:C:T	PsychENCODE	PsychENCODE_eQTLs	ENSG00000131023	C	9.31057e-09	0.0497486	1.73951e-06	NA	NA	6	149956466	LATS1	1
6:149956466:C:T	PsychENCODE	PsychENCODE_eQTLs	ENSG00000186625	C	0.000377407	0.0649393	0.0261841	NA	NA	6	149956466	KATNA1	1
6:149956466:C:T	PsychENCODE	PsychENCODE_eQTLs	ENSG00000203722	C	1.46066e-09	0.177685	3.04187e-07	NA	NA	6	149956466	RAET1G	1
6:149956793:C:T	PsychENCODE	PsychENCODE_eQTLs	ENSG00000055211	T	9.5029e-22	-0.113639	5.94209e-19	NA	NA	6	149956793	GINM1	1
6:149956793:C:T	PsychENCODE	PsychENCODE_eQTLs	ENSG00000120253	T	1.58144e-11	-0.141793	4.17797e-09	NA	NA	6	149956793	NUP43	1
6:149956793:C:T	PsychENCODE	PsychENCODE_eQTLs	ENSG00000120256	T	1.33668e-10	-0.0965963	3.1722e-08	NA	NA	6	149956793	LRP11	1
6:149956793:C:T	PsychENCODE	PsychENCODE_eQTLs	ENSG00000120265	T	1.27279e-05	0.0308849	0.00135657	NA	NA	6	149956793	PCMT1	1
6:149956793:C:T	PsychENCODE	PsychENCODE_eQTLs	ENSG00000131013	T	3.28182e-15	-0.0847738	1.24122e-12	NA	NA	6	149956793	PPIL4	1
6:149956793:C:T	PsychENCODE	PsychENCODE_eQTLs	ENSG00000131015	T	1.36456e-07	0.0997262	2.12639e-05	NA	NA	6	149956793	ULBP2	1
6:149956793:C:T	PsychENCODE	PsychENCODE_eQTLs	ENSG00000131023	T	1.50288e-14	0.0652167	5.36808e-12	NA	NA	6	149956793	LATS1	1
6:149956793:C:T	PsychENCODE	PsychENCODE_eQTLs	ENSG00000203722	T	1.377e-09	0.175102	2.87835e-07	NA	NA	6	149956793	RAET1G	1
6:149957183:A:C	PsychENCODE	PsychENCODE_eQTLs	ENSG00000055211	C	4.15824e-23	-0.113853	2.83775e-20	NA	NA	6	149957183	GINM1	1
6:149957183:A:C	PsychENCODE	PsychENCODE_eQTLs	ENSG00000120253	C	1.84727e-10	-0.130273	4.31026e-08	NA	NA	6	149957183	NUP43	1
6:149957183:A:C	PsychENCODE	PsychENCODE_eQTLs	ENSG00000120256	C	3.07619e-10	-0.091931	6.98035e-08	NA	NA	6	149957183	LRP11	1
6:149957183:A:C	PsychENCODE	PsychENCODE_eQTLs	ENSG00000120265	C	2.13347e-06	0.0325425	0.000268454	NA	NA	6	149957183	PCMT1	1
6:149957183:A:C	PsychENCODE	PsychENCODE_eQTLs	ENSG00000131013	C	1.09912e-19	-0.0944743	5.92801e-17	NA	NA	6	149957183	PPIL4	1
6:149957183:A:C	PsychENCODE	PsychENCODE_eQTLs	ENSG00000131015	C	0.000176555	0.0690672	0.0137668	NA	NA	6	149957183	ULBP2	1
6:149957183:A:C	PsychENCODE	PsychENCODE_eQTLs	ENSG00000131023	C	7.34401e-15	0.0640453	2.69444e-12	NA	NA	6	149957183	LATS1	1
6:149957183:A:C	PsychENCODE	PsychENCODE_eQTLs	ENSG00000203722	C	1.51299e-09	0.169565	3.14438e-07	NA	NA	6	149957183	RAET1G	1
6:149957862:C:T	PsychENCODE	PsychENCODE_eQTLs	ENSG00000055211	C	2.46704e-23	-0.114232	1.7076e-20	NA	NA	6	149957862	GINM1	1
6:149957862:C:T	PsychENCODE	PsychENCODE_eQTLs	ENSG00000120253	C	1.76783e-10	-0.130182	4.13464e-08	NA	NA	6	149957862	NUP43	1
6:149957862:C:T	PsychENCODE	PsychENCODE_eQTLs	ENSG00000120256	C	3.66124e-10	-0.0913822	8.23007e-08	NA	NA	6	149957862	LRP11	1
6:149957862:C:T	PsychENCODE	PsychENCODE_eQTLs	ENSG00000120265	C	1.58449e-06	0.0328932	0.000204539	NA	NA	6	149957862	PCMT1	1
6:149957862:C:T	PsychENCODE	PsychENCODE_eQTLs	ENSG00000131013	C	7.00425e-20	-0.094803	3.82956e-17	NA	NA	6	149957862	PPIL4	1
6:149957862:C:T	PsychENCODE	PsychENCODE_eQTLs	ENSG00000131015	C	0.000141826	0.069945	0.0114033	NA	NA	6	149957862	ULBP2	1
6:149957862:C:T	PsychENCODE	PsychENCODE_eQTLs	ENSG00000131023	C	3.64026e-15	0.0646438	1.37134e-12	NA	NA	6	149957862	LATS1	1
6:149957862:C:T	PsychENCODE	PsychENCODE_eQTLs	ENSG00000203722	C	9.60168e-10	0.171285	2.04778e-07	NA	NA	6	149957862	RAET1G	1
6:149959047:A:C	PsychENCODE	PsychENCODE_eQTLs	ENSG00000055211	A	1.2598e-13	-0.0819515	4.1209e-11	NA	NA	6	149959047	GINM1	1
6:149959047:A:C	PsychENCODE	PsychENCODE_eQTLs	ENSG00000120253	A	5.76133e-07	-0.0977796	8.06556e-05	NA	NA	6	149959047	NUP43	1
6:149959047:A:C	PsychENCODE	PsychENCODE_eQTLs	ENSG00000120256	A	1.61035e-14	-0.106636	5.73705e-12	NA	NA	6	149959047	LRP11	1
6:149959047:A:C	PsychENCODE	PsychENCODE_eQTLs	ENSG00000120265	A	3.32321e-06	0.0304651	0.000402235	NA	NA	6	149959047	PCMT1	1
6:149959047:A:C	PsychENCODE	PsychENCODE_eQTLs	ENSG00000131013	A	9.06468e-25	-0.101619	6.78946e-22	NA	NA	6	149959047	PPIL4	1
6:149959047:A:C	PsychENCODE	PsychENCODE_eQTLs	ENSG00000131023	A	1.0149e-10	0.0509646	2.44347e-08	NA	NA	6	149959047	LATS1	1
6:149959047:A:C	PsychENCODE	PsychENCODE_eQTLs	ENSG00000203722	A	3.52321e-08	0.147786	6.0361e-06	NA	NA	6	149959047	RAET1G	1
6:149959060:G:T	PsychENCODE	PsychENCODE_eQTLs	ENSG00000055211	T	6.2891e-22	-0.110163	3.98168e-19	NA	NA	6	149959060	GINM1	1
6:149959060:G:T	PsychENCODE	PsychENCODE_eQTLs	ENSG00000120253	T	5.07143e-10	-0.126395	1.12036e-07	NA	NA	6	149959060	NUP43	1
6:149959060:G:T	PsychENCODE	PsychENCODE_eQTLs	ENSG00000120256	T	1.09107e-11	-0.0985404	2.93561e-09	NA	NA	6	149959060	LRP11	1
6:149959060:G:T	PsychENCODE	PsychENCODE_eQTLs	ENSG00000120265	T	5.27208e-06	0.0310932	0.000611582	NA	NA	6	149959060	PCMT1	1
6:149959060:G:T	PsychENCODE	PsychENCODE_eQTLs	ENSG00000131013	T	1.18958e-21	-0.0987495	7.39095e-19	NA	NA	6	149959060	PPIL4	1
6:149959060:G:T	PsychENCODE	PsychENCODE_eQTLs	ENSG00000131015	T	0.000232563	0.0674059	0.01742	NA	NA	6	149959060	ULBP2	1
6:149959060:G:T	PsychENCODE	PsychENCODE_eQTLs	ENSG00000131023	T	6.16633e-15	0.0638586	2.27696e-12	NA	NA	6	149959060	LATS1	1
6:149959060:G:T	PsychENCODE	PsychENCODE_eQTLs	ENSG00000203722	T	1.9302e-08	0.156889	3.43969e-06	NA	NA	6	149959060	RAET1G	1
6:149960170:C:T	PsychENCODE	PsychENCODE_eQTLs	ENSG00000055211	C	1.85745e-22	-0.111609	1.21494e-19	NA	NA	6	149960170	GINM1	1
6:149960170:C:T	PsychENCODE	PsychENCODE_eQTLs	ENSG00000120253	C	6.32539e-10	-0.125773	1.38019e-07	NA	NA	6	149960170	NUP43	1
6:149960170:C:T	PsychENCODE	PsychENCODE_eQTLs	ENSG00000120256	C	7.12256e-12	-0.0994737	1.95525e-09	NA	NA	6	149960170	LRP11	1
6:149960170:C:T	PsychENCODE	PsychENCODE_eQTLs	ENSG00000120265	C	4.36116e-06	0.0313814	0.000514804	NA	NA	6	149960170	PCMT1	1
6:149960170:C:T	PsychENCODE	PsychENCODE_eQTLs	ENSG00000131013	C	1.97369e-20	-0.095853	1.12258e-17	NA	NA	6	149960170	PPIL4	1
6:149960170:C:T	PsychENCODE	PsychENCODE_eQTLs	ENSG00000131015	C	0.000622901	0.0627161	0.0395404	NA	NA	6	149960170	ULBP2	1
6:149960170:C:T	PsychENCODE	PsychENCODE_eQTLs	ENSG00000131023	C	4.45848e-15	0.0642243	1.66662e-12	NA	NA	6	149960170	LATS1	1
6:149960170:C:T	PsychENCODE	PsychENCODE_eQTLs	ENSG00000203722	C	1.34025e-08	0.158716	2.44538e-06	NA	NA	6	149960170	RAET1G	1
6:149961552:C:T	PsychENCODE	PsychENCODE_eQTLs	ENSG00000055211	T	4.84981e-08	-0.0666695	8.12461e-06	NA	NA	6	149961552	GINM1	1
6:149961552:C:T	PsychENCODE	PsychENCODE_eQTLs	ENSG00000111981	T	0.000302934	0.0922654	0.0217842	NA	NA	6	149961552	ULBP1	1
6:149961552:C:T	PsychENCODE	PsychENCODE_eQTLs	ENSG00000120253	T	1.94887e-08	-0.120678	3.4708e-06	NA	NA	6	149961552	NUP43	1
6:149961552:C:T	PsychENCODE	PsychENCODE_eQTLs	ENSG00000120256	T	9.34819e-06	-0.0681692	0.00102693	NA	NA	6	149961552	LRP11	1
6:149961552:C:T	PsychENCODE	PsychENCODE_eQTLs	ENSG00000120265	T	9.80786e-06	0.0318717	0.00107236	NA	NA	6	149961552	PCMT1	1
6:149961552:C:T	PsychENCODE	PsychENCODE_eQTLs	ENSG00000131013	T	3.46215e-10	-0.0690781	7.8047e-08	NA	NA	6	149961552	PPIL4	1
6:149961552:C:T	PsychENCODE	PsychENCODE_eQTLs	ENSG00000131015	T	8.46309e-09	0.110924	1.59006e-06	NA	NA	6	149961552	ULBP2	1
6:149961552:C:T	PsychENCODE	PsychENCODE_eQTLs	ENSG00000131023	T	1.32242e-08	0.0493587	2.41513e-06	NA	NA	6	149961552	LATS1	1
6:149961552:C:T	PsychENCODE	PsychENCODE_eQTLs	ENSG00000186625	T	0.000535215	0.0634053	0.0349418	NA	NA	6	149961552	KATNA1	1
6:149961552:C:T	PsychENCODE	PsychENCODE_eQTLs	ENSG00000203722	T	4.87477e-10	0.183188	1.07912e-07	NA	NA	6	149961552	RAET1G	1
6:149962453:C:T	PsychENCODE	PsychENCODE_eQTLs	ENSG00000055211	T	1.02969e-21	-0.113568	6.42446e-19	NA	NA	6	149962453	GINM1	1
6:149962453:C:T	PsychENCODE	PsychENCODE_eQTLs	ENSG00000120253	T	1.60335e-11	-0.141781	4.23314e-09	NA	NA	6	149962453	NUP43	1
6:149962453:C:T	PsychENCODE	PsychENCODE_eQTLs	ENSG00000120256	T	1.32012e-10	-0.0966446	3.13485e-08	NA	NA	6	149962453	LRP11	1
6:149962453:C:T	PsychENCODE	PsychENCODE_eQTLs	ENSG00000120265	T	1.20341e-05	0.0309773	0.00128986	NA	NA	6	149962453	PCMT1	1
6:149962453:C:T	PsychENCODE	PsychENCODE_eQTLs	ENSG00000131013	T	3.25119e-15	-0.0848038	1.23012e-12	NA	NA	6	149962453	PPIL4	1
6:149962453:C:T	PsychENCODE	PsychENCODE_eQTLs	ENSG00000131015	T	1.31153e-07	0.0998833	2.04986e-05	NA	NA	6	149962453	ULBP2	1
6:149962453:C:T	PsychENCODE	PsychENCODE_eQTLs	ENSG00000131023	T	1.49575e-14	0.0652353	5.34365e-12	NA	NA	6	149962453	LATS1	1
6:149962453:C:T	PsychENCODE	PsychENCODE_eQTLs	ENSG00000203722	T	1.43617e-09	0.174945	2.99421e-07	NA	NA	6	149962453	RAET1G	1
6:149962563:A:C	PsychENCODE	PsychENCODE_eQTLs	ENSG00000055211	C	3.88509e-22	-0.110732	2.49132e-19	NA	NA	6	149962563	GINM1	1
6:149962563:A:C	PsychENCODE	PsychENCODE_eQTLs	ENSG00000120253	C	5.10644e-10	-0.126398	1.1277e-07	NA	NA	6	149962563	NUP43	1
6:149962563:A:C	PsychENCODE	PsychENCODE_eQTLs	ENSG00000120256	C	9.28694e-12	-0.0988907	2.51748e-09	NA	NA	6	149962563	LRP11	1
6:149962563:A:C	PsychENCODE	PsychENCODE_eQTLs	ENSG00000120265	C	4.04861e-06	0.0314735	0.000481195	NA	NA	6	149962563	PCMT1	1
6:149962563:A:C	PsychENCODE	PsychENCODE_eQTLs	ENSG00000131013	C	1.95285e-20	-0.0958252	1.11106e-17	NA	NA	6	149962563	PPIL4	1
6:149962563:A:C	PsychENCODE	PsychENCODE_eQTLs	ENSG00000131015	C	0.000474811	0.0640248	0.0316717	NA	NA	6	149962563	ULBP2	1
6:149962563:A:C	PsychENCODE	PsychENCODE_eQTLs	ENSG00000131023	C	3.94411e-15	0.0643211	1.48139e-12	NA	NA	6	149962563	LATS1	1
6:149962563:A:C	PsychENCODE	PsychENCODE_eQTLs	ENSG00000203722	C	8.84969e-09	0.160599	1.65822e-06	NA	NA	6	149962563	RAET1G	1
6:149963083:C:G	PsychENCODE	PsychENCODE_eQTLs	ENSG00000055211	C	4.96395e-08	-0.0666218	8.30244e-06	NA	NA	6	149963083	GINM1	1
6:149963083:C:G	PsychENCODE	PsychENCODE_eQTLs	ENSG00000111981	C	0.000305974	0.0922028	0.0219674	NA	NA	6	149963083	ULBP1	1
6:149963083:C:G	PsychENCODE	PsychENCODE_eQTLs	ENSG00000120253	C	1.93793e-08	-0.120703	3.45262e-06	NA	NA	6	149963083	NUP43	1
6:149963083:C:G	PsychENCODE	PsychENCODE_eQTLs	ENSG00000120256	C	9.47121e-06	-0.0681285	0.00103914	NA	NA	6	149963083	LRP11	1
6:149963083:C:G	PsychENCODE	PsychENCODE_eQTLs	ENSG00000120265	C	9.66383e-06	0.0318957	0.00105812	NA	NA	6	149963083	PCMT1	1
6:149963083:C:G	PsychENCODE	PsychENCODE_eQTLs	ENSG00000131013	C	3.51909e-10	-0.0690529	7.92632e-08	NA	NA	6	149963083	PPIL4	1
6:149963083:C:G	PsychENCODE	PsychENCODE_eQTLs	ENSG00000131015	C	8.32211e-09	0.110982	1.56518e-06	NA	NA	6	149963083	ULBP2	1
6:149963083:C:G	PsychENCODE	PsychENCODE_eQTLs	ENSG00000131023	C	1.30966e-08	0.0493746	2.39347e-06	NA	NA	6	149963083	LATS1	1
6:149963083:C:G	PsychENCODE	PsychENCODE_eQTLs	ENSG00000186625	C	0.00054717	0.063299	0.0355828	NA	NA	6	149963083	KATNA1	1
6:149963083:C:G	PsychENCODE	PsychENCODE_eQTLs	ENSG00000203722	C	4.93147e-10	0.183142	1.09096e-07	NA	NA	6	149963083	RAET1G	1
6:149964105:A:T	PsychENCODE	PsychENCODE_eQTLs	ENSG00000055211	A	4.99991e-08	-0.0665922	8.35897e-06	NA	NA	6	149964105	GINM1	1
6:149964105:A:T	PsychENCODE	PsychENCODE_eQTLs	ENSG00000111981	A	0.000323599	0.0918134	0.0230233	NA	NA	6	149964105	ULBP1	1
6:149964105:A:T	PsychENCODE	PsychENCODE_eQTLs	ENSG00000120253	A	1.92443e-08	-0.120703	3.43011e-06	NA	NA	6	149964105	NUP43	1
6:149964105:A:T	PsychENCODE	PsychENCODE_eQTLs	ENSG00000120256	A	1.03676e-05	-0.0678156	0.00112742	NA	NA	6	149964105	LRP11	1
6:149964105:A:T	PsychENCODE	PsychENCODE_eQTLs	ENSG00000120265	A	9.6093e-06	0.0318977	0.00105272	NA	NA	6	149964105	PCMT1	1
6:149964105:A:T	PsychENCODE	PsychENCODE_eQTLs	ENSG00000131013	A	3.24125e-10	-0.069177	7.33275e-08	NA	NA	6	149964105	PPIL4	1
6:149964105:A:T	PsychENCODE	PsychENCODE_eQTLs	ENSG00000131015	A	9.46889e-09	0.110543	1.76726e-06	NA	NA	6	149964105	ULBP2	1
6:149964105:A:T	PsychENCODE	PsychENCODE_eQTLs	ENSG00000131023	A	1.27687e-08	0.0494014	2.33732e-06	NA	NA	6	149964105	LATS1	1
6:149964105:A:T	PsychENCODE	PsychENCODE_eQTLs	ENSG00000186625	A	0.000545311	0.0633023	0.035483	NA	NA	6	149964105	KATNA1	1
6:149964105:A:T	PsychENCODE	PsychENCODE_eQTLs	ENSG00000203722	A	5.03464e-10	0.183009	1.11265e-07	NA	NA	6	149964105	RAET1G	1
6:149965623:C:T	PsychENCODE	PsychENCODE_eQTLs	ENSG00000055211	T	1.19585e-23	-0.115047	8.42906e-21	NA	NA	6	149965623	GINM1	1
6:149965623:C:T	PsychENCODE	PsychENCODE_eQTLs	ENSG00000120253	T	1.75931e-10	-0.130219	4.11577e-08	NA	NA	6	149965623	NUP43	1
6:149965623:C:T	PsychENCODE	PsychENCODE_eQTLs	ENSG00000120256	T	2.61468e-10	-0.0921488	5.98669e-08	NA	NA	6	149965623	LRP11	1
6:149965623:C:T	PsychENCODE	PsychENCODE_eQTLs	ENSG00000120265	T	2.02672e-06	0.0325622	0.00025612	NA	NA	6	149965623	PCMT1	1
6:149965623:C:T	PsychENCODE	PsychENCODE_eQTLs	ENSG00000131013	T	1.76211e-19	-0.0938067	9.37547e-17	NA	NA	6	149965623	PPIL4	1
6:149965623:C:T	PsychENCODE	PsychENCODE_eQTLs	ENSG00000131015	T	0.000245941	0.0674231	0.0182676	NA	NA	6	149965623	ULBP2	1
6:149965623:C:T	PsychENCODE	PsychENCODE_eQTLs	ENSG00000131023	T	9.3938e-15	0.063694	3.41595e-12	NA	NA	6	149965623	LATS1	1
6:149965623:C:T	PsychENCODE	PsychENCODE_eQTLs	ENSG00000203722	T	2.01275e-09	0.168022	4.11651e-07	NA	NA	6	149965623	RAET1G	1
6:149965676:A:G	PsychENCODE	PsychENCODE_eQTLs	ENSG00000055211	G	1.14439e-21	-0.109193	7.1183e-19	NA	NA	6	149965676	GINM1	1
6:149965676:A:G	PsychENCODE	PsychENCODE_eQTLs	ENSG00000120253	G	1.13243e-09	-0.123516	2.39362e-07	NA	NA	6	149965676	NUP43	1
6:149965676:A:G	PsychENCODE	PsychENCODE_eQTLs	ENSG00000120256	G	9.48898e-12	-0.0985682	2.56978e-09	NA	NA	6	149965676	LRP11	1
6:149965676:A:G	PsychENCODE	PsychENCODE_eQTLs	ENSG00000120265	G	6.62604e-06	0.0306852	0.0007525	NA	NA	6	149965676	PCMT1	1
6:149965676:A:G	PsychENCODE	PsychENCODE_eQTLs	ENSG00000131013	G	4.65583e-21	-0.0970717	2.77533e-18	NA	NA	6	149965676	PPIL4	1
6:149965676:A:G	PsychENCODE	PsychENCODE_eQTLs	ENSG00000131015	G	0.000437711	0.0642384	0.0296208	NA	NA	6	149965676	ULBP2	1
6:149965676:A:G	PsychENCODE	PsychENCODE_eQTLs	ENSG00000131023	G	1.0568e-14	0.0631459	3.82665e-12	NA	NA	6	149965676	LATS1	1
6:149965676:A:G	PsychENCODE	PsychENCODE_eQTLs	ENSG00000203722	G	3.35974e-08	0.153818	5.77434e-06	NA	NA	6	149965676	RAET1G	1
6:149966128:C:G	PsychENCODE	PsychENCODE_eQTLs	ENSG00000055211	G	9.08742e-22	-0.112946	5.68987e-19	NA	NA	6	149966128	GINM1	1
6:149966128:C:G	PsychENCODE	PsychENCODE_eQTLs	ENSG00000120253	G	1.69521e-11	-0.140654	4.46435e-09	NA	NA	6	149966128	NUP43	1
6:149966128:C:G	PsychENCODE	PsychENCODE_eQTLs	ENSG00000120256	G	9.56499e-11	-0.0967086	2.31015e-08	NA	NA	6	149966128	LRP11	1
6:149966128:C:G	PsychENCODE	PsychENCODE_eQTLs	ENSG00000120265	G	1.68423e-05	0.0302517	0.00174336	NA	NA	6	149966128	PCMT1	1
6:149966128:C:G	PsychENCODE	PsychENCODE_eQTLs	ENSG00000131013	G	2.87096e-15	-0.0843915	1.09133e-12	NA	NA	6	149966128	PPIL4	1
6:149966128:C:G	PsychENCODE	PsychENCODE_eQTLs	ENSG00000131015	G	1.26583e-07	0.0993276	1.98363e-05	NA	NA	6	149966128	ULBP2	1
6:149966128:C:G	PsychENCODE	PsychENCODE_eQTLs	ENSG00000131023	G	2.55806e-14	0.0642243	8.9421e-12	NA	NA	6	149966128	LATS1	1
6:149966128:C:G	PsychENCODE	PsychENCODE_eQTLs	ENSG00000203722	G	5.1416e-09	0.167838	9.96105e-07	NA	NA	6	149966128	RAET1G	1
6:149973764:A:G	PsychENCODE	PsychENCODE_eQTLs	ENSG00000055211	A	3.65211e-06	-0.0579248	0.000438195	NA	NA	6	149973764	GINM1	1
6:149973764:A:G	PsychENCODE	PsychENCODE_eQTLs	ENSG00000111981	A	8.01731e-06	0.11643	0.00089402	NA	NA	6	149973764	ULBP1	1
6:149973764:A:G	PsychENCODE	PsychENCODE_eQTLs	ENSG00000120253	A	5.22075e-08	-0.119623	8.70164e-06	NA	NA	6	149973764	NUP43	1
6:149973764:A:G	PsychENCODE	PsychENCODE_eQTLs	ENSG00000120256	A	3.44985e-05	-0.0651606	0.00330281	NA	NA	6	149973764	LRP11	1
6:149973764:A:G	PsychENCODE	PsychENCODE_eQTLs	ENSG00000120265	A	0.000275476	0.0268374	0.020107	NA	NA	6	149973764	PCMT1	1
6:149973764:A:G	PsychENCODE	PsychENCODE_eQTLs	ENSG00000131013	A	3.19159e-08	-0.0623294	5.50411e-06	NA	NA	6	149973764	PPIL4	1
6:149973764:A:G	PsychENCODE	PsychENCODE_eQTLs	ENSG00000131015	A	4.94419e-09	0.115159	9.59989e-07	NA	NA	6	149973764	ULBP2	1
6:149973764:A:G	PsychENCODE	PsychENCODE_eQTLs	ENSG00000131023	A	8.41824e-09	0.0511366	1.58213e-06	NA	NA	6	149973764	LATS1	1
6:149973764:A:G	PsychENCODE	PsychENCODE_eQTLs	ENSG00000203722	A	2.59229e-10	0.190205	5.93847e-08	NA	NA	6	149973764	RAET1G	1
6:149976798:A:G	PsychENCODE	PsychENCODE_eQTLs	ENSG00000055211	A	9.78652e-23	-0.112892	6.51378e-20	NA	NA	6	149976798	GINM1	1
6:149976798:A:G	PsychENCODE	PsychENCODE_eQTLs	ENSG00000120253	A	3.70718e-11	-0.135132	9.39472e-09	NA	NA	6	149976798	NUP43	1
6:149976798:A:G	PsychENCODE	PsychENCODE_eQTLs	ENSG00000120256	A	7.09617e-14	-0.108999	2.37716e-11	NA	NA	6	149976798	LRP11	1
6:149976798:A:G	PsychENCODE	PsychENCODE_eQTLs	ENSG00000120265	A	5.92983e-06	0.0311	0.000680506	NA	NA	6	149976798	PCMT1	1
6:149976798:A:G	PsychENCODE	PsychENCODE_eQTLs	ENSG00000131013	A	1.56778e-20	-0.0965839	8.98129e-18	NA	NA	6	149976798	PPIL4	1
6:149976798:A:G	PsychENCODE	PsychENCODE_eQTLs	ENSG00000131015	A	2.69029e-05	0.0772604	0.00264805	NA	NA	6	149976798	ULBP2	1
6:149976798:A:G	PsychENCODE	PsychENCODE_eQTLs	ENSG00000131023	A	2.38611e-17	0.0696216	1.07583e-14	NA	NA	6	149976798	LATS1	1
6:149976798:A:G	PsychENCODE	PsychENCODE_eQTLs	ENSG00000203722	A	5.59948e-09	0.163607	1.0792e-06	NA	NA	6	149976798	RAET1G	1
6:149977802:A:G	PsychENCODE	PsychENCODE_eQTLs	ENSG00000055211	A	6.54632e-23	-0.11346	4.41284e-20	NA	NA	6	149977802	GINM1	1
6:149977802:A:G	PsychENCODE	PsychENCODE_eQTLs	ENSG00000120253	A	5.38909e-11	-0.134154	1.34118e-08	NA	NA	6	149977802	NUP43	1
6:149977802:A:G	PsychENCODE	PsychENCODE_eQTLs	ENSG00000120256	A	2.14833e-13	-0.107015	6.87723e-11	NA	NA	6	149977802	LRP11	1
6:149977802:A:G	PsychENCODE	PsychENCODE_eQTLs	ENSG00000120265	A	4.57736e-06	0.0315037	0.000537932	NA	NA	6	149977802	PCMT1	1
6:149977802:A:G	PsychENCODE	PsychENCODE_eQTLs	ENSG00000131013	A	2.60988e-20	-0.0961357	1.47076e-17	NA	NA	6	149977802	PPIL4	1
6:149977802:A:G	PsychENCODE	PsychENCODE_eQTLs	ENSG00000131015	A	3.20455e-05	0.0766125	0.00309359	NA	NA	6	149977802	ULBP2	1
6:149977802:A:G	PsychENCODE	PsychENCODE_eQTLs	ENSG00000131023	A	2.13244e-17	0.0697991	9.65212e-15	NA	NA	6	149977802	LATS1	1
6:149977802:A:G	PsychENCODE	PsychENCODE_eQTLs	ENSG00000203722	A	4.5118e-09	0.164776	8.80717e-07	NA	NA	6	149977802	RAET1G	1
6:149978321:A:G	PsychENCODE	PsychENCODE_eQTLs	ENSG00000055211	A	9.95949e-23	-0.112871	6.62596e-20	NA	NA	6	149978321	GINM1	1
6:149978321:A:G	PsychENCODE	PsychENCODE_eQTLs	ENSG00000120253	A	3.71045e-11	-0.135127	9.40259e-09	NA	NA	6	149978321	NUP43	1
6:149978321:A:G	PsychENCODE	PsychENCODE_eQTLs	ENSG00000120256	A	7.00528e-14	-0.109022	2.34819e-11	NA	NA	6	149978321	LRP11	1
6:149978321:A:G	PsychENCODE	PsychENCODE_eQTLs	ENSG00000120265	A	5.96717e-06	0.0310905	0.000684395	NA	NA	6	149978321	PCMT1	1
6:149978321:A:G	PsychENCODE	PsychENCODE_eQTLs	ENSG00000131013	A	1.58478e-20	-0.0965708	9.07551e-18	NA	NA	6	149978321	PPIL4	1
6:149978321:A:G	PsychENCODE	PsychENCODE_eQTLs	ENSG00000131015	A	2.65727e-05	0.0773102	0.00261912	NA	NA	6	149978321	ULBP2	1
6:149978321:A:G	PsychENCODE	PsychENCODE_eQTLs	ENSG00000131023	A	2.35702e-17	0.0696319	1.0632e-14	NA	NA	6	149978321	LATS1	1
6:149978321:A:G	PsychENCODE	PsychENCODE_eQTLs	ENSG00000203722	A	5.54108e-09	0.163653	1.06863e-06	NA	NA	6	149978321	RAET1G	1
6:149978555:A:T	PsychENCODE	PsychENCODE_eQTLs	ENSG00000055211	T	7.58462e-22	-0.109844	4.77523e-19	NA	NA	6	149978555	GINM1	1
6:149978555:A:T	PsychENCODE	PsychENCODE_eQTLs	ENSG00000120253	T	1.13818e-10	-0.130886	2.72353e-08	NA	NA	6	149978555	NUP43	1
6:149978555:A:T	PsychENCODE	PsychENCODE_eQTLs	ENSG00000120256	T	3.37914e-13	-0.105336	1.06267e-10	NA	NA	6	149978555	LRP11	1
6:149978555:A:T	PsychENCODE	PsychENCODE_eQTLs	ENSG00000120265	T	1.08647e-05	0.0300172	0.0011762	NA	NA	6	149978555	PCMT1	1
6:149978555:A:T	PsychENCODE	PsychENCODE_eQTLs	ENSG00000131013	T	1.14562e-21	-0.0986936	7.12569e-19	NA	NA	6	149978555	PPIL4	1
6:149978555:A:T	PsychENCODE	PsychENCODE_eQTLs	ENSG00000131015	T	0.000160499	0.0690431	0.0126843	NA	NA	6	149978555	ULBP2	1
6:149978555:A:T	PsychENCODE	PsychENCODE_eQTLs	ENSG00000131023	T	3.98742e-16	0.066501	1.62988e-13	NA	NA	6	149978555	LATS1	1
6:149978555:A:T	PsychENCODE	PsychENCODE_eQTLs	ENSG00000203722	T	3.69126e-09	0.164436	7.28808e-07	NA	NA	6	149978555	RAET1G	1
6:149978769:C:T	PsychENCODE	PsychENCODE_eQTLs	ENSG00000055211	C	1.47385e-13	-0.0816874	4.7895e-11	NA	NA	6	149978769	GINM1	1
6:149978769:C:T	PsychENCODE	PsychENCODE_eQTLs	ENSG00000120253	C	4.31829e-07	-0.0988054	6.18066e-05	NA	NA	6	149978769	NUP43	1
6:149978769:C:T	PsychENCODE	PsychENCODE_eQTLs	ENSG00000120256	C	1.0641e-14	-0.107305	3.85209e-12	NA	NA	6	149978769	LRP11	1
6:149978769:C:T	PsychENCODE	PsychENCODE_eQTLs	ENSG00000120265	C	2.82679e-06	0.030667	0.000347047	NA	NA	6	149978769	PCMT1	1
6:149978769:C:T	PsychENCODE	PsychENCODE_eQTLs	ENSG00000131013	C	3.6602e-24	-0.100282	2.6526e-21	NA	NA	6	149978769	PPIL4	1
6:149978769:C:T	PsychENCODE	PsychENCODE_eQTLs	ENSG00000131023	C	3.70783e-11	0.052109	9.39626e-09	NA	NA	6	149978769	LATS1	1
6:149978769:C:T	PsychENCODE	PsychENCODE_eQTLs	ENSG00000203722	C	3.07895e-08	0.148344	5.32159e-06	NA	NA	6	149978769	RAET1G	1
6:149979683:A:T	PsychENCODE	PsychENCODE_eQTLs	ENSG00000055211	T	6.62481e-23	-0.113446	4.46368e-20	NA	NA	6	149979683	GINM1	1
6:149979683:A:T	PsychENCODE	PsychENCODE_eQTLs	ENSG00000120253	T	5.39439e-11	-0.13415	1.34245e-08	NA	NA	6	149979683	NUP43	1
6:149979683:A:T	PsychENCODE	PsychENCODE_eQTLs	ENSG00000120256	T	2.14064e-13	-0.107021	6.85355e-11	NA	NA	6	149979683	LRP11	1
6:149979683:A:T	PsychENCODE	PsychENCODE_eQTLs	ENSG00000120265	T	4.59109e-06	0.0314992	0.000539386	NA	NA	6	149979683	PCMT1	1
6:149979683:A:T	PsychENCODE	PsychENCODE_eQTLs	ENSG00000131013	T	2.61646e-20	-0.0961322	1.47435e-17	NA	NA	6	149979683	PPIL4	1
6:149979683:A:T	PsychENCODE	PsychENCODE_eQTLs	ENSG00000131015	T	3.17869e-05	0.0766458	0.00307134	NA	NA	6	149979683	ULBP2	1
6:149979683:A:T	PsychENCODE	PsychENCODE_eQTLs	ENSG00000131023	T	2.11304e-17	0.0698071	9.56763e-15	NA	NA	6	149979683	LATS1	1
6:149979683:A:T	PsychENCODE	PsychENCODE_eQTLs	ENSG00000203722	T	4.46646e-09	0.164821	8.72422e-07	NA	NA	6	149979683	RAET1G	1
6:149980453:A:C	PsychENCODE	PsychENCODE_eQTLs	ENSG00000055211	C	2.79104e-20	-0.108696	1.56984e-17	NA	NA	6	149980453	GINM1	1
6:149980453:A:C	PsychENCODE	PsychENCODE_eQTLs	ENSG00000111981	C	0.000332791	0.089246	0.023569	NA	NA	6	149980453	ULBP1	1
6:149980453:A:C	PsychENCODE	PsychENCODE_eQTLs	ENSG00000120253	C	6.30837e-12	-0.143396	1.74205e-09	NA	NA	6	149980453	NUP43	1
6:149980453:A:C	PsychENCODE	PsychENCODE_eQTLs	ENSG00000120256	C	9.75113e-13	-0.106265	2.93313e-10	NA	NA	6	149980453	LRP11	1
6:149980453:A:C	PsychENCODE	PsychENCODE_eQTLs	ENSG00000120265	C	2.81258e-05	0.0294111	0.00275504	NA	NA	6	149980453	PCMT1	1
6:149980453:A:C	PsychENCODE	PsychENCODE_eQTLs	ENSG00000131013	C	9.87018e-17	-0.0885539	4.23638e-14	NA	NA	6	149980453	PPIL4	1
6:149980453:A:C	PsychENCODE	PsychENCODE_eQTLs	ENSG00000131015	C	2.34662e-07	0.0970779	3.51644e-05	NA	NA	6	149980453	ULBP2	1
6:149980453:A:C	PsychENCODE	PsychENCODE_eQTLs	ENSG00000131023	C	8.50789e-16	0.067662	3.38719e-13	NA	NA	6	149980453	LATS1	1
6:149980453:A:C	PsychENCODE	PsychENCODE_eQTLs	ENSG00000203722	C	6.60529e-09	0.166437	1.26024e-06	NA	NA	6	149980453	RAET1G	1
6:149984118:A:G	PsychENCODE	PsychENCODE_eQTLs	ENSG00000055211	G	2.99339e-06	-0.148182	0.000365693	NA	NA	6	149984118	GINM1	1
6:149984118:A:G	PsychENCODE	PsychENCODE_eQTLs	ENSG00000131013	G	3.7516e-05	-0.1181	0.00355677	NA	NA	6	149984118	PPIL4	1
6:149985215:G:T	PsychENCODE	PsychENCODE_eQTLs	ENSG00000055211	G	1.52086e-13	-0.0816383	4.93568e-11	NA	NA	6	149985215	GINM1	1
6:149985215:G:T	PsychENCODE	PsychENCODE_eQTLs	ENSG00000120253	G	4.29011e-07	-0.098825	6.14323e-05	NA	NA	6	149985215	NUP43	1
6:149985215:G:T	PsychENCODE	PsychENCODE_eQTLs	ENSG00000120256	G	1.07555e-14	-0.107282	3.89211e-12	NA	NA	6	149985215	LRP11	1
6:149985215:G:T	PsychENCODE	PsychENCODE_eQTLs	ENSG00000120265	G	2.89233e-06	0.030635	0.0003544	NA	NA	6	149985215	PCMT1	1
6:149985215:G:T	PsychENCODE	PsychENCODE_eQTLs	ENSG00000131013	G	3.90276e-24	-0.100217	2.82414e-21	NA	NA	6	149985215	PPIL4	1
6:149985215:G:T	PsychENCODE	PsychENCODE_eQTLs	ENSG00000131023	G	3.6419e-11	0.0521272	9.23726e-09	NA	NA	6	149985215	LATS1	1
6:149985215:G:T	PsychENCODE	PsychENCODE_eQTLs	ENSG00000203722	G	3.01889e-08	0.148429	5.22423e-06	NA	NA	6	149985215	RAET1G	1
6:149989771:C:T	PsychENCODE	PsychENCODE_eQTLs	ENSG00000055211	C	9.77832e-23	-0.113158	6.50855e-20	NA	NA	6	149989771	GINM1	1
6:149989771:C:T	PsychENCODE	PsychENCODE_eQTLs	ENSG00000111981	C	0.000673224	0.0829543	0.0421151	NA	NA	6	149989771	ULBP1	1
6:149989771:C:T	PsychENCODE	PsychENCODE_eQTLs	ENSG00000120253	C	6.33858e-11	-0.13384	1.56455e-08	NA	NA	6	149989771	NUP43	1
6:149989771:C:T	PsychENCODE	PsychENCODE_eQTLs	ENSG00000120256	C	1.01626e-13	-0.108578	3.35337e-11	NA	NA	6	149989771	LRP11	1
6:149989771:C:T	PsychENCODE	PsychENCODE_eQTLs	ENSG00000120265	C	6.39997e-06	0.0310625	0.000729185	NA	NA	6	149989771	PCMT1	1
6:149989771:C:T	PsychENCODE	PsychENCODE_eQTLs	ENSG00000131013	C	4.77383e-21	-0.0980796	2.8436e-18	NA	NA	6	149989771	PPIL4	1
6:149989771:C:T	PsychENCODE	PsychENCODE_eQTLs	ENSG00000131015	C	1.88211e-05	0.0789115	0.00192598	NA	NA	6	149989771	ULBP2	1
6:149989771:C:T	PsychENCODE	PsychENCODE_eQTLs	ENSG00000131023	C	7.19593e-18	0.0708952	3.38078e-15	NA	NA	6	149989771	LATS1	1
6:149989771:C:T	PsychENCODE	PsychENCODE_eQTLs	ENSG00000203722	C	5.72089e-09	0.163891	1.10109e-06	NA	NA	6	149989771	RAET1G	1
6:149990309:A:G	PsychENCODE	PsychENCODE_eQTLs	ENSG00000055211	G	5.96799e-22	-0.110195	3.78421e-19	NA	NA	6	149990309	GINM1	1
6:149990309:A:G	PsychENCODE	PsychENCODE_eQTLs	ENSG00000111981	G	0.000450985	0.0848772	0.0303578	NA	NA	6	149990309	ULBP1	1
6:149990309:A:G	PsychENCODE	PsychENCODE_eQTLs	ENSG00000120253	G	1.93294e-10	-0.129362	4.49892e-08	NA	NA	6	149990309	NUP43	1
6:149990309:A:G	PsychENCODE	PsychENCODE_eQTLs	ENSG00000120256	G	3.63979e-12	-0.100747	1.03241e-09	NA	NA	6	149990309	LRP11	1
6:149990309:A:G	PsychENCODE	PsychENCODE_eQTLs	ENSG00000120265	G	7.60431e-06	0.0305593	0.000852102	NA	NA	6	149990309	PCMT1	1
6:149990309:A:G	PsychENCODE	PsychENCODE_eQTLs	ENSG00000131013	G	2.94893e-22	-0.100155	1.90465e-19	NA	NA	6	149990309	PPIL4	1
6:149990309:A:G	PsychENCODE	PsychENCODE_eQTLs	ENSG00000131015	G	0.000228996	0.0674606	0.0171922	NA	NA	6	149990309	ULBP2	1
6:149990309:A:G	PsychENCODE	PsychENCODE_eQTLs	ENSG00000131023	G	5.95143e-16	0.0661598	2.39918e-13	NA	NA	6	149990309	LATS1	1
6:149990309:A:G	PsychENCODE	PsychENCODE_eQTLs	ENSG00000203722	G	1.01776e-08	0.159874	1.89061e-06	NA	NA	6	149990309	RAET1G	1
6:149990583:A:G	PsychENCODE	PsychENCODE_eQTLs	ENSG00000055211	G	5.97453e-22	-0.110194	3.78812e-19	NA	NA	6	149990583	GINM1	1
6:149990583:A:G	PsychENCODE	PsychENCODE_eQTLs	ENSG00000111981	G	0.000450795	0.0848802	0.0303473	NA	NA	6	149990583	ULBP1	1
6:149990583:A:G	PsychENCODE	PsychENCODE_eQTLs	ENSG00000120253	G	1.93487e-10	-0.129359	4.50322e-08	NA	NA	6	149990583	NUP43	1
6:149990583:A:G	PsychENCODE	PsychENCODE_eQTLs	ENSG00000120256	G	3.64233e-12	-0.100746	1.03309e-09	NA	NA	6	149990583	LRP11	1
6:149990583:A:G	PsychENCODE	PsychENCODE_eQTLs	ENSG00000120265	G	7.6075e-06	0.0305588	0.000852421	NA	NA	6	149990583	PCMT1	1
6:149990583:A:G	PsychENCODE	PsychENCODE_eQTLs	ENSG00000131013	G	2.94139e-22	-0.100158	1.89989e-19	NA	NA	6	149990583	PPIL4	1
6:149990583:A:G	PsychENCODE	PsychENCODE_eQTLs	ENSG00000131015	G	0.00022894	0.067462	0.0171886	NA	NA	6	149990583	ULBP2	1
6:149990583:A:G	PsychENCODE	PsychENCODE_eQTLs	ENSG00000131023	G	5.94072e-16	0.0661618	2.39497e-13	NA	NA	6	149990583	LATS1	1
6:149990583:A:G	PsychENCODE	PsychENCODE_eQTLs	ENSG00000203722	G	1.01754e-08	0.159875	1.89023e-06	NA	NA	6	149990583	RAET1G	1
6:149991516:G:T	PsychENCODE	PsychENCODE_eQTLs	ENSG00000055211	T	6.26986e-08	-0.0661062	1.03216e-05	NA	NA	6	149991516	GINM1	1
6:149991516:G:T	PsychENCODE	PsychENCODE_eQTLs	ENSG00000111981	T	5.32339e-05	0.103124	0.00484497	NA	NA	6	149991516	ULBP1	1
6:149991516:G:T	PsychENCODE	PsychENCODE_eQTLs	ENSG00000120253	T	2.59133e-08	-0.119609	4.52888e-06	NA	NA	6	149991516	NUP43	1
6:149991516:G:T	PsychENCODE	PsychENCODE_eQTLs	ENSG00000120256	T	1.56299e-05	-0.0664468	0.00163083	NA	NA	6	149991516	LRP11	1
6:149991516:G:T	PsychENCODE	PsychENCODE_eQTLs	ENSG00000120265	T	1.48014e-05	0.0312247	0.00155345	NA	NA	6	149991516	PCMT1	1
6:149991516:G:T	PsychENCODE	PsychENCODE_eQTLs	ENSG00000131013	T	5.43209e-11	-0.0721248	1.35137e-08	NA	NA	6	149991516	PPIL4	1
6:149991516:G:T	PsychENCODE	PsychENCODE_eQTLs	ENSG00000131015	T	2.868e-09	0.114331	5.74616e-07	NA	NA	6	149991516	ULBP2	1
6:149991516:G:T	PsychENCODE	PsychENCODE_eQTLs	ENSG00000131023	T	5.98691e-09	0.050501	1.14916e-06	NA	NA	6	149991516	LATS1	1
6:149991516:G:T	PsychENCODE	PsychENCODE_eQTLs	ENSG00000203722	T	4.41958e-10	0.183607	9.83585e-08	NA	NA	6	149991516	RAET1G	1
6:149991761:C:T	PsychENCODE	PsychENCODE_eQTLs	ENSG00000055211	C	1.44723e-12	-0.0780903	4.27454e-10	NA	NA	6	149991761	GINM1	1
6:149991761:C:T	PsychENCODE	PsychENCODE_eQTLs	ENSG00000120253	C	2.45396e-07	-0.100574	3.66513e-05	NA	NA	6	149991761	NUP43	1
6:149991761:C:T	PsychENCODE	PsychENCODE_eQTLs	ENSG00000120256	C	8.40718e-14	-0.103359	2.79583e-11	NA	NA	6	149991761	LRP11	1
6:149991761:C:T	PsychENCODE	PsychENCODE_eQTLs	ENSG00000120265	C	4.58308e-06	0.029928	0.000538541	NA	NA	6	149991761	PCMT1	1
6:149991761:C:T	PsychENCODE	PsychENCODE_eQTLs	ENSG00000131013	C	2.26831e-25	-0.102527	1.7552e-22	NA	NA	6	149991761	PPIL4	1
6:149991761:C:T	PsychENCODE	PsychENCODE_eQTLs	ENSG00000131023	C	1.5627e-10	0.0502818	3.67803e-08	NA	NA	6	149991761	LATS1	1
6:149991761:C:T	PsychENCODE	PsychENCODE_eQTLs	ENSG00000203722	C	9.16549e-09	0.153411	1.71406e-06	NA	NA	6	149991761	RAET1G	1
6:149992308:A:G	PsychENCODE	PsychENCODE_eQTLs	ENSG00000055211	G	9.81319e-23	-0.113155	6.531e-20	NA	NA	6	149992308	GINM1	1
6:149992308:A:G	PsychENCODE	PsychENCODE_eQTLs	ENSG00000111981	G	0.000673659	0.082951	0.0421373	NA	NA	6	149992308	ULBP1	1
6:149992308:A:G	PsychENCODE	PsychENCODE_eQTLs	ENSG00000120253	G	6.36955e-11	-0.133826	1.57181e-08	NA	NA	6	149992308	NUP43	1
6:149992308:A:G	PsychENCODE	PsychENCODE_eQTLs	ENSG00000120256	G	1.02028e-13	-0.108572	3.36607e-11	NA	NA	6	149992308	LRP11	1
6:149992308:A:G	PsychENCODE	PsychENCODE_eQTLs	ENSG00000120265	G	6.39676e-06	0.0310636	0.00072885	NA	NA	6	149992308	PCMT1	1
6:149992308:A:G	PsychENCODE	PsychENCODE_eQTLs	ENSG00000131013	G	4.71498e-21	-0.098094	2.80949e-18	NA	NA	6	149992308	PPIL4	1
6:149992308:A:G	PsychENCODE	PsychENCODE_eQTLs	ENSG00000131015	G	1.87511e-05	0.0789277	0.00191959	NA	NA	6	149992308	ULBP2	1
6:149992308:A:G	PsychENCODE	PsychENCODE_eQTLs	ENSG00000131023	G	7.08629e-18	0.0709102	3.33114e-15	NA	NA	6	149992308	LATS1	1
6:149992308:A:G	PsychENCODE	PsychENCODE_eQTLs	ENSG00000203722	G	5.70302e-09	0.163907	1.09787e-06	NA	NA	6	149992308	RAET1G	1
6:149992376:C:T	PsychENCODE	PsychENCODE_eQTLs	ENSG00000055211	T	9.81324e-23	-0.113155	6.531e-20	NA	NA	6	149992376	GINM1	1
6:149992376:C:T	PsychENCODE	PsychENCODE_eQTLs	ENSG00000111981	T	0.000673734	0.0829503	0.0421412	NA	NA	6	149992376	ULBP1	1
6:149992376:C:T	PsychENCODE	PsychENCODE_eQTLs	ENSG00000120253	T	6.37074e-11	-0.133826	1.57208e-08	NA	NA	6	149992376	NUP43	1
6:149992376:C:T	PsychENCODE	PsychENCODE_eQTLs	ENSG00000120256	T	1.02049e-13	-0.108572	3.36674e-11	NA	NA	6	149992376	LRP11	1
6:149992376:C:T	PsychENCODE	PsychENCODE_eQTLs	ENSG00000120265	T	6.39657e-06	0.0310637	0.000728832	NA	NA	6	149992376	PCMT1	1
6:149992376:C:T	PsychENCODE	PsychENCODE_eQTLs	ENSG00000131013	T	4.71241e-21	-0.0980946	2.80806e-18	NA	NA	6	149992376	PPIL4	1
6:149992376:C:T	PsychENCODE	PsychENCODE_eQTLs	ENSG00000131015	T	1.87518e-05	0.0789275	0.00191965	NA	NA	6	149992376	ULBP2	1
6:149992376:C:T	PsychENCODE	PsychENCODE_eQTLs	ENSG00000131023	T	7.08274e-18	0.0709106	3.32954e-15	NA	NA	6	149992376	LATS1	1
6:149992376:C:T	PsychENCODE	PsychENCODE_eQTLs	ENSG00000203722	T	5.70224e-09	0.163908	1.09773e-06	NA	NA	6	149992376	RAET1G	1
6:149992708:C:G	PsychENCODE	PsychENCODE_eQTLs	ENSG00000055211	G	6.87648e-22	-0.110022	4.34227e-19	NA	NA	6	149992708	GINM1	1
6:149992708:C:G	PsychENCODE	PsychENCODE_eQTLs	ENSG00000111981	G	0.000412019	0.0854452	0.0281739	NA	NA	6	149992708	ULBP1	1
6:149992708:C:G	PsychENCODE	PsychENCODE_eQTLs	ENSG00000120253	G	1.89853e-10	-0.129403	4.42305e-08	NA	NA	6	149992708	NUP43	1
6:149992708:C:G	PsychENCODE	PsychENCODE_eQTLs	ENSG00000120256	G	3.39012e-12	-0.100879	9.64579e-10	NA	NA	6	149992708	LRP11	1
6:149992708:C:G	PsychENCODE	PsychENCODE_eQTLs	ENSG00000120265	G	7.57295e-06	0.030562	0.000848905	NA	NA	6	149992708	PCMT1	1
6:149992708:C:G	PsychENCODE	PsychENCODE_eQTLs	ENSG00000131013	G	4.36353e-22	-0.0997449	2.78969e-19	NA	NA	6	149992708	PPIL4	1
6:149992708:C:G	PsychENCODE	PsychENCODE_eQTLs	ENSG00000131015	G	0.000233479	0.0673633	0.0174784	NA	NA	6	149992708	ULBP2	1
6:149992708:C:G	PsychENCODE	PsychENCODE_eQTLs	ENSG00000131023	G	5.25831e-16	0.066273	2.12909e-13	NA	NA	6	149992708	LATS1	1
6:149992708:C:G	PsychENCODE	PsychENCODE_eQTLs	ENSG00000203722	G	1.27814e-08	0.158787	2.33948e-06	NA	NA	6	149992708	RAET1G	1
6:149993135:C:T	PsychENCODE	PsychENCODE_eQTLs	ENSG00000055211	T	3.93888e-18	-0.103266	1.89034e-15	NA	NA	6	149993135	GINM1	1
6:149993135:C:T	PsychENCODE	PsychENCODE_eQTLs	ENSG00000111981	T	0.000286294	0.0909397	0.0207717	NA	NA	6	149993135	ULBP1	1
6:149993135:C:T	PsychENCODE	PsychENCODE_eQTLs	ENSG00000120253	T	1.48017e-10	-0.134919	3.49415e-08	NA	NA	6	149993135	NUP43	1
6:149993135:C:T	PsychENCODE	PsychENCODE_eQTLs	ENSG00000120256	T	6.7641e-12	-0.103116	1.86137e-09	NA	NA	6	149993135	LRP11	1
6:149993135:C:T	PsychENCODE	PsychENCODE_eQTLs	ENSG00000120265	T	1.56949e-05	0.0305662	0.0016369	NA	NA	6	149993135	PCMT1	1
6:149993135:C:T	PsychENCODE	PsychENCODE_eQTLs	ENSG00000131013	T	7.57184e-17	-0.0895966	3.28067e-14	NA	NA	6	149993135	PPIL4	1
6:149993135:C:T	PsychENCODE	PsychENCODE_eQTLs	ENSG00000131015	T	5.95265e-08	0.102556	9.83336e-06	NA	NA	6	149993135	ULBP2	1
6:149993135:C:T	PsychENCODE	PsychENCODE_eQTLs	ENSG00000131023	T	8.44342e-16	0.0682149	3.36255e-13	NA	NA	6	149993135	LATS1	1
6:149993135:C:T	PsychENCODE	PsychENCODE_eQTLs	ENSG00000203722	T	2.29759e-09	0.172764	4.66299e-07	NA	NA	6	149993135	RAET1G	1
6:149994041:C:T	PsychENCODE	PsychENCODE_eQTLs	ENSG00000055211	C	9.82048e-23	-0.113156	6.53573e-20	NA	NA	6	149994041	GINM1	1
6:149994041:C:T	PsychENCODE	PsychENCODE_eQTLs	ENSG00000111981	C	0.00067374	0.0829516	0.0421415	NA	NA	6	149994041	ULBP1	1
6:149994041:C:T	PsychENCODE	PsychENCODE_eQTLs	ENSG00000120253	C	6.39615e-11	-0.133816	1.57804e-08	NA	NA	6	149994041	NUP43	1
6:149994041:C:T	PsychENCODE	PsychENCODE_eQTLs	ENSG00000120256	C	1.02316e-13	-0.108568	3.37523e-11	NA	NA	6	149994041	LRP11	1
6:149994041:C:T	PsychENCODE	PsychENCODE_eQTLs	ENSG00000120265	C	6.3941e-06	0.0310647	0.000728577	NA	NA	6	149994041	PCMT1	1
6:149994041:C:T	PsychENCODE	PsychENCODE_eQTLs	ENSG00000131013	C	4.66324e-21	-0.0981073	2.77966e-18	NA	NA	6	149994041	PPIL4	1
6:149994041:C:T	PsychENCODE	PsychENCODE_eQTLs	ENSG00000131015	C	1.87163e-05	0.0789365	0.00191642	NA	NA	6	149994041	ULBP2	1
6:149994041:C:T	PsychENCODE	PsychENCODE_eQTLs	ENSG00000131023	C	7.01261e-18	0.0709209	3.29772e-15	NA	NA	6	149994041	LATS1	1
6:149994041:C:T	PsychENCODE	PsychENCODE_eQTLs	ENSG00000203722	C	5.68869e-09	0.163922	1.09529e-06	NA	NA	6	149994041	RAET1G	1
6:149995775:A:G	PsychENCODE	PsychENCODE_eQTLs	ENSG00000055211	A	4.86584e-08	-0.0665864	8.14964e-06	NA	NA	6	149995775	GINM1	1
6:149995775:A:G	PsychENCODE	PsychENCODE_eQTLs	ENSG00000111981	A	6.99765e-05	0.101385	0.00616289	NA	NA	6	149995775	ULBP1	1
6:149995775:A:G	PsychENCODE	PsychENCODE_eQTLs	ENSG00000120253	A	1.50113e-08	-0.121494	2.71889e-06	NA	NA	6	149995775	NUP43	1
6:149995775:A:G	PsychENCODE	PsychENCODE_eQTLs	ENSG00000120256	A	1.25144e-05	-0.0671256	0.0013361	NA	NA	6	149995775	LRP11	1
6:149995775:A:G	PsychENCODE	PsychENCODE_eQTLs	ENSG00000120265	A	1.19006e-05	0.0315353	0.0012769	NA	NA	6	149995775	PCMT1	1
6:149995775:A:G	PsychENCODE	PsychENCODE_eQTLs	ENSG00000131013	A	6.49573e-11	-0.071764	1.60137e-08	NA	NA	6	149995775	PPIL4	1
6:149995775:A:G	PsychENCODE	PsychENCODE_eQTLs	ENSG00000131015	A	4.27214e-09	0.11297	8.36609e-07	NA	NA	6	149995775	ULBP2	1
6:149995775:A:G	PsychENCODE	PsychENCODE_eQTLs	ENSG00000131023	A	7.52821e-09	0.0501215	1.42465e-06	NA	NA	6	149995775	LATS1	1
6:149995775:A:G	PsychENCODE	PsychENCODE_eQTLs	ENSG00000203722	A	4.20857e-10	0.183646	9.39056e-08	NA	NA	6	149995775	RAET1G	1
6:149996724:A:G	PsychENCODE	PsychENCODE_eQTLs	ENSG00000055211	A	9.64218e-23	-0.113001	6.42082e-20	NA	NA	6	149996724	GINM1	1
6:149996724:A:G	PsychENCODE	PsychENCODE_eQTLs	ENSG00000120253	A	4.29239e-11	-0.134805	1.08007e-08	NA	NA	6	149996724	NUP43	1
6:149996724:A:G	PsychENCODE	PsychENCODE_eQTLs	ENSG00000120256	A	8.09711e-14	-0.108841	2.69681e-11	NA	NA	6	149996724	LRP11	1
6:149996724:A:G	PsychENCODE	PsychENCODE_eQTLs	ENSG00000120265	A	5.76578e-06	0.0311658	0.000663382	NA	NA	6	149996724	PCMT1	1
6:149996724:A:G	PsychENCODE	PsychENCODE_eQTLs	ENSG00000131013	A	9.15679e-21	-0.0972381	5.33486e-18	NA	NA	6	149996724	PPIL4	1
6:149996724:A:G	PsychENCODE	PsychENCODE_eQTLs	ENSG00000131015	A	2.67155e-05	0.0773523	0.0026316	NA	NA	6	149996724	ULBP2	1
6:149996724:A:G	PsychENCODE	PsychENCODE_eQTLs	ENSG00000131023	A	1.38237e-17	0.0701856	6.35387e-15	NA	NA	6	149996724	LATS1	1
6:149996724:A:G	PsychENCODE	PsychENCODE_eQTLs	ENSG00000203722	A	4.68436e-09	0.164565	9.12458e-07	NA	NA	6	149996724	RAET1G	1
6:149996841:C:T	PsychENCODE	PsychENCODE_eQTLs	ENSG00000055211	C	1.42646e-13	-0.0817308	4.64269e-11	NA	NA	6	149996841	GINM1	1
6:149996841:C:T	PsychENCODE	PsychENCODE_eQTLs	ENSG00000120253	C	3.98571e-07	-0.0990969	5.7399e-05	NA	NA	6	149996841	NUP43	1
6:149996841:C:T	PsychENCODE	PsychENCODE_eQTLs	ENSG00000120256	C	8.53066e-15	-0.107682	3.11329e-12	NA	NA	6	149996841	LRP11	1
6:149996841:C:T	PsychENCODE	PsychENCODE_eQTLs	ENSG00000120265	C	2.86781e-06	0.0306465	0.000351649	NA	NA	6	149996841	PCMT1	1
6:149996841:C:T	PsychENCODE	PsychENCODE_eQTLs	ENSG00000131013	C	3.12653e-24	-0.100424	2.27421e-21	NA	NA	6	149996841	PPIL4	1
6:149996841:C:T	PsychENCODE	PsychENCODE_eQTLs	ENSG00000131023	C	3.64286e-11	0.052127	9.23952e-09	NA	NA	6	149996841	LATS1	1
6:149996841:C:T	PsychENCODE	PsychENCODE_eQTLs	ENSG00000203722	C	2.82547e-08	0.148736	4.91018e-06	NA	NA	6	149996841	RAET1G	1
6:149996983:A:G	PsychENCODE	PsychENCODE_eQTLs	ENSG00000055211	A	6.44081e-23	-0.113565	4.34379e-20	NA	NA	6	149996983	GINM1	1
6:149996983:A:G	PsychENCODE	PsychENCODE_eQTLs	ENSG00000120253	A	6.31914e-11	-0.133777	1.56001e-08	NA	NA	6	149996983	NUP43	1
6:149996983:A:G	PsychENCODE	PsychENCODE_eQTLs	ENSG00000120256	A	2.55949e-13	-0.10676	8.13563e-11	NA	NA	6	149996983	LRP11	1
6:149996983:A:G	PsychENCODE	PsychENCODE_eQTLs	ENSG00000120265	A	4.33138e-06	0.0316063	0.000511621	NA	NA	6	149996983	PCMT1	1
6:149996983:A:G	PsychENCODE	PsychENCODE_eQTLs	ENSG00000131013	A	1.46345e-20	-0.0968322	8.40106e-18	NA	NA	6	149996983	PPIL4	1
6:149996983:A:G	PsychENCODE	PsychENCODE_eQTLs	ENSG00000131015	A	3.24949e-05	0.0766124	0.00313222	NA	NA	6	149996983	ULBP2	1
6:149996983:A:G	PsychENCODE	PsychENCODE_eQTLs	ENSG00000131023	A	1.23813e-17	0.0703571	5.71435e-15	NA	NA	6	149996983	LATS1	1
6:149996983:A:G	PsychENCODE	PsychENCODE_eQTLs	ENSG00000203722	A	3.7346e-09	0.16577	7.36882e-07	NA	NA	6	149996983	RAET1G	1
6:149997657:C:T	PsychENCODE	PsychENCODE_eQTLs	ENSG00000055211	C	1.42903e-13	-0.0817276	4.65066e-11	NA	NA	6	149997657	GINM1	1
6:149997657:C:T	PsychENCODE	PsychENCODE_eQTLs	ENSG00000120253	C	3.99124e-07	-0.099091	5.74723e-05	NA	NA	6	149997657	NUP43	1
6:149997657:C:T	PsychENCODE	PsychENCODE_eQTLs	ENSG00000120256	C	8.52158e-15	-0.107683	3.11012e-12	NA	NA	6	149997657	LRP11	1
6:149997657:C:T	PsychENCODE	PsychENCODE_eQTLs	ENSG00000120265	C	2.86576e-06	0.0306472	0.000351421	NA	NA	6	149997657	PCMT1	1
6:149997657:C:T	PsychENCODE	PsychENCODE_eQTLs	ENSG00000131013	C	3.13307e-24	-0.100421	2.27887e-21	NA	NA	6	149997657	PPIL4	1
6:149997657:C:T	PsychENCODE	PsychENCODE_eQTLs	ENSG00000131023	C	3.64453e-11	0.0521261	9.24353e-09	NA	NA	6	149997657	LATS1	1
6:149997657:C:T	PsychENCODE	PsychENCODE_eQTLs	ENSG00000203722	C	2.82507e-08	0.148736	4.90953e-06	NA	NA	6	149997657	RAET1G	1
6:149999222:A:G	PsychENCODE	PsychENCODE_eQTLs	ENSG00000055211	G	5.81976e-22	-0.110067	3.69247e-19	NA	NA	6	149999222	GINM1	1
6:149999222:A:G	PsychENCODE	PsychENCODE_eQTLs	ENSG00000111981	G	0.000633462	0.0825568	0.0400822	NA	NA	6	149999222	ULBP1	1
6:149999222:A:G	PsychENCODE	PsychENCODE_eQTLs	ENSG00000120253	G	1.3219e-10	-0.130338	3.13884e-08	NA	NA	6	149999222	NUP43	1
6:149999222:A:G	PsychENCODE	PsychENCODE_eQTLs	ENSG00000120256	G	2.93049e-12	-0.101037	8.39049e-10	NA	NA	6	149999222	LRP11	1
6:149999222:A:G	PsychENCODE	PsychENCODE_eQTLs	ENSG00000120265	G	6.83137e-06	0.0306703	0.000773535	NA	NA	6	149999222	PCMT1	1
6:149999222:A:G	PsychENCODE	PsychENCODE_eQTLs	ENSG00000131013	G	5.66482e-22	-0.0993467	3.59635e-19	NA	NA	6	149999222	PPIL4	1
6:149999222:A:G	PsychENCODE	PsychENCODE_eQTLs	ENSG00000131015	G	0.000308406	0.0659718	0.022112	NA	NA	6	149999222	ULBP2	1
6:149999222:A:G	PsychENCODE	PsychENCODE_eQTLs	ENSG00000131023	G	1.06868e-15	0.0654943	4.21779e-13	NA	NA	6	149999222	LATS1	1
6:149999222:A:G	PsychENCODE	PsychENCODE_eQTLs	ENSG00000203722	G	8.35232e-09	0.160567	1.57055e-06	NA	NA	6	149999222	RAET1G	1
6:150000642:C:G	PsychENCODE	PsychENCODE_eQTLs	ENSG00000055211	C	9.66332e-23	-0.112995	6.43447e-20	NA	NA	6	150000642	GINM1	1
6:150000642:C:G	PsychENCODE	PsychENCODE_eQTLs	ENSG00000120253	C	4.31434e-11	-0.134785	1.08536e-08	NA	NA	6	150000642	NUP43	1
6:150000642:C:G	PsychENCODE	PsychENCODE_eQTLs	ENSG00000120256	C	8.15138e-14	-0.108824	2.71411e-11	NA	NA	6	150000642	LRP11	1
6:150000642:C:G	PsychENCODE	PsychENCODE_eQTLs	ENSG00000120265	C	5.7574e-06	0.0311668	0.000662516	NA	NA	6	150000642	PCMT1	1
6:150000642:C:G	PsychENCODE	PsychENCODE_eQTLs	ENSG00000131013	C	9.06888e-21	-0.0972451	5.2855e-18	NA	NA	6	150000642	PPIL4	1
6:150000642:C:G	PsychENCODE	PsychENCODE_eQTLs	ENSG00000131015	C	2.67198e-05	0.0773491	0.00263196	NA	NA	6	150000642	ULBP2	1
6:150000642:C:G	PsychENCODE	PsychENCODE_eQTLs	ENSG00000131023	C	1.36527e-17	0.0701948	6.27854e-15	NA	NA	6	150000642	LATS1	1
6:150000642:C:G	PsychENCODE	PsychENCODE_eQTLs	ENSG00000203722	C	4.68773e-09	0.164556	9.13072e-07	NA	NA	6	150000642	RAET1G	1
6:150004027:A:C	PsychENCODE	PsychENCODE_eQTLs	ENSG00000055211	C	9.12791e-23	-0.11306	6.08841e-20	NA	NA	6	150004027	GINM1	1
6:150004027:A:C	PsychENCODE	PsychENCODE_eQTLs	ENSG00000120253	C	4.17877e-11	-0.134881	1.05287e-08	NA	NA	6	150004027	NUP43	1
6:150004027:A:C	PsychENCODE	PsychENCODE_eQTLs	ENSG00000120256	C	8.02951e-14	-0.108854	2.67509e-11	NA	NA	6	150004027	LRP11	1
6:150004027:A:C	PsychENCODE	PsychENCODE_eQTLs	ENSG00000120265	C	5.93026e-06	0.0311245	0.00068055	NA	NA	6	150004027	PCMT1	1
6:150004027:A:C	PsychENCODE	PsychENCODE_eQTLs	ENSG00000131013	C	9.23658e-21	-0.0972263	5.37999e-18	NA	NA	6	150004027	PPIL4	1
6:150004027:A:C	PsychENCODE	PsychENCODE_eQTLs	ENSG00000131015	C	2.61741e-05	0.0774351	0.00258424	NA	NA	6	150004027	ULBP2	1
6:150004027:A:C	PsychENCODE	PsychENCODE_eQTLs	ENSG00000131023	C	1.4387e-17	0.0701468	6.60306e-15	NA	NA	6	150004027	LATS1	1
6:150004027:A:C	PsychENCODE	PsychENCODE_eQTLs	ENSG00000203722	C	4.48309e-09	0.164763	8.75467e-07	NA	NA	6	150004027	RAET1G	1
6:150009258:C:G	PsychENCODE	PsychENCODE_eQTLs	ENSG00000055211	C	3.36761e-18	-0.103198	1.62612e-15	NA	NA	6	150009258	GINM1	1
6:150009258:C:G	PsychENCODE	PsychENCODE_eQTLs	ENSG00000111981	C	0.000378328	0.0888907	0.0262373	NA	NA	6	150009258	ULBP1	1
6:150009258:C:G	PsychENCODE	PsychENCODE_eQTLs	ENSG00000120253	C	9.02155e-11	-0.136114	2.1856e-08	NA	NA	6	150009258	NUP43	1
6:150009258:C:G	PsychENCODE	PsychENCODE_eQTLs	ENSG00000120256	C	5.23665e-12	-0.10338	1.4598e-09	NA	NA	6	150009258	LRP11	1
6:150009258:C:G	PsychENCODE	PsychENCODE_eQTLs	ENSG00000120265	C	1.34532e-05	0.0307228	0.00142602	NA	NA	6	150009258	PCMT1	1
6:150009258:C:G	PsychENCODE	PsychENCODE_eQTLs	ENSG00000131013	C	1.05072e-16	-0.0889532	4.49915e-14	NA	NA	6	150009258	PPIL4	1
6:150009258:C:G	PsychENCODE	PsychENCODE_eQTLs	ENSG00000131015	C	9.62882e-08	0.100667	1.53893e-05	NA	NA	6	150009258	ULBP2	1
6:150009258:C:G	PsychENCODE	PsychENCODE_eQTLs	ENSG00000131023	C	1.32999e-15	0.0675731	5.20528e-13	NA	NA	6	150009258	LATS1	1
6:150009258:C:G	PsychENCODE	PsychENCODE_eQTLs	ENSG00000203722	C	2.21273e-09	0.17248	4.50076e-07	NA	NA	6	150009258	RAET1G	1
6:150009595:C:T	PsychENCODE	PsychENCODE_eQTLs	ENSG00000055211	T	9.66538e-23	-0.112988	6.43576e-20	NA	NA	6	150009595	GINM1	1
6:150009595:C:T	PsychENCODE	PsychENCODE_eQTLs	ENSG00000120253	T	4.30017e-11	-0.134787	1.08196e-08	NA	NA	6	150009595	NUP43	1
6:150009595:C:T	PsychENCODE	PsychENCODE_eQTLs	ENSG00000120256	T	8.16493e-14	-0.108815	2.7184e-11	NA	NA	6	150009595	LRP11	1
6:150009595:C:T	PsychENCODE	PsychENCODE_eQTLs	ENSG00000120265	T	5.75549e-06	0.0311656	0.000662316	NA	NA	6	150009595	PCMT1	1
6:150009595:C:T	PsychENCODE	PsychENCODE_eQTLs	ENSG00000131013	T	9.05507e-21	-0.0972414	5.27777e-18	NA	NA	6	150009595	PPIL4	1
6:150009595:C:T	PsychENCODE	PsychENCODE_eQTLs	ENSG00000131015	T	2.67132e-05	0.0773458	0.0026314	NA	NA	6	150009595	ULBP2	1
6:150009595:C:T	PsychENCODE	PsychENCODE_eQTLs	ENSG00000131023	T	1.36586e-17	0.0701905	6.28116e-15	NA	NA	6	150009595	LATS1	1
6:150009595:C:T	PsychENCODE	PsychENCODE_eQTLs	ENSG00000203722	T	4.68322e-09	0.164551	9.12245e-07	NA	NA	6	150009595	RAET1G	1
6:150013957:C:T	PsychENCODE	PsychENCODE_eQTLs	ENSG00000055211	T	3.4159e-18	-0.103178	1.64845e-15	NA	NA	6	150013957	GINM1	1
6:150013957:C:T	PsychENCODE	PsychENCODE_eQTLs	ENSG00000111981	T	0.000380392	0.0888534	0.0263579	NA	NA	6	150013957	ULBP1	1
6:150013957:C:T	PsychENCODE	PsychENCODE_eQTLs	ENSG00000120253	T	9.12369e-11	-0.136077	2.20914e-08	NA	NA	6	150013957	NUP43	1
6:150013957:C:T	PsychENCODE	PsychENCODE_eQTLs	ENSG00000120256	T	5.23449e-12	-0.103378	1.45922e-09	NA	NA	6	150013957	LRP11	1
6:150013957:C:T	PsychENCODE	PsychENCODE_eQTLs	ENSG00000120265	T	1.35661e-05	0.0307094	0.00143673	NA	NA	6	150013957	PCMT1	1
6:150013957:C:T	PsychENCODE	PsychENCODE_eQTLs	ENSG00000131013	T	1.04495e-16	-0.0889583	4.47545e-14	NA	NA	6	150013957	PPIL4	1
6:150013957:C:T	PsychENCODE	PsychENCODE_eQTLs	ENSG00000131015	T	9.7306e-08	0.100629	1.55408e-05	NA	NA	6	150013957	ULBP2	1
6:150013957:C:T	PsychENCODE	PsychENCODE_eQTLs	ENSG00000131023	T	1.33148e-15	0.0675707	5.21089e-13	NA	NA	6	150013957	LATS1	1
6:150013957:C:T	PsychENCODE	PsychENCODE_eQTLs	ENSG00000203722	T	2.19798e-09	0.172508	4.47263e-07	NA	NA	6	150013957	RAET1G	1
6:150015030:A:T	PsychENCODE	PsychENCODE_eQTLs	ENSG00000055211	T	8.37385e-08	-0.065347	1.35124e-05	NA	NA	6	150015030	GINM1	1
6:150015030:A:T	PsychENCODE	PsychENCODE_eQTLs	ENSG00000111981	T	5.48187e-05	0.102746	0.00497207	NA	NA	6	150015030	ULBP1	1
6:150015030:A:T	PsychENCODE	PsychENCODE_eQTLs	ENSG00000120253	T	1.23002e-08	-0.122096	2.25737e-06	NA	NA	6	150015030	NUP43	1
6:150015030:A:T	PsychENCODE	PsychENCODE_eQTLs	ENSG00000120256	T	1.46824e-05	-0.0665251	0.00154222	NA	NA	6	150015030	LRP11	1
6:150015030:A:T	PsychENCODE	PsychENCODE_eQTLs	ENSG00000120265	T	1.14667e-05	0.0315619	0.00123477	NA	NA	6	150015030	PCMT1	1
6:150015030:A:T	PsychENCODE	PsychENCODE_eQTLs	ENSG00000131013	T	6.60766e-11	-0.0716654	1.62746e-08	NA	NA	6	150015030	PPIL4	1
6:150015030:A:T	PsychENCODE	PsychENCODE_eQTLs	ENSG00000131015	T	2.81599e-09	0.114161	5.64798e-07	NA	NA	6	150015030	ULBP2	1
6:150015030:A:T	PsychENCODE	PsychENCODE_eQTLs	ENSG00000131023	T	6.92192e-09	0.0501927	1.31692e-06	NA	NA	6	150015030	LATS1	1
6:150015030:A:T	PsychENCODE	PsychENCODE_eQTLs	ENSG00000203722	T	2.47177e-10	0.185858	5.67807e-08	NA	NA	6	150015030	RAET1G	1
6:150016576:A:G	PsychENCODE	PsychENCODE_eQTLs	ENSG00000055211	A	6.44817e-23	-0.11355	4.34854e-20	NA	NA	6	150016576	GINM1	1
6:150016576:A:G	PsychENCODE	PsychENCODE_eQTLs	ENSG00000120253	A	6.39839e-11	-0.133723	1.57856e-08	NA	NA	6	150016576	NUP43	1
6:150016576:A:G	PsychENCODE	PsychENCODE_eQTLs	ENSG00000120256	A	2.61862e-13	-0.106703	8.31702e-11	NA	NA	6	150016576	LRP11	1
6:150016576:A:G	PsychENCODE	PsychENCODE_eQTLs	ENSG00000120265	A	4.30412e-06	0.0316115	0.000508693	NA	NA	6	150016576	PCMT1	1
6:150016576:A:G	PsychENCODE	PsychENCODE_eQTLs	ENSG00000131013	A	1.42199e-20	-0.0968514	8.1689e-18	NA	NA	6	150016576	PPIL4	1
6:150016576:A:G	PsychENCODE	PsychENCODE_eQTLs	ENSG00000131015	A	3.26859e-05	0.0765787	0.00314855	NA	NA	6	150016576	ULBP2	1
6:150016576:A:G	PsychENCODE	PsychENCODE_eQTLs	ENSG00000131023	A	1.21698e-17	0.0703645	5.62028e-15	NA	NA	6	150016576	LATS1	1
6:150016576:A:G	PsychENCODE	PsychENCODE_eQTLs	ENSG00000203722	A	3.70585e-09	0.165785	7.31512e-07	NA	NA	6	150016576	RAET1G	1
6:150020553:G:T	PsychENCODE	PsychENCODE_eQTLs	ENSG00000055211	T	6.9016e-23	-0.113503	4.64398e-20	NA	NA	6	150020553	GINM1	1
6:150020553:G:T	PsychENCODE	PsychENCODE_eQTLs	ENSG00000120253	T	6.29678e-11	-0.133806	1.55476e-08	NA	NA	6	150020553	NUP43	1
6:150020553:G:T	PsychENCODE	PsychENCODE_eQTLs	ENSG00000120256	T	2.59823e-13	-0.106746	8.25429e-11	NA	NA	6	150020553	LRP11	1
6:150020553:G:T	PsychENCODE	PsychENCODE_eQTLs	ENSG00000120265	T	4.34969e-06	0.0316047	0.000513585	NA	NA	6	150020553	PCMT1	1
6:150020553:G:T	PsychENCODE	PsychENCODE_eQTLs	ENSG00000131013	T	1.44939e-20	-0.096856	8.32223e-18	NA	NA	6	150020553	PPIL4	1
6:150020553:G:T	PsychENCODE	PsychENCODE_eQTLs	ENSG00000131015	T	3.35175e-05	0.0764932	0.00321958	NA	NA	6	150020553	ULBP2	1
6:150020553:G:T	PsychENCODE	PsychENCODE_eQTLs	ENSG00000131023	T	1.20575e-17	0.0703913	5.57034e-15	NA	NA	6	150020553	LATS1	1
6:150020553:G:T	PsychENCODE	PsychENCODE_eQTLs	ENSG00000203722	T	3.62406e-09	0.165931	7.16295e-07	NA	NA	6	150020553	RAET1G	1
6:150023348:C:G	PsychENCODE	PsychENCODE_eQTLs	ENSG00000055211	G	7.66206e-08	-0.0655391	1.2441e-05	NA	NA	6	150023348	GINM1	1
6:150023348:C:G	PsychENCODE	PsychENCODE_eQTLs	ENSG00000111981	G	5.5231e-05	0.102699	0.00500482	NA	NA	6	150023348	ULBP1	1
6:150023348:C:G	PsychENCODE	PsychENCODE_eQTLs	ENSG00000120253	G	1.26779e-08	-0.121984	2.32192e-06	NA	NA	6	150023348	NUP43	1
6:150023348:C:G	PsychENCODE	PsychENCODE_eQTLs	ENSG00000120256	G	1.45066e-05	-0.0665641	0.00152566	NA	NA	6	150023348	LRP11	1
6:150023348:C:G	PsychENCODE	PsychENCODE_eQTLs	ENSG00000120265	G	1.13961e-05	0.0315708	0.00122786	NA	NA	6	150023348	PCMT1	1
6:150023348:C:G	PsychENCODE	PsychENCODE_eQTLs	ENSG00000131013	G	6.43239e-11	-0.0717073	1.58653e-08	NA	NA	6	150023348	PPIL4	1
6:150023348:C:G	PsychENCODE	PsychENCODE_eQTLs	ENSG00000131015	G	2.63277e-09	0.114368	5.30216e-07	NA	NA	6	150023348	ULBP2	1
6:150023348:C:G	PsychENCODE	PsychENCODE_eQTLs	ENSG00000131023	G	6.82381e-09	0.0502121	1.2994e-06	NA	NA	6	150023348	LATS1	1
6:150023348:C:G	PsychENCODE	PsychENCODE_eQTLs	ENSG00000203722	G	2.56947e-10	0.18568	5.88917e-08	NA	NA	6	150023348	RAET1G	1
6:150023868:C:T	PsychENCODE	PsychENCODE_eQTLs	ENSG00000055211	C	1.48049e-12	-0.0780161	4.36839e-10	NA	NA	6	150023868	GINM1	1
6:150023868:C:T	PsychENCODE	PsychENCODE_eQTLs	ENSG00000111981	C	0.000799165	0.0775802	0.0483537	NA	NA	6	150023868	ULBP1	1
6:150023868:C:T	PsychENCODE	PsychENCODE_eQTLs	ENSG00000120253	C	3.01543e-07	-0.0997758	4.43625e-05	NA	NA	6	150023868	NUP43	1
6:150023868:C:T	PsychENCODE	PsychENCODE_eQTLs	ENSG00000120256	C	1.09452e-13	-0.102834	3.60058e-11	NA	NA	6	150023868	LRP11	1
6:150023868:C:T	PsychENCODE	PsychENCODE_eQTLs	ENSG00000120265	C	5.18763e-06	0.0297444	0.000602596	NA	NA	6	150023868	PCMT1	1
6:150023868:C:T	PsychENCODE	PsychENCODE_eQTLs	ENSG00000131013	C	3.15038e-25	-0.102178	2.41818e-22	NA	NA	6	150023868	PPIL4	1
6:150023868:C:T	PsychENCODE	PsychENCODE_eQTLs	ENSG00000131023	C	1.77492e-10	0.0501053	4.15036e-08	NA	NA	6	150023868	LATS1	1
6:150023868:C:T	PsychENCODE	PsychENCODE_eQTLs	ENSG00000203722	C	1.14135e-08	0.15235	2.10474e-06	NA	NA	6	150023868	RAET1G	1
6:150024100:C:T	PsychENCODE	PsychENCODE_eQTLs	ENSG00000055211	C	5.17822e-22	-0.110203	3.29524e-19	NA	NA	6	150024100	GINM1	1
6:150024100:C:T	PsychENCODE	PsychENCODE_eQTLs	ENSG00000111981	C	0.000565929	0.0832951	0.0365797	NA	NA	6	150024100	ULBP1	1
6:150024100:C:T	PsychENCODE	PsychENCODE_eQTLs	ENSG00000120253	C	1.37063e-10	-0.130232	3.24851e-08	NA	NA	6	150024100	NUP43	1
6:150024100:C:T	PsychENCODE	PsychENCODE_eQTLs	ENSG00000120256	C	3.37813e-12	-0.100756	9.61309e-10	NA	NA	6	150024100	LRP11	1
6:150024100:C:T	PsychENCODE	PsychENCODE_eQTLs	ENSG00000120265	C	7.22224e-06	0.0305912	0.000813264	NA	NA	6	150024100	PCMT1	1
6:150024100:C:T	PsychENCODE	PsychENCODE_eQTLs	ENSG00000131013	C	6.24587e-22	-0.0992499	3.95521e-19	NA	NA	6	150024100	PPIL4	1
6:150024100:C:T	PsychENCODE	PsychENCODE_eQTLs	ENSG00000131015	C	0.000285714	0.066334	0.0207365	NA	NA	6	150024100	ULBP2	1
6:150024100:C:T	PsychENCODE	PsychENCODE_eQTLs	ENSG00000131023	C	1.06406e-15	0.0655007	4.20036e-13	NA	NA	6	150024100	LATS1	1
6:150024100:C:T	PsychENCODE	PsychENCODE_eQTLs	ENSG00000203722	C	9.91558e-09	0.159773	1.84503e-06	NA	NA	6	150024100	RAET1G	1
6:150033491:C:T	PsychENCODE	PsychENCODE_eQTLs	ENSG00000055211	T	2.4896e-18	-0.103422	1.21584e-15	NA	NA	6	150033491	GINM1	1
6:150033491:C:T	PsychENCODE	PsychENCODE_eQTLs	ENSG00000111981	T	0.000316582	0.0899017	0.0226015	NA	NA	6	150033491	ULBP1	1
6:150033491:C:T	PsychENCODE	PsychENCODE_eQTLs	ENSG00000120253	T	8.29022e-11	-0.136153	2.01724e-08	NA	NA	6	150033491	NUP43	1
6:150033491:C:T	PsychENCODE	PsychENCODE_eQTLs	ENSG00000120256	T	1.84102e-12	-0.10537	5.37929e-10	NA	NA	6	150033491	LRP11	1
6:150033491:C:T	PsychENCODE	PsychENCODE_eQTLs	ENSG00000120265	T	1.77679e-05	0.0302427	0.00182896	NA	NA	6	150033491	PCMT1	1
6:150033491:C:T	PsychENCODE	PsychENCODE_eQTLs	ENSG00000131013	T	7.92768e-17	-0.0891551	3.42908e-14	NA	NA	6	150033491	PPIL4	1
6:150033491:C:T	PsychENCODE	PsychENCODE_eQTLs	ENSG00000131015	T	8.29223e-08	0.101005	1.33901e-05	NA	NA	6	150033491	ULBP2	1
6:150033491:C:T	PsychENCODE	PsychENCODE_eQTLs	ENSG00000131023	T	1.29981e-15	0.067485	5.09163e-13	NA	NA	6	150033491	LATS1	1
6:150033491:C:T	PsychENCODE	PsychENCODE_eQTLs	ENSG00000203722	T	2.88224e-09	0.170968	5.7731e-07	NA	NA	6	150033491	RAET1G	1
6:150035055:C:T	PsychENCODE	PsychENCODE_eQTLs	ENSG00000055211	T	2.53493e-18	-0.103565	1.23719e-15	NA	NA	6	150035055	GINM1	1
6:150035055:C:T	PsychENCODE	PsychENCODE_eQTLs	ENSG00000111981	T	0.000420686	0.0881897	0.0286643	NA	NA	6	150035055	ULBP1	1
6:150035055:C:T	PsychENCODE	PsychENCODE_eQTLs	ENSG00000120253	T	1.07475e-10	-0.135561	2.58012e-08	NA	NA	6	150035055	NUP43	1
6:150035055:C:T	PsychENCODE	PsychENCODE_eQTLs	ENSG00000120256	T	4.57527e-12	-0.103657	1.2835e-09	NA	NA	6	150035055	LRP11	1
6:150035055:C:T	PsychENCODE	PsychENCODE_eQTLs	ENSG00000120265	T	1.15251e-05	0.0309582	0.00124043	NA	NA	6	150035055	PCMT1	1
6:150035055:C:T	PsychENCODE	PsychENCODE_eQTLs	ENSG00000131013	T	8.29982e-17	-0.0892415	3.58459e-14	NA	NA	6	150035055	PPIL4	1
6:150035055:C:T	PsychENCODE	PsychENCODE_eQTLs	ENSG00000131015	T	8.57967e-08	0.101052	1.38206e-05	NA	NA	6	150035055	ULBP2	1
6:150035055:C:T	PsychENCODE	PsychENCODE_eQTLs	ENSG00000131023	T	1.34575e-15	0.067558	5.26464e-13	NA	NA	6	150035055	LATS1	1
6:150035055:C:T	PsychENCODE	PsychENCODE_eQTLs	ENSG00000203722	T	2.05857e-09	0.172807	4.20513e-07	NA	NA	6	150035055	RAET1G	1
6:150035776:G:T	PsychENCODE	PsychENCODE_eQTLs	ENSG00000055211	G	1.94123e-23	-0.114561	1.35133e-20	NA	NA	6	150035776	GINM1	1
6:150035776:G:T	PsychENCODE	PsychENCODE_eQTLs	ENSG00000120253	G	4.52858e-11	-0.134386	1.13667e-08	NA	NA	6	150035776	NUP43	1
6:150035776:G:T	PsychENCODE	PsychENCODE_eQTLs	ENSG00000120256	G	5.74315e-14	-0.109274	1.94188e-11	NA	NA	6	150035776	LRP11	1
6:150035776:G:T	PsychENCODE	PsychENCODE_eQTLs	ENSG00000120265	G	4.94145e-06	0.0313268	0.000576558	NA	NA	6	150035776	PCMT1	1
6:150035776:G:T	PsychENCODE	PsychENCODE_eQTLs	ENSG00000131013	G	1.2557e-20	-0.0967141	7.24079e-18	NA	NA	6	150035776	PPIL4	1
6:150035776:G:T	PsychENCODE	PsychENCODE_eQTLs	ENSG00000131015	G	3.61268e-05	0.0759457	0.00344014	NA	NA	6	150035776	ULBP2	1
6:150035776:G:T	PsychENCODE	PsychENCODE_eQTLs	ENSG00000131023	G	1.90657e-17	0.0697528	8.66136e-15	NA	NA	6	150035776	LATS1	1
6:150035776:G:T	PsychENCODE	PsychENCODE_eQTLs	ENSG00000203722	G	5.55688e-09	0.163461	1.07151e-06	NA	NA	6	150035776	RAET1G	1
6:150037404:C:T	PsychENCODE	PsychENCODE_eQTLs	ENSG00000055211	C	2.2415e-18	-0.103715	1.09854e-15	NA	NA	6	150037404	GINM1	1
6:150037404:C:T	PsychENCODE	PsychENCODE_eQTLs	ENSG00000111981	C	0.000434551	0.087967	0.0294444	NA	NA	6	150037404	ULBP1	1
6:150037404:C:T	PsychENCODE	PsychENCODE_eQTLs	ENSG00000120253	C	1.12363e-10	-0.135408	2.69053e-08	NA	NA	6	150037404	NUP43	1
6:150037404:C:T	PsychENCODE	PsychENCODE_eQTLs	ENSG00000120256	C	4.28447e-12	-0.103784	1.20594e-09	NA	NA	6	150037404	LRP11	1
6:150037404:C:T	PsychENCODE	PsychENCODE_eQTLs	ENSG00000120265	C	1.07903e-05	0.0310555	0.00116891	NA	NA	6	150037404	PCMT1	1
6:150037404:C:T	PsychENCODE	PsychENCODE_eQTLs	ENSG00000131013	C	7.75633e-17	-0.0893165	3.35793e-14	NA	NA	6	150037404	PPIL4	1
6:150037404:C:T	PsychENCODE	PsychENCODE_eQTLs	ENSG00000131015	C	8.18908e-08	0.1012	1.32351e-05	NA	NA	6	150037404	ULBP2	1
6:150037404:C:T	PsychENCODE	PsychENCODE_eQTLs	ENSG00000131023	C	1.35786e-15	0.0675422	5.30995e-13	NA	NA	6	150037404	LATS1	1
6:150037404:C:T	PsychENCODE	PsychENCODE_eQTLs	ENSG00000203722	C	1.99666e-09	0.172931	4.08545e-07	NA	NA	6	150037404	RAET1G	1
6:150037572:A:G	PsychENCODE	PsychENCODE_eQTLs	ENSG00000055211	G	3.56651e-22	-0.110611	2.29234e-19	NA	NA	6	150037572	GINM1	1
6:150037572:A:G	PsychENCODE	PsychENCODE_eQTLs	ENSG00000111981	G	0.000622208	0.0826669	0.0395053	NA	NA	6	150037572	ULBP1	1
6:150037572:A:G	PsychENCODE	PsychENCODE_eQTLs	ENSG00000120253	G	1.56732e-10	-0.129808	3.6883e-08	NA	NA	6	150037572	NUP43	1
6:150037572:A:G	PsychENCODE	PsychENCODE_eQTLs	ENSG00000120256	G	2.74232e-12	-0.101161	7.8743e-10	NA	NA	6	150037572	LRP11	1
6:150037572:A:G	PsychENCODE	PsychENCODE_eQTLs	ENSG00000120265	G	5.60194e-06	0.0309519	0.000646276	NA	NA	6	150037572	PCMT1	1
6:150037572:A:G	PsychENCODE	PsychENCODE_eQTLs	ENSG00000131013	G	4.92351e-22	-0.0994814	3.1373e-19	NA	NA	6	150037572	PPIL4	1
6:150037572:A:G	PsychENCODE	PsychENCODE_eQTLs	ENSG00000131015	G	0.000256097	0.0668384	0.0189063	NA	NA	6	150037572	ULBP2	1
6:150037572:A:G	PsychENCODE	PsychENCODE_eQTLs	ENSG00000131023	G	1.10647e-15	0.0654545	4.36075e-13	NA	NA	6	150037572	LATS1	1
6:150037572:A:G	PsychENCODE	PsychENCODE_eQTLs	ENSG00000203722	G	9.03782e-09	0.160186	1.6915e-06	NA	NA	6	150037572	RAET1G	1
6:150039361:C:G	PsychENCODE	PsychENCODE_eQTLs	ENSG00000055211	G	5.19795e-23	-0.113644	3.52639e-20	NA	NA	6	150039361	GINM1	1
6:150039361:C:G	PsychENCODE	PsychENCODE_eQTLs	ENSG00000120253	G	5.27934e-11	-0.134129	1.31519e-08	NA	NA	6	150039361	NUP43	1
6:150039361:C:G	PsychENCODE	PsychENCODE_eQTLs	ENSG00000120256	G	5.7898e-14	-0.109424	1.95688e-11	NA	NA	6	150039361	LRP11	1
6:150039361:C:G	PsychENCODE	PsychENCODE_eQTLs	ENSG00000120265	G	3.98733e-06	0.0316794	0.000474536	NA	NA	6	150039361	PCMT1	1
6:150039361:C:G	PsychENCODE	PsychENCODE_eQTLs	ENSG00000131013	G	6.79678e-21	-0.0975148	3.9996e-18	NA	NA	6	150039361	PPIL4	1
6:150039361:C:G	PsychENCODE	PsychENCODE_eQTLs	ENSG00000131015	G	2.18953e-05	0.0781402	0.00220473	NA	NA	6	150039361	ULBP2	1
6:150039361:C:G	PsychENCODE	PsychENCODE_eQTLs	ENSG00000131023	G	1.41574e-17	0.0701343	6.50151e-15	NA	NA	6	150039361	LATS1	1
6:150039361:C:G	PsychENCODE	PsychENCODE_eQTLs	ENSG00000203722	G	3.98643e-09	0.165238	7.83712e-07	NA	NA	6	150039361	RAET1G	1
6:150039720:C:G	PsychENCODE	PsychENCODE_eQTLs	ENSG00000055211	C	5.21284e-23	-0.113641	3.53627e-20	NA	NA	6	150039720	GINM1	1
6:150039720:C:G	PsychENCODE	PsychENCODE_eQTLs	ENSG00000120253	C	5.24779e-11	-0.134148	1.3077e-08	NA	NA	6	150039720	NUP43	1
6:150039720:C:G	PsychENCODE	PsychENCODE_eQTLs	ENSG00000120256	C	5.77402e-14	-0.109429	1.95179e-11	NA	NA	6	150039720	LRP11	1
6:150039720:C:G	PsychENCODE	PsychENCODE_eQTLs	ENSG00000120265	C	3.97634e-06	0.0316833	0.000473358	NA	NA	6	150039720	PCMT1	1
6:150039720:C:G	PsychENCODE	PsychENCODE_eQTLs	ENSG00000131013	C	6.85374e-21	-0.0975061	4.0319e-18	NA	NA	6	150039720	PPIL4	1
6:150039720:C:G	PsychENCODE	PsychENCODE_eQTLs	ENSG00000131015	C	2.18432e-05	0.07815	0.00220002	NA	NA	6	150039720	ULBP2	1
6:150039720:C:G	PsychENCODE	PsychENCODE_eQTLs	ENSG00000131023	C	1.41698e-17	0.0701336	6.50693e-15	NA	NA	6	150039720	LATS1	1
6:150039720:C:G	PsychENCODE	PsychENCODE_eQTLs	ENSG00000203722	C	3.93869e-09	0.165293	7.74831e-07	NA	NA	6	150039720	RAET1G	1
6:150041445:A:G	PsychENCODE	PsychENCODE_eQTLs	ENSG00000055211	A	1.86692e-18	-0.103923	9.20568e-16	NA	NA	6	150041445	GINM1	1
6:150041445:A:G	PsychENCODE	PsychENCODE_eQTLs	ENSG00000111981	A	0.000442858	0.0878163	0.0299067	NA	NA	6	150041445	ULBP1	1
6:150041445:A:G	PsychENCODE	PsychENCODE_eQTLs	ENSG00000120253	A	1.14597e-10	-0.135307	2.74119e-08	NA	NA	6	150041445	NUP43	1
6:150041445:A:G	PsychENCODE	PsychENCODE_eQTLs	ENSG00000120256	A	3.75778e-12	-0.104026	1.06431e-09	NA	NA	6	150041445	LRP11	1
6:150041445:A:G	PsychENCODE	PsychENCODE_eQTLs	ENSG00000120265	A	9.23478e-06	0.0312823	0.00101569	NA	NA	6	150041445	PCMT1	1
6:150041445:A:G	PsychENCODE	PsychENCODE_eQTLs	ENSG00000131013	A	8.0884e-17	-0.0892387	3.49637e-14	NA	NA	6	150041445	PPIL4	1
6:150041445:A:G	PsychENCODE	PsychENCODE_eQTLs	ENSG00000131015	A	7.29959e-08	0.101557	1.18908e-05	NA	NA	6	150041445	ULBP2	1
6:150041445:A:G	PsychENCODE	PsychENCODE_eQTLs	ENSG00000131023	A	1.36284e-15	0.0675189	5.32842e-13	NA	NA	6	150041445	LATS1	1
6:150041445:A:G	PsychENCODE	PsychENCODE_eQTLs	ENSG00000203722	A	1.61924e-09	0.173846	3.35211e-07	NA	NA	6	150041445	RAET1G	1
6:150042330:A:G	PsychENCODE	PsychENCODE_eQTLs	ENSG00000055211	A	2.97397e-22	-0.110776	1.92042e-19	NA	NA	6	150042330	GINM1	1
6:150042330:A:G	PsychENCODE	PsychENCODE_eQTLs	ENSG00000111981	A	0.000621591	0.0826439	0.0394734	NA	NA	6	150042330	ULBP1	1
6:150042330:A:G	PsychENCODE	PsychENCODE_eQTLs	ENSG00000120253	A	1.55185e-10	-0.129792	3.6537e-08	NA	NA	6	150042330	NUP43	1
6:150042330:A:G	PsychENCODE	PsychENCODE_eQTLs	ENSG00000120256	A	2.42329e-12	-0.101371	6.99578e-10	NA	NA	6	150042330	LRP11	1
6:150042330:A:G	PsychENCODE	PsychENCODE_eQTLs	ENSG00000120265	A	4.79612e-06	0.0311615	0.000561201	NA	NA	6	150042330	PCMT1	1
6:150042330:A:G	PsychENCODE	PsychENCODE_eQTLs	ENSG00000131013	A	5.55299e-22	-0.099323	3.52714e-19	NA	NA	6	150042330	PPIL4	1
6:150042330:A:G	PsychENCODE	PsychENCODE_eQTLs	ENSG00000131015	A	0.000235143	0.0672117	0.0175842	NA	NA	6	150042330	ULBP2	1
6:150042330:A:G	PsychENCODE	PsychENCODE_eQTLs	ENSG00000131023	A	1.10447e-15	0.0654329	4.35331e-13	NA	NA	6	150042330	LATS1	1
6:150042330:A:G	PsychENCODE	PsychENCODE_eQTLs	ENSG00000203722	A	7.35157e-09	0.161087	1.39332e-06	NA	NA	6	150042330	RAET1G	1
6:150046511:C:T	PsychENCODE	PsychENCODE_eQTLs	ENSG00000055211	C	2.68194e-12	-0.0767093	7.70847e-10	NA	NA	6	150046511	GINM1	1
6:150046511:C:T	PsychENCODE	PsychENCODE_eQTLs	ENSG00000120253	C	3.3724e-07	-0.0988403	4.91956e-05	NA	NA	6	150046511	NUP43	1
6:150046511:C:T	PsychENCODE	PsychENCODE_eQTLs	ENSG00000120256	C	5.11876e-13	-0.0994935	1.58151e-10	NA	NA	6	150046511	LRP11	1
6:150046511:C:T	PsychENCODE	PsychENCODE_eQTLs	ENSG00000120265	C	4.66644e-06	0.0297295	0.000547434	NA	NA	6	150046511	PCMT1	1
6:150046511:C:T	PsychENCODE	PsychENCODE_eQTLs	ENSG00000131013	C	1.02846e-24	-0.100565	7.67613e-22	NA	NA	6	150046511	PPIL4	1
6:150046511:C:T	PsychENCODE	PsychENCODE_eQTLs	ENSG00000131023	C	4.92269e-10	0.0486215	1.08913e-07	NA	NA	6	150046511	LATS1	1
6:150046511:C:T	PsychENCODE	PsychENCODE_eQTLs	ENSG00000203722	C	1.08664e-08	0.15176	2.01045e-06	NA	NA	6	150046511	RAET1G	1
6:150052113:A:T	PsychENCODE	PsychENCODE_eQTLs	ENSG00000055211	T	1.17672e-12	-0.0856837	3.50907e-10	NA	NA	6	150052113	GINM1	1
6:150052113:A:T	PsychENCODE	PsychENCODE_eQTLs	ENSG00000111981	T	2.76977e-05	0.105924	0.00271754	NA	NA	6	150052113	ULBP1	1
6:150052113:A:T	PsychENCODE	PsychENCODE_eQTLs	ENSG00000120253	T	2.7188e-11	-0.141408	6.99667e-09	NA	NA	6	150052113	NUP43	1
6:150052113:A:T	PsychENCODE	PsychENCODE_eQTLs	ENSG00000120256	T	3.58437e-10	-0.0951905	8.06603e-08	NA	NA	6	150052113	LRP11	1
6:150052113:A:T	PsychENCODE	PsychENCODE_eQTLs	ENSG00000120265	T	1.29636e-05	0.0311329	0.00137919	NA	NA	6	150052113	PCMT1	1
6:150052113:A:T	PsychENCODE	PsychENCODE_eQTLs	ENSG00000131013	T	4.79576e-13	-0.078629	1.4856e-10	NA	NA	6	150052113	PPIL4	1
6:150052113:A:T	PsychENCODE	PsychENCODE_eQTLs	ENSG00000131015	T	1.09599e-07	0.101377	1.73522e-05	NA	NA	6	150052113	ULBP2	1
6:150052113:A:T	PsychENCODE	PsychENCODE_eQTLs	ENSG00000131023	T	2.88615e-14	0.0650968	1.00407e-11	NA	NA	6	150052113	LATS1	1
6:150052113:A:T	PsychENCODE	PsychENCODE_eQTLs	ENSG00000186625	T	0.000531696	0.0628229	0.0347519	NA	NA	6	150052113	KATNA1	1
6:150052113:A:T	PsychENCODE	PsychENCODE_eQTLs	ENSG00000203722	T	5.73331e-10	0.18068	1.25788e-07	NA	NA	6	150052113	RAET1G	1
6:150054816:A:G	PsychENCODE	PsychENCODE_eQTLs	ENSG00000055211	G	5.0009e-11	-0.0797411	1.24897e-08	NA	NA	6	150054816	GINM1	1
6:150054816:A:G	PsychENCODE	PsychENCODE_eQTLs	ENSG00000111981	G	0.000290982	0.0921281	0.0210578	NA	NA	6	150054816	ULBP1	1
6:150054816:A:G	PsychENCODE	PsychENCODE_eQTLs	ENSG00000120253	G	7.77828e-10	-0.131405	1.67816e-07	NA	NA	6	150054816	NUP43	1
6:150054816:A:G	PsychENCODE	PsychENCODE_eQTLs	ENSG00000120256	G	2.40681e-09	-0.0911337	4.87183e-07	NA	NA	6	150054816	LRP11	1
6:150054816:A:G	PsychENCODE	PsychENCODE_eQTLs	ENSG00000120265	G	6.98032e-06	0.0322528	0.000788703	NA	NA	6	150054816	PCMT1	1
6:150054816:A:G	PsychENCODE	PsychENCODE_eQTLs	ENSG00000131013	G	2.6521e-12	-0.0765199	7.62619e-10	NA	NA	6	150054816	PPIL4	1
6:150054816:A:G	PsychENCODE	PsychENCODE_eQTLs	ENSG00000131015	G	6.8789e-08	0.103524	1.12506e-05	NA	NA	6	150054816	ULBP2	1
6:150054816:A:G	PsychENCODE	PsychENCODE_eQTLs	ENSG00000131023	G	1.22762e-12	0.0612156	3.65399e-10	NA	NA	6	150054816	LATS1	1
6:150054816:A:G	PsychENCODE	PsychENCODE_eQTLs	ENSG00000203722	G	7.64224e-11	0.190603	1.86791e-08	NA	NA	6	150054816	RAET1G	1
6:150055638:A:T	PsychENCODE	PsychENCODE_eQTLs	ENSG00000055211	T	1.16341e-12	-0.0857011	3.47134e-10	NA	NA	6	150055638	GINM1	1
6:150055638:A:T	PsychENCODE	PsychENCODE_eQTLs	ENSG00000111981	T	2.77392e-05	0.105914	0.0027212	NA	NA	6	150055638	ULBP1	1
6:150055638:A:T	PsychENCODE	PsychENCODE_eQTLs	ENSG00000120253	T	2.69223e-11	-0.141437	6.93182e-09	NA	NA	6	150055638	NUP43	1
6:150055638:A:T	PsychENCODE	PsychENCODE_eQTLs	ENSG00000120256	T	3.55709e-10	-0.095207	8.00752e-08	NA	NA	6	150055638	LRP11	1
6:150055638:A:T	PsychENCODE	PsychENCODE_eQTLs	ENSG00000120265	T	1.29491e-05	0.0311342	0.00137781	NA	NA	6	150055638	PCMT1	1
6:150055638:A:T	PsychENCODE	PsychENCODE_eQTLs	ENSG00000131013	T	4.84007e-13	-0.0786145	1.49875e-10	NA	NA	6	150055638	PPIL4	1
6:150055638:A:T	PsychENCODE	PsychENCODE_eQTLs	ENSG00000131015	T	1.09092e-07	0.101391	1.72777e-05	NA	NA	6	150055638	ULBP2	1
6:150055638:A:T	PsychENCODE	PsychENCODE_eQTLs	ENSG00000131023	T	2.87694e-14	0.0650994	1.00102e-11	NA	NA	6	150055638	LATS1	1
6:150055638:A:T	PsychENCODE	PsychENCODE_eQTLs	ENSG00000186625	T	0.000532129	0.0628181	0.0347751	NA	NA	6	150055638	KATNA1	1
6:150055638:A:T	PsychENCODE	PsychENCODE_eQTLs	ENSG00000203722	T	5.76236e-10	0.180655	1.26394e-07	NA	NA	6	150055638	RAET1G	1
6:150056663:C:T	PsychENCODE	PsychENCODE_eQTLs	ENSG00000055211	T	1.45304e-12	-0.0853327	4.29086e-10	NA	NA	6	150056663	GINM1	1
6:150056663:C:T	PsychENCODE	PsychENCODE_eQTLs	ENSG00000111981	T	1.68339e-05	0.108719	0.00174258	NA	NA	6	150056663	ULBP1	1
6:150056663:C:T	PsychENCODE	PsychENCODE_eQTLs	ENSG00000120253	T	1.69999e-11	-0.142833	4.47648e-09	NA	NA	6	150056663	NUP43	1
6:150056663:C:T	PsychENCODE	PsychENCODE_eQTLs	ENSG00000120256	T	1.19499e-10	-0.0977091	2.85219e-08	NA	NA	6	150056663	LRP11	1
6:150056663:C:T	PsychENCODE	PsychENCODE_eQTLs	ENSG00000120265	T	1.70119e-05	0.0307065	0.0017591	NA	NA	6	150056663	PCMT1	1
6:150056663:C:T	PsychENCODE	PsychENCODE_eQTLs	ENSG00000131013	T	3.15291e-13	-0.0792289	9.94418e-11	NA	NA	6	150056663	PPIL4	1
6:150056663:C:T	PsychENCODE	PsychENCODE_eQTLs	ENSG00000131015	T	8.1817e-08	0.102372	1.3224e-05	NA	NA	6	150056663	ULBP2	1
6:150056663:C:T	PsychENCODE	PsychENCODE_eQTLs	ENSG00000131023	T	2.98227e-14	0.065057	1.03607e-11	NA	NA	6	150056663	LATS1	1
6:150056663:C:T	PsychENCODE	PsychENCODE_eQTLs	ENSG00000186625	T	0.000597904	0.0622465	0.0382463	NA	NA	6	150056663	KATNA1	1
6:150056663:C:T	PsychENCODE	PsychENCODE_eQTLs	ENSG00000203722	T	7.2272e-10	0.179617	1.56526e-07	NA	NA	6	150056663	RAET1G	1
6:150058313:A:G	PsychENCODE	PsychENCODE_eQTLs	ENSG00000055211	A	1.90384e-18	-0.102225	9.38116e-16	NA	NA	6	150058313	GINM1	1
6:150058313:A:G	PsychENCODE	PsychENCODE_eQTLs	ENSG00000111981	A	2.54586e-05	0.103458	0.00252143	NA	NA	6	150058313	ULBP1	1
6:150058313:A:G	PsychENCODE	PsychENCODE_eQTLs	ENSG00000120253	A	2.09716e-11	-0.138267	5.46705e-09	NA	NA	6	150058313	NUP43	1
6:150058313:A:G	PsychENCODE	PsychENCODE_eQTLs	ENSG00000120256	A	6.74038e-11	-0.0962653	1.65831e-08	NA	NA	6	150058313	LRP11	1
6:150058313:A:G	PsychENCODE	PsychENCODE_eQTLs	ENSG00000120265	A	2.3346e-05	0.0293712	0.00233489	NA	NA	6	150058313	PCMT1	1
6:150058313:A:G	PsychENCODE	PsychENCODE_eQTLs	ENSG00000131013	A	1.04028e-17	-0.0902607	4.82925e-15	NA	NA	6	150058313	PPIL4	1
6:150058313:A:G	PsychENCODE	PsychENCODE_eQTLs	ENSG00000131015	A	1.79731e-06	0.088724	0.000229475	NA	NA	6	150058313	ULBP2	1
6:150058313:A:G	PsychENCODE	PsychENCODE_eQTLs	ENSG00000131023	A	5.41136e-15	0.0650348	2.00773e-12	NA	NA	6	150058313	LATS1	1
6:150058313:A:G	PsychENCODE	PsychENCODE_eQTLs	ENSG00000203722	A	3.29583e-08	0.156834	5.67162e-06	NA	NA	6	150058313	RAET1G	1
6:150058826:A:G	PsychENCODE	PsychENCODE_eQTLs	ENSG00000055211	G	2.69752e-18	-0.101672	1.31356e-15	NA	NA	6	150058826	GINM1	1
6:150058826:A:G	PsychENCODE	PsychENCODE_eQTLs	ENSG00000111981	G	1.59444e-05	0.105899	0.00166012	NA	NA	6	150058826	ULBP1	1
6:150058826:A:G	PsychENCODE	PsychENCODE_eQTLs	ENSG00000120253	G	1.4033e-11	-0.139309	3.72899e-09	NA	NA	6	150058826	NUP43	1
6:150058826:A:G	PsychENCODE	PsychENCODE_eQTLs	ENSG00000120256	G	2.34415e-11	-0.0984343	6.07717e-09	NA	NA	6	150058826	LRP11	1
6:150058826:A:G	PsychENCODE	PsychENCODE_eQTLs	ENSG00000120265	G	3.07833e-05	0.0289089	0.00298523	NA	NA	6	150058826	PCMT1	1
6:150058826:A:G	PsychENCODE	PsychENCODE_eQTLs	ENSG00000131013	G	6.83397e-18	-0.0906611	3.21647e-15	NA	NA	6	150058826	PPIL4	1
6:150058826:A:G	PsychENCODE	PsychENCODE_eQTLs	ENSG00000131015	G	1.4303e-06	0.089474	0.00018623	NA	NA	6	150058826	ULBP2	1
6:150058826:A:G	PsychENCODE	PsychENCODE_eQTLs	ENSG00000131023	G	5.97388e-15	0.0648658	2.20839e-12	NA	NA	6	150058826	LATS1	1
6:150058826:A:G	PsychENCODE	PsychENCODE_eQTLs	ENSG00000203722	G	4.13185e-08	0.155554	7.00278e-06	NA	NA	6	150058826	RAET1G	1
6:150060244:A:G	PsychENCODE	PsychENCODE_eQTLs	ENSG00000055211	G	2.69499e-18	-0.101673	1.31239e-15	NA	NA	6	150060244	GINM1	1
6:150060244:A:G	PsychENCODE	PsychENCODE_eQTLs	ENSG00000111981	G	1.59465e-05	0.105898	0.00166031	NA	NA	6	150060244	ULBP1	1
6:150060244:A:G	PsychENCODE	PsychENCODE_eQTLs	ENSG00000120253	G	1.40173e-11	-0.139311	3.72501e-09	NA	NA	6	150060244	NUP43	1
6:150060244:A:G	PsychENCODE	PsychENCODE_eQTLs	ENSG00000120256	G	2.34344e-11	-0.0984346	6.07545e-09	NA	NA	6	150060244	LRP11	1
6:150060244:A:G	PsychENCODE	PsychENCODE_eQTLs	ENSG00000120265	G	3.07857e-05	0.0289087	0.00298543	NA	NA	6	150060244	PCMT1	1
6:150060244:A:G	PsychENCODE	PsychENCODE_eQTLs	ENSG00000131013	G	6.83458e-18	-0.0906607	3.21674e-15	NA	NA	6	150060244	PPIL4	1
6:150060244:A:G	PsychENCODE	PsychENCODE_eQTLs	ENSG00000131015	G	1.4301e-06	0.0894742	0.000186205	NA	NA	6	150060244	ULBP2	1
6:150060244:A:G	PsychENCODE	PsychENCODE_eQTLs	ENSG00000131023	G	5.97393e-15	0.0648656	2.2084e-12	NA	NA	6	150060244	LATS1	1
6:150060244:A:G	PsychENCODE	PsychENCODE_eQTLs	ENSG00000203722	G	4.1275e-08	0.155558	6.99598e-06	NA	NA	6	150060244	RAET1G	1
6:150060483:C:T	PsychENCODE	PsychENCODE_eQTLs	ENSG00000055211	T	6.23784e-18	-0.102399	2.94499e-15	NA	NA	6	150060483	GINM1	1
6:150060483:C:T	PsychENCODE	PsychENCODE_eQTLs	ENSG00000111981	T	0.000258206	0.0913707	0.0190381	NA	NA	6	150060483	ULBP1	1
6:150060483:C:T	PsychENCODE	PsychENCODE_eQTLs	ENSG00000120253	T	1.54265e-10	-0.134446	3.63324e-08	NA	NA	6	150060483	NUP43	1
6:150060483:C:T	PsychENCODE	PsychENCODE_eQTLs	ENSG00000120256	T	6.38164e-12	-0.102977	1.76101e-09	NA	NA	6	150060483	LRP11	1
6:150060483:C:T	PsychENCODE	PsychENCODE_eQTLs	ENSG00000120265	T	2.05218e-05	0.030071	0.00208086	NA	NA	6	150060483	PCMT1	1
6:150060483:C:T	PsychENCODE	PsychENCODE_eQTLs	ENSG00000131013	T	7.87034e-16	-0.0864231	3.14209e-13	NA	NA	6	150060483	PPIL4	1
6:150060483:C:T	PsychENCODE	PsychENCODE_eQTLs	ENSG00000131015	T	9.24283e-08	0.100817	1.48133e-05	NA	NA	6	150060483	ULBP2	1
6:150060483:C:T	PsychENCODE	PsychENCODE_eQTLs	ENSG00000131023	T	1.64572e-15	0.0673636	6.39093e-13	NA	NA	6	150060483	LATS1	1
6:150060483:C:T	PsychENCODE	PsychENCODE_eQTLs	ENSG00000203722	T	1.87447e-09	0.173268	3.84868e-07	NA	NA	6	150060483	RAET1G	1
6:150061697:A:G	PsychENCODE	PsychENCODE_eQTLs	ENSG00000055211	A	2.68675e-18	-0.101676	1.30855e-15	NA	NA	6	150061697	GINM1	1
6:150061697:A:G	PsychENCODE	PsychENCODE_eQTLs	ENSG00000111981	A	1.59489e-05	0.105896	0.00166053	NA	NA	6	150061697	ULBP1	1
6:150061697:A:G	PsychENCODE	PsychENCODE_eQTLs	ENSG00000120253	A	1.40013e-11	-0.139313	3.72096e-09	NA	NA	6	150061697	NUP43	1
6:150061697:A:G	PsychENCODE	PsychENCODE_eQTLs	ENSG00000120256	A	2.34442e-11	-0.0984328	6.07782e-09	NA	NA	6	150061697	LRP11	1
6:150061697:A:G	PsychENCODE	PsychENCODE_eQTLs	ENSG00000120265	A	3.0803e-05	0.0289075	0.00298692	NA	NA	6	150061697	PCMT1	1
6:150061697:A:G	PsychENCODE	PsychENCODE_eQTLs	ENSG00000131013	A	6.84505e-18	-0.090658	3.22156e-15	NA	NA	6	150061697	PPIL4	1
6:150061697:A:G	PsychENCODE	PsychENCODE_eQTLs	ENSG00000131015	A	1.43043e-06	0.0894725	0.000186245	NA	NA	6	150061697	ULBP2	1
6:150061697:A:G	PsychENCODE	PsychENCODE_eQTLs	ENSG00000131023	A	5.98173e-15	0.0648636	2.21117e-12	NA	NA	6	150061697	LATS1	1
6:150061697:A:G	PsychENCODE	PsychENCODE_eQTLs	ENSG00000203722	A	4.12445e-08	0.155561	6.99113e-06	NA	NA	6	150061697	RAET1G	1
6:150061791:C:T	PsychENCODE	PsychENCODE_eQTLs	ENSG00000055211	C	4.8128e-19	-0.10366	2.48267e-16	NA	NA	6	150061791	GINM1	1
6:150061791:C:T	PsychENCODE	PsychENCODE_eQTLs	ENSG00000111981	C	1.93524e-05	0.10465	0.00197466	NA	NA	6	150061791	ULBP1	1
6:150061791:C:T	PsychENCODE	PsychENCODE_eQTLs	ENSG00000120253	C	1.26456e-11	-0.139347	3.37753e-09	NA	NA	6	150061791	NUP43	1
6:150061791:C:T	PsychENCODE	PsychENCODE_eQTLs	ENSG00000120256	C	1.47951e-11	-0.0992162	3.92123e-09	NA	NA	6	150061791	LRP11	1
6:150061791:C:T	PsychENCODE	PsychENCODE_eQTLs	ENSG00000120265	C	3.12784e-05	0.0288286	0.00302765	NA	NA	6	150061791	PCMT1	1
6:150061791:C:T	PsychENCODE	PsychENCODE_eQTLs	ENSG00000131013	C	5.95328e-18	-0.090649	2.81502e-15	NA	NA	6	150061791	PPIL4	1
6:150061791:C:T	PsychENCODE	PsychENCODE_eQTLs	ENSG00000131015	C	2.37028e-06	0.0874331	0.000295573	NA	NA	6	150061791	ULBP2	1
6:150061791:C:T	PsychENCODE	PsychENCODE_eQTLs	ENSG00000131023	C	4.54248e-15	0.0650214	1.69689e-12	NA	NA	6	150061791	LATS1	1
6:150061791:C:T	PsychENCODE	PsychENCODE_eQTLs	ENSG00000203722	C	4.14341e-08	0.155242	7.02091e-06	NA	NA	6	150061791	RAET1G	1
6:150061856:A:G	PsychENCODE	PsychENCODE_eQTLs	ENSG00000055211	A	6.22254e-18	-0.1024	2.93797e-15	NA	NA	6	150061856	GINM1	1
6:150061856:A:G	PsychENCODE	PsychENCODE_eQTLs	ENSG00000111981	A	0.000258446	0.0913627	0.0190532	NA	NA	6	150061856	ULBP1	1
6:150061856:A:G	PsychENCODE	PsychENCODE_eQTLs	ENSG00000120253	A	1.5394e-10	-0.13445	3.62594e-08	NA	NA	6	150061856	NUP43	1
6:150061856:A:G	PsychENCODE	PsychENCODE_eQTLs	ENSG00000120256	A	6.38929e-12	-0.102972	1.76297e-09	NA	NA	6	150061856	LRP11	1
6:150061856:A:G	PsychENCODE	PsychENCODE_eQTLs	ENSG00000120265	A	2.05098e-05	0.0300712	0.00207979	NA	NA	6	150061856	PCMT1	1
6:150061856:A:G	PsychENCODE	PsychENCODE_eQTLs	ENSG00000131013	A	7.88169e-16	-0.0864193	3.14645e-13	NA	NA	6	150061856	PPIL4	1
6:150061856:A:G	PsychENCODE	PsychENCODE_eQTLs	ENSG00000131015	A	9.24922e-08	0.100812	1.48229e-05	NA	NA	6	150061856	ULBP2	1
6:150061856:A:G	PsychENCODE	PsychENCODE_eQTLs	ENSG00000131023	A	1.64739e-15	0.067361	6.39712e-13	NA	NA	6	150061856	LATS1	1
6:150061856:A:G	PsychENCODE	PsychENCODE_eQTLs	ENSG00000203722	A	1.86774e-09	0.17328	3.83565e-07	NA	NA	6	150061856	RAET1G	1
6:150063976:A:G	PsychENCODE	PsychENCODE_eQTLs	ENSG00000055211	A	9.16272e-14	-0.0823106	3.03693e-11	NA	NA	6	150063976	GINM1	1
6:150063976:A:G	PsychENCODE	PsychENCODE_eQTLs	ENSG00000120253	A	4.08245e-07	-0.0989421	5.8681e-05	NA	NA	6	150063976	NUP43	1
6:150063976:A:G	PsychENCODE	PsychENCODE_eQTLs	ENSG00000120256	A	4.48328e-15	-0.108711	1.67555e-12	NA	NA	6	150063976	LRP11	1
6:150063976:A:G	PsychENCODE	PsychENCODE_eQTLs	ENSG00000120265	A	2.17665e-06	0.0309909	0.000273419	NA	NA	6	150063976	PCMT1	1
6:150063976:A:G	PsychENCODE	PsychENCODE_eQTLs	ENSG00000131013	A	2.90118e-24	-0.100426	2.11404e-21	NA	NA	6	150063976	PPIL4	1
6:150063976:A:G	PsychENCODE	PsychENCODE_eQTLs	ENSG00000131023	A	3.4661e-11	0.052149	8.81151e-09	NA	NA	6	150063976	LATS1	1
6:150063976:A:G	PsychENCODE	PsychENCODE_eQTLs	ENSG00000203722	A	1.84231e-08	0.150602	3.29339e-06	NA	NA	6	150063976	RAET1G	1
6:150064019:C:T	PsychENCODE	PsychENCODE_eQTLs	ENSG00000055211	C	7.89625e-08	-0.0664934	1.27945e-05	NA	NA	6	150064019	GINM1	1
6:150064019:C:T	PsychENCODE	PsychENCODE_eQTLs	ENSG00000111981	C	0.000623967	0.0885586	0.0395958	NA	NA	6	150064019	ULBP1	1
6:150064019:C:T	PsychENCODE	PsychENCODE_eQTLs	ENSG00000120253	C	7.34365e-08	-0.117255	1.1958e-05	NA	NA	6	150064019	NUP43	1
6:150064019:C:T	PsychENCODE	PsychENCODE_eQTLs	ENSG00000120256	C	6.78347e-05	-0.0621413	0.00599609	NA	NA	6	150064019	LRP11	1
6:150064019:C:T	PsychENCODE	PsychENCODE_eQTLs	ENSG00000120265	C	1.2012e-05	0.0319794	0.00128774	NA	NA	6	150064019	PCMT1	1
6:150064019:C:T	PsychENCODE	PsychENCODE_eQTLs	ENSG00000131013	C	5.21034e-09	-0.0651999	1.00856e-06	NA	NA	6	150064019	PPIL4	1
6:150064019:C:T	PsychENCODE	PsychENCODE_eQTLs	ENSG00000131015	C	5.8083e-09	0.113628	1.11693e-06	NA	NA	6	150064019	ULBP2	1
6:150064019:C:T	PsychENCODE	PsychENCODE_eQTLs	ENSG00000131023	C	4.41749e-09	0.0516247	8.63401e-07	NA	NA	6	150064019	LATS1	1
6:150064019:C:T	PsychENCODE	PsychENCODE_eQTLs	ENSG00000186625	C	0.000772888	0.0624035	0.0470724	NA	NA	6	150064019	KATNA1	1
6:150064019:C:T	PsychENCODE	PsychENCODE_eQTLs	ENSG00000203722	C	9.66808e-09	0.171304	1.80203e-06	NA	NA	6	150064019	RAET1G	1
6:150064229:C:T	PsychENCODE	PsychENCODE_eQTLs	ENSG00000055211	C	6.22468e-18	-0.102397	2.93896e-15	NA	NA	6	150064229	GINM1	1
6:150064229:C:T	PsychENCODE	PsychENCODE_eQTLs	ENSG00000111981	C	0.000258673	0.0913552	0.0190674	NA	NA	6	150064229	ULBP1	1
6:150064229:C:T	PsychENCODE	PsychENCODE_eQTLs	ENSG00000120253	C	1.53688e-10	-0.134452	3.6203e-08	NA	NA	6	150064229	NUP43	1
6:150064229:C:T	PsychENCODE	PsychENCODE_eQTLs	ENSG00000120256	C	6.38608e-12	-0.102971	1.76214e-09	NA	NA	6	150064229	LRP11	1
6:150064229:C:T	PsychENCODE	PsychENCODE_eQTLs	ENSG00000120265	C	2.05295e-05	0.0300691	0.00208157	NA	NA	6	150064229	PCMT1	1
6:150064229:C:T	PsychENCODE	PsychENCODE_eQTLs	ENSG00000131013	C	7.88576e-16	-0.0864168	3.14803e-13	NA	NA	6	150064229	PPIL4	1
6:150064229:C:T	PsychENCODE	PsychENCODE_eQTLs	ENSG00000131015	C	9.25961e-08	0.100806	1.48382e-05	NA	NA	6	150064229	ULBP2	1
6:150064229:C:T	PsychENCODE	PsychENCODE_eQTLs	ENSG00000131023	C	1.64948e-15	0.0673584	6.40507e-13	NA	NA	6	150064229	LATS1	1
6:150064229:C:T	PsychENCODE	PsychENCODE_eQTLs	ENSG00000203722	C	1.857e-09	0.173303	3.81477e-07	NA	NA	6	150064229	RAET1G	1
6:150066058:A:T	PsychENCODE	PsychENCODE_eQTLs	ENSG00000055211	T	2.39447e-19	-0.104387	1.26181e-16	NA	NA	6	150066058	GINM1	1
6:150066058:A:T	PsychENCODE	PsychENCODE_eQTLs	ENSG00000111981	T	1.5478e-05	0.105712	0.00161669	NA	NA	6	150066058	ULBP1	1
6:150066058:A:T	PsychENCODE	PsychENCODE_eQTLs	ENSG00000120253	T	9.28762e-12	-0.140056	2.51766e-09	NA	NA	6	150066058	NUP43	1
6:150066058:A:T	PsychENCODE	PsychENCODE_eQTLs	ENSG00000120256	T	1.03854e-11	-0.0998196	2.80051e-09	NA	NA	6	150066058	LRP11	1
6:150066058:A:T	PsychENCODE	PsychENCODE_eQTLs	ENSG00000120265	T	3.48077e-05	0.0286212	0.00332897	NA	NA	6	150066058	PCMT1	1
6:150066058:A:T	PsychENCODE	PsychENCODE_eQTLs	ENSG00000131013	T	2.45184e-18	-0.0915543	1.19799e-15	NA	NA	6	150066058	PPIL4	1
6:150066058:A:T	PsychENCODE	PsychENCODE_eQTLs	ENSG00000131015	T	2.30809e-06	0.0874132	0.000288469	NA	NA	6	150066058	ULBP2	1
6:150066058:A:T	PsychENCODE	PsychENCODE_eQTLs	ENSG00000131023	T	2.22773e-15	0.0656534	8.55123e-13	NA	NA	6	150066058	LATS1	1
6:150066058:A:T	PsychENCODE	PsychENCODE_eQTLs	ENSG00000203722	T	2.74945e-08	0.157045	4.78624e-06	NA	NA	6	150066058	RAET1G	1
6:150066342:C:G	PsychENCODE	PsychENCODE_eQTLs	ENSG00000055211	C	9.10268e-14	-0.0823202	3.0179e-11	NA	NA	6	150066342	GINM1	1
6:150066342:C:G	PsychENCODE	PsychENCODE_eQTLs	ENSG00000120253	C	4.07161e-07	-0.0989522	5.85364e-05	NA	NA	6	150066342	NUP43	1
6:150066342:C:G	PsychENCODE	PsychENCODE_eQTLs	ENSG00000120256	C	4.41435e-15	-0.108738	1.65068e-12	NA	NA	6	150066342	LRP11	1
6:150066342:C:G	PsychENCODE	PsychENCODE_eQTLs	ENSG00000120265	C	2.19994e-06	0.030977	0.000276085	NA	NA	6	150066342	PCMT1	1
6:150066342:C:G	PsychENCODE	PsychENCODE_eQTLs	ENSG00000131013	C	2.85785e-24	-0.10044	2.08319e-21	NA	NA	6	150066342	PPIL4	1
6:150066342:C:G	PsychENCODE	PsychENCODE_eQTLs	ENSG00000131023	C	3.45024e-11	0.0521544	8.77327e-09	NA	NA	6	150066342	LATS1	1
6:150066342:C:G	PsychENCODE	PsychENCODE_eQTLs	ENSG00000203722	C	1.83917e-08	0.15061	3.28821e-06	NA	NA	6	150066342	RAET1G	1
6:150066468:C:G	PsychENCODE	PsychENCODE_eQTLs	ENSG00000055211	C	9.09044e-08	-0.0650925	1.45846e-05	NA	NA	6	150066468	GINM1	1
6:150066468:C:G	PsychENCODE	PsychENCODE_eQTLs	ENSG00000111981	C	4.72346e-05	0.103508	0.00436071	NA	NA	6	150066468	ULBP1	1
6:150066468:C:G	PsychENCODE	PsychENCODE_eQTLs	ENSG00000120253	C	6.99228e-09	-0.123977	1.32943e-06	NA	NA	6	150066468	NUP43	1
6:150066468:C:G	PsychENCODE	PsychENCODE_eQTLs	ENSG00000120256	C	5.75429e-06	-0.0695206	0.000662192	NA	NA	6	150066468	LRP11	1
6:150066468:C:G	PsychENCODE	PsychENCODE_eQTLs	ENSG00000120265	C	5.98873e-06	0.032519	0.000686641	NA	NA	6	150066468	PCMT1	1
6:150066468:C:G	PsychENCODE	PsychENCODE_eQTLs	ENSG00000131013	C	4.90298e-11	-0.0720634	1.22568e-08	NA	NA	6	150066468	PPIL4	1
6:150066468:C:G	PsychENCODE	PsychENCODE_eQTLs	ENSG00000131015	C	1.37863e-09	0.116226	2.88158e-07	NA	NA	6	150066468	ULBP2	1
6:150066468:C:G	PsychENCODE	PsychENCODE_eQTLs	ENSG00000131023	C	7.06752e-09	0.0501048	1.34274e-06	NA	NA	6	150066468	LATS1	1
6:150066468:C:G	PsychENCODE	PsychENCODE_eQTLs	ENSG00000203722	C	9.26612e-11	0.189969	2.24184e-08	NA	NA	6	150066468	RAET1G	1
6:150069391:C:G	PsychENCODE	PsychENCODE_eQTLs	ENSG00000055211	C	1.37619e-07	-0.0642701	2.14318e-05	NA	NA	6	150069391	GINM1	1
6:150069391:C:G	PsychENCODE	PsychENCODE_eQTLs	ENSG00000111981	C	4.74343e-05	0.103627	0.00437683	NA	NA	6	150069391	ULBP1	1
6:150069391:C:G	PsychENCODE	PsychENCODE_eQTLs	ENSG00000120253	C	5.91913e-09	-0.124741	1.13692e-06	NA	NA	6	150069391	NUP43	1
6:150069391:C:G	PsychENCODE	PsychENCODE_eQTLs	ENSG00000120256	C	4.93415e-06	-0.0701104	0.000575788	NA	NA	6	150069391	LRP11	1
6:150069391:C:G	PsychENCODE	PsychENCODE_eQTLs	ENSG00000120265	C	5.7465e-06	0.0326267	0.000661396	NA	NA	6	150069391	PCMT1	1
6:150069391:C:G	PsychENCODE	PsychENCODE_eQTLs	ENSG00000131013	C	9.19619e-11	-0.0711451	2.22579e-08	NA	NA	6	150069391	PPIL4	1
6:150069391:C:G	PsychENCODE	PsychENCODE_eQTLs	ENSG00000131015	C	1.46669e-09	0.116199	3.05369e-07	NA	NA	6	150069391	ULBP2	1
6:150069391:C:G	PsychENCODE	PsychENCODE_eQTLs	ENSG00000131023	C	6.3028e-09	0.0503391	1.20601e-06	NA	NA	6	150069391	LATS1	1
6:150069391:C:G	PsychENCODE	PsychENCODE_eQTLs	ENSG00000203722	C	8.56729e-11	0.190576	2.08091e-08	NA	NA	6	150069391	RAET1G	1
6:150072464:A:T	PsychENCODE	PsychENCODE_eQTLs	ENSG00000055211	T	3.72704e-19	-0.104192	1.93774e-16	NA	NA	6	150072464	GINM1	1
6:150072464:A:T	PsychENCODE	PsychENCODE_eQTLs	ENSG00000111981	T	2.45568e-05	0.103563	0.00244206	NA	NA	6	150072464	ULBP1	1
6:150072464:A:T	PsychENCODE	PsychENCODE_eQTLs	ENSG00000120253	T	1.75305e-11	-0.138672	4.60947e-09	NA	NA	6	150072464	NUP43	1
6:150072464:A:T	PsychENCODE	PsychENCODE_eQTLs	ENSG00000120256	T	2.71988e-11	-0.0981314	6.99926e-09	NA	NA	6	150072464	LRP11	1
6:150072464:A:T	PsychENCODE	PsychENCODE_eQTLs	ENSG00000120265	T	2.98608e-05	0.0289606	0.00290587	NA	NA	6	150072464	PCMT1	1
6:150072464:A:T	PsychENCODE	PsychENCODE_eQTLs	ENSG00000131013	T	1.6063e-17	-0.0896647	7.34217e-15	NA	NA	6	150072464	PPIL4	1
6:150072464:A:T	PsychENCODE	PsychENCODE_eQTLs	ENSG00000131015	T	3.34997e-06	0.086307	0.000405178	NA	NA	6	150072464	ULBP2	1
6:150072464:A:T	PsychENCODE	PsychENCODE_eQTLs	ENSG00000131023	T	1.04653e-15	0.0666356	4.13419e-13	NA	NA	6	150072464	LATS1	1
6:150072464:A:T	PsychENCODE	PsychENCODE_eQTLs	ENSG00000203722	T	2.28722e-08	0.158481	4.03151e-06	NA	NA	6	150072464	RAET1G	1
6:150072678:A:C	PsychENCODE	PsychENCODE_eQTLs	ENSG00000055211	A	5.2689e-19	-0.103741	2.71012e-16	NA	NA	6	150072678	GINM1	1
6:150072678:A:C	PsychENCODE	PsychENCODE_eQTLs	ENSG00000111981	A	2.33199e-05	0.103829	0.00233258	NA	NA	6	150072678	ULBP1	1
6:150072678:A:C	PsychENCODE	PsychENCODE_eQTLs	ENSG00000120253	A	1.24004e-11	-0.139666	3.31565e-09	NA	NA	6	150072678	NUP43	1
6:150072678:A:C	PsychENCODE	PsychENCODE_eQTLs	ENSG00000120256	A	4.58803e-12	-0.101833	1.28696e-09	NA	NA	6	150072678	LRP11	1
6:150072678:A:C	PsychENCODE	PsychENCODE_eQTLs	ENSG00000120265	A	5.03791e-05	0.0281237	0.00461536	NA	NA	6	150072678	PCMT1	1
6:150072678:A:C	PsychENCODE	PsychENCODE_eQTLs	ENSG00000131013	A	4.75755e-18	-0.0910814	2.2667e-15	NA	NA	6	150072678	PPIL4	1
6:150072678:A:C	PsychENCODE	PsychENCODE_eQTLs	ENSG00000131015	A	4.20824e-06	0.0854211	0.000498406	NA	NA	6	150072678	ULBP2	1
6:150072678:A:C	PsychENCODE	PsychENCODE_eQTLs	ENSG00000131023	A	8.35482e-16	0.0668481	3.32852e-13	NA	NA	6	150072678	LATS1	1
6:150072678:A:C	PsychENCODE	PsychENCODE_eQTLs	ENSG00000203722	A	2.2915e-08	0.158445	4.03859e-06	NA	NA	6	150072678	RAET1G	1
6:150073535:A:C	PsychENCODE	PsychENCODE_eQTLs	ENSG00000055211	C	1.37478e-17	-0.101406	6.32056e-15	NA	NA	6	150073535	GINM1	1
6:150073535:A:C	PsychENCODE	PsychENCODE_eQTLs	ENSG00000111981	C	0.000270565	0.0911233	0.0198049	NA	NA	6	150073535	ULBP1	1
6:150073535:A:C	PsychENCODE	PsychENCODE_eQTLs	ENSG00000120253	C	1.70179e-10	-0.134211	3.98769e-08	NA	NA	6	150073535	NUP43	1
6:150073535:A:C	PsychENCODE	PsychENCODE_eQTLs	ENSG00000120256	C	4.37742e-12	-0.103825	1.23085e-09	NA	NA	6	150073535	LRP11	1
6:150073535:A:C	PsychENCODE	PsychENCODE_eQTLs	ENSG00000120265	C	2.20791e-05	0.0299731	0.00222116	NA	NA	6	150073535	PCMT1	1
6:150073535:A:C	PsychENCODE	PsychENCODE_eQTLs	ENSG00000131013	C	1.809e-15	-0.0853978	7.00134e-13	NA	NA	6	150073535	PPIL4	1
6:150073535:A:C	PsychENCODE	PsychENCODE_eQTLs	ENSG00000131015	C	1.04412e-07	0.10046	1.65894e-05	NA	NA	6	150073535	ULBP2	1
6:150073535:A:C	PsychENCODE	PsychENCODE_eQTLs	ENSG00000131023	C	8.97059e-16	0.0680192	3.56445e-13	NA	NA	6	150073535	LATS1	1
6:150073535:A:C	PsychENCODE	PsychENCODE_eQTLs	ENSG00000203722	C	1.67836e-09	0.173876	3.4675e-07	NA	NA	6	150073535	RAET1G	1
6:150078089:C:G	PsychENCODE	PsychENCODE_eQTLs	ENSG00000055211	G	5.58301e-19	-0.1034	2.86659e-16	NA	NA	6	150078089	GINM1	1
6:150078089:C:G	PsychENCODE	PsychENCODE_eQTLs	ENSG00000111981	G	1.61017e-05	0.105568	0.00167471	NA	NA	6	150078089	ULBP1	1
6:150078089:C:G	PsychENCODE	PsychENCODE_eQTLs	ENSG00000120253	G	1.0576e-11	-0.13977	2.84953e-09	NA	NA	6	150078089	NUP43	1
6:150078089:C:G	PsychENCODE	PsychENCODE_eQTLs	ENSG00000120256	G	7.674e-12	-0.100512	2.09938e-09	NA	NA	6	150078089	LRP11	1
6:150078089:C:G	PsychENCODE	PsychENCODE_eQTLs	ENSG00000120265	G	3.79206e-05	0.0285044	0.0035905	NA	NA	6	150078089	PCMT1	1
6:150078089:C:G	PsychENCODE	PsychENCODE_eQTLs	ENSG00000131013	G	6.16966e-18	-0.0905427	2.91383e-15	NA	NA	6	150078089	PPIL4	1
6:150078089:C:G	PsychENCODE	PsychENCODE_eQTLs	ENSG00000131015	G	2.47345e-06	0.0872115	0.000307265	NA	NA	6	150078089	ULBP2	1
6:150078089:C:G	PsychENCODE	PsychENCODE_eQTLs	ENSG00000131023	G	1.22503e-15	0.066295	4.80952e-13	NA	NA	6	150078089	LATS1	1
6:150078089:C:G	PsychENCODE	PsychENCODE_eQTLs	ENSG00000203722	G	2.66625e-08	0.157297	4.65105e-06	NA	NA	6	150078089	RAET1G	1
6:150079638:A:G	PsychENCODE	PsychENCODE_eQTLs	ENSG00000055211	G	5.59523e-19	-0.103412	2.87268e-16	NA	NA	6	150079638	GINM1	1
6:150079638:A:G	PsychENCODE	PsychENCODE_eQTLs	ENSG00000111981	G	1.62247e-05	0.105542	0.00168615	NA	NA	6	150079638	ULBP1	1
6:150079638:A:G	PsychENCODE	PsychENCODE_eQTLs	ENSG00000120253	G	1.07253e-11	-0.139749	2.88804e-09	NA	NA	6	150079638	NUP43	1
6:150079638:A:G	PsychENCODE	PsychENCODE_eQTLs	ENSG00000120256	G	7.94143e-12	-0.100455	2.16902e-09	NA	NA	6	150079638	LRP11	1
6:150079638:A:G	PsychENCODE	PsychENCODE_eQTLs	ENSG00000120265	G	3.78711e-05	0.0285105	0.00358638	NA	NA	6	150079638	PCMT1	1
6:150079638:A:G	PsychENCODE	PsychENCODE_eQTLs	ENSG00000131013	G	6.31569e-18	-0.0905283	2.98037e-15	NA	NA	6	150079638	PPIL4	1
6:150079638:A:G	PsychENCODE	PsychENCODE_eQTLs	ENSG00000131015	G	2.42619e-06	0.0872961	0.000301928	NA	NA	6	150079638	ULBP2	1
6:150079638:A:G	PsychENCODE	PsychENCODE_eQTLs	ENSG00000131023	G	1.20951e-15	0.0663171	4.75052e-13	NA	NA	6	150079638	LATS1	1
6:150079638:A:G	PsychENCODE	PsychENCODE_eQTLs	ENSG00000203722	G	2.70119e-08	0.157256	4.70804e-06	NA	NA	6	150079638	RAET1G	1
6:150079835:A:G	PsychENCODE	PsychENCODE_eQTLs	ENSG00000055211	G	9.8041e-08	-0.0661579	1.56502e-05	NA	NA	6	150079835	GINM1	1
6:150079835:A:G	PsychENCODE	PsychENCODE_eQTLs	ENSG00000120253	G	5.89574e-08	-0.118362	9.74588e-06	NA	NA	6	150079835	NUP43	1
6:150079835:A:G	PsychENCODE	PsychENCODE_eQTLs	ENSG00000120256	G	4.78188e-05	-0.0635561	0.00440804	NA	NA	6	150079835	LRP11	1
6:150079835:A:G	PsychENCODE	PsychENCODE_eQTLs	ENSG00000120265	G	1.42211e-05	0.0317807	0.00149863	NA	NA	6	150079835	PCMT1	1
6:150079835:A:G	PsychENCODE	PsychENCODE_eQTLs	ENSG00000131013	G	1.45654e-08	-0.063422	2.64325e-06	NA	NA	6	150079835	PPIL4	1
6:150079835:A:G	PsychENCODE	PsychENCODE_eQTLs	ENSG00000131015	G	5.59649e-09	0.113997	1.07866e-06	NA	NA	6	150079835	ULBP2	1
6:150079835:A:G	PsychENCODE	PsychENCODE_eQTLs	ENSG00000131023	G	3.58992e-09	0.0520365	7.09917e-07	NA	NA	6	150079835	LATS1	1
6:150079835:A:G	PsychENCODE	PsychENCODE_eQTLs	ENSG00000186625	G	0.000779255	0.0624981	0.0473836	NA	NA	6	150079835	KATNA1	1
6:150079835:A:G	PsychENCODE	PsychENCODE_eQTLs	ENSG00000203722	G	4.65204e-09	0.175307	9.06493e-07	NA	NA	6	150079835	RAET1G	1
6:150079875:A:G	PsychENCODE	PsychENCODE_eQTLs	ENSG00000055211	A	1.43811e-17	-0.101402	6.60047e-15	NA	NA	6	150079875	GINM1	1
6:150079875:A:G	PsychENCODE	PsychENCODE_eQTLs	ENSG00000111981	A	0.000273437	0.091106	0.019982	NA	NA	6	150079875	ULBP1	1
6:150079875:A:G	PsychENCODE	PsychENCODE_eQTLs	ENSG00000120253	A	1.76339e-10	-0.134173	4.12482e-08	NA	NA	6	150079875	NUP43	1
6:150079875:A:G	PsychENCODE	PsychENCODE_eQTLs	ENSG00000120256	A	4.96209e-12	-0.10362	1.38678e-09	NA	NA	6	150079875	LRP11	1
6:150079875:A:G	PsychENCODE	PsychENCODE_eQTLs	ENSG00000120265	A	2.21038e-05	0.0299879	0.00222339	NA	NA	6	150079875	PCMT1	1
6:150079875:A:G	PsychENCODE	PsychENCODE_eQTLs	ENSG00000131013	A	1.96055e-15	-0.0853404	7.56202e-13	NA	NA	6	150079875	PPIL4	1
6:150079875:A:G	PsychENCODE	PsychENCODE_eQTLs	ENSG00000131015	A	9.56356e-08	0.100814	1.52926e-05	NA	NA	6	150079875	ULBP2	1
6:150079875:A:G	PsychENCODE	PsychENCODE_eQTLs	ENSG00000131023	A	8.82183e-16	0.0680738	3.50738e-13	NA	NA	6	150079875	LATS1	1
6:150079875:A:G	PsychENCODE	PsychENCODE_eQTLs	ENSG00000203722	A	1.78608e-09	0.173685	3.67697e-07	NA	NA	6	150079875	RAET1G	1
6:150080011:A:C	PsychENCODE	PsychENCODE_eQTLs	ENSG00000055211	C	8.30537e-19	-0.103024	4.20658e-16	NA	NA	6	150080011	GINM1	1
6:150080011:A:C	PsychENCODE	PsychENCODE_eQTLs	ENSG00000111981	C	1.51818e-05	0.10601	0.00158904	NA	NA	6	150080011	ULBP1	1
6:150080011:A:C	PsychENCODE	PsychENCODE_eQTLs	ENSG00000120253	C	1.20236e-11	-0.139562	3.2199e-09	NA	NA	6	150080011	NUP43	1
6:150080011:A:C	PsychENCODE	PsychENCODE_eQTLs	ENSG00000120256	C	9.48611e-12	-0.100192	2.56904e-09	NA	NA	6	150080011	LRP11	1
6:150080011:A:C	PsychENCODE	PsychENCODE_eQTLs	ENSG00000120265	C	3.67886e-05	0.0285865	0.00349564	NA	NA	6	150080011	PCMT1	1
6:150080011:A:C	PsychENCODE	PsychENCODE_eQTLs	ENSG00000131013	C	6.11525e-18	-0.0906611	2.88889e-15	NA	NA	6	150080011	PPIL4	1
6:150080011:A:C	PsychENCODE	PsychENCODE_eQTLs	ENSG00000131015	C	1.87515e-06	0.0883475	0.000238555	NA	NA	6	150080011	ULBP2	1
6:150080011:A:C	PsychENCODE	PsychENCODE_eQTLs	ENSG00000131023	C	1.08432e-15	0.0664957	4.27695e-13	NA	NA	6	150080011	LATS1	1
6:150080011:A:C	PsychENCODE	PsychENCODE_eQTLs	ENSG00000203722	C	2.4211e-08	0.157955	4.25075e-06	NA	NA	6	150080011	RAET1G	1
6:150080017:C:T	PsychENCODE	PsychENCODE_eQTLs	ENSG00000055211	C	1.39063e-07	-0.0652942	2.16403e-05	NA	NA	6	150080017	GINM1	1
6:150080017:C:T	PsychENCODE	PsychENCODE_eQTLs	ENSG00000111981	C	0.000686522	0.0879721	0.0427863	NA	NA	6	150080017	ULBP1	1
6:150080017:C:T	PsychENCODE	PsychENCODE_eQTLs	ENSG00000120253	C	8.25846e-08	-0.116912	1.33394e-05	NA	NA	6	150080017	NUP43	1
6:150080017:C:T	PsychENCODE	PsychENCODE_eQTLs	ENSG00000120256	C	5.84179e-05	-0.0627507	0.00525882	NA	NA	6	150080017	LRP11	1
6:150080017:C:T	PsychENCODE	PsychENCODE_eQTLs	ENSG00000120265	C	1.25932e-05	0.0319356	0.00134366	NA	NA	6	150080017	PCMT1	1
6:150080017:C:T	PsychENCODE	PsychENCODE_eQTLs	ENSG00000131013	C	1.0279e-08	-0.0640019	1.90837e-06	NA	NA	6	150080017	PPIL4	1
6:150080017:C:T	PsychENCODE	PsychENCODE_eQTLs	ENSG00000131015	C	6.42528e-09	0.113413	1.22803e-06	NA	NA	6	150080017	ULBP2	1
6:150080017:C:T	PsychENCODE	PsychENCODE_eQTLs	ENSG00000131023	C	2.95176e-09	0.0522533	5.90374e-07	NA	NA	6	150080017	LATS1	1
6:150080017:C:T	PsychENCODE	PsychENCODE_eQTLs	ENSG00000186625	C	0.000705807	0.0629265	0.0437502	NA	NA	6	150080017	KATNA1	1
6:150080017:C:T	PsychENCODE	PsychENCODE_eQTLs	ENSG00000203722	C	8.67228e-09	0.172014	1.627e-06	NA	NA	6	150080017	RAET1G	1
6:150080590:G:T	PsychENCODE	PsychENCODE_eQTLs	ENSG00000055211	G	8.46832e-19	-0.102997	4.28617e-16	NA	NA	6	150080590	GINM1	1
6:150080590:G:T	PsychENCODE	PsychENCODE_eQTLs	ENSG00000111981	G	1.53599e-05	0.105945	0.00160568	NA	NA	6	150080590	ULBP1	1
6:150080590:G:T	PsychENCODE	PsychENCODE_eQTLs	ENSG00000120253	G	1.19758e-11	-0.13957	3.20767e-09	NA	NA	6	150080590	NUP43	1
6:150080590:G:T	PsychENCODE	PsychENCODE_eQTLs	ENSG00000120256	G	9.26463e-12	-0.100239	2.51171e-09	NA	NA	6	150080590	LRP11	1
6:150080590:G:T	PsychENCODE	PsychENCODE_eQTLs	ENSG00000120265	G	3.66812e-05	0.0285905	0.00348668	NA	NA	6	150080590	PCMT1	1
6:150080590:G:T	PsychENCODE	PsychENCODE_eQTLs	ENSG00000131013	G	6.02272e-18	-0.0906769	2.84671e-15	NA	NA	6	150080590	PPIL4	1
6:150080590:G:T	PsychENCODE	PsychENCODE_eQTLs	ENSG00000131015	G	1.79372e-06	0.0885099	0.000229056	NA	NA	6	150080590	ULBP2	1
6:150080590:G:T	PsychENCODE	PsychENCODE_eQTLs	ENSG00000131023	G	1.0389e-15	0.0665368	4.10542e-13	NA	NA	6	150080590	LATS1	1
6:150080590:G:T	PsychENCODE	PsychENCODE_eQTLs	ENSG00000203722	G	2.29578e-08	0.158211	4.0456e-06	NA	NA	6	150080590	RAET1G	1
6:150080882:C:T	PsychENCODE	PsychENCODE_eQTLs	ENSG00000055211	T	8.50958e-19	-0.102995	4.3064e-16	NA	NA	6	150080882	GINM1	1
6:150080882:C:T	PsychENCODE	PsychENCODE_eQTLs	ENSG00000111981	T	1.54241e-05	0.105927	0.00161167	NA	NA	6	150080882	ULBP1	1
6:150080882:C:T	PsychENCODE	PsychENCODE_eQTLs	ENSG00000120253	T	1.20022e-11	-0.139569	3.21439e-09	NA	NA	6	150080882	NUP43	1
6:150080882:C:T	PsychENCODE	PsychENCODE_eQTLs	ENSG00000120256	T	9.3559e-12	-0.100222	2.53523e-09	NA	NA	6	150080882	LRP11	1
6:150080882:C:T	PsychENCODE	PsychENCODE_eQTLs	ENSG00000120265	T	3.66882e-05	0.0285912	0.00348728	NA	NA	6	150080882	PCMT1	1
6:150080882:C:T	PsychENCODE	PsychENCODE_eQTLs	ENSG00000131013	T	6.06852e-18	-0.0906712	2.86748e-15	NA	NA	6	150080882	PPIL4	1
6:150080882:C:T	PsychENCODE	PsychENCODE_eQTLs	ENSG00000131015	T	1.77387e-06	0.0885542	0.000226744	NA	NA	6	150080882	ULBP2	1
6:150080882:C:T	PsychENCODE	PsychENCODE_eQTLs	ENSG00000131023	T	1.0338e-15	0.066544	4.08596e-13	NA	NA	6	150080882	LATS1	1
6:150080882:C:T	PsychENCODE	PsychENCODE_eQTLs	ENSG00000203722	T	2.29523e-08	0.158217	4.04471e-06	NA	NA	6	150080882	RAET1G	1
6:150082095:A:G	PsychENCODE	PsychENCODE_eQTLs	ENSG00000055211	G	9.76674e-19	-0.102872	4.91993e-16	NA	NA	6	150082095	GINM1	1
6:150082095:A:G	PsychENCODE	PsychENCODE_eQTLs	ENSG00000111981	G	1.46127e-05	0.10627	0.00153562	NA	NA	6	150082095	ULBP1	1
6:150082095:A:G	PsychENCODE	PsychENCODE_eQTLs	ENSG00000120253	G	1.33956e-11	-0.139317	3.56772e-09	NA	NA	6	150082095	NUP43	1
6:150082095:A:G	PsychENCODE	PsychENCODE_eQTLs	ENSG00000120256	G	1.36687e-11	-0.0994814	3.63679e-09	NA	NA	6	150082095	LRP11	1
6:150082095:A:G	PsychENCODE	PsychENCODE_eQTLs	ENSG00000120265	G	3.65349e-05	0.0286122	0.00347438	NA	NA	6	150082095	PCMT1	1
6:150082095:A:G	PsychENCODE	PsychENCODE_eQTLs	ENSG00000131013	G	7.69103e-18	-0.0904393	3.60609e-15	NA	NA	6	150082095	PPIL4	1
6:150082095:A:G	PsychENCODE	PsychENCODE_eQTLs	ENSG00000131015	G	1.8757e-06	0.0883922	0.000238621	NA	NA	6	150082095	ULBP2	1
6:150082095:A:G	PsychENCODE	PsychENCODE_eQTLs	ENSG00000131023	G	1.24248e-15	0.0663943	4.87542e-13	NA	NA	6	150082095	LATS1	1
6:150082095:A:G	PsychENCODE	PsychENCODE_eQTLs	ENSG00000203722	G	3.49023e-08	0.156245	5.98353e-06	NA	NA	6	150082095	RAET1G	1
6:150082511:G:T	PsychENCODE	PsychENCODE_eQTLs	ENSG00000055211	T	6.04931e-08	-0.0661265	9.98227e-06	NA	NA	6	150082511	GINM1	1
6:150082511:G:T	PsychENCODE	PsychENCODE_eQTLs	ENSG00000111981	T	9.12258e-05	0.0997865	0.00777388	NA	NA	6	150082511	ULBP1	1
6:150082511:G:T	PsychENCODE	PsychENCODE_eQTLs	ENSG00000120253	T	1.69824e-08	-0.12106	3.05167e-06	NA	NA	6	150082511	NUP43	1
6:150082511:G:T	PsychENCODE	PsychENCODE_eQTLs	ENSG00000120256	T	8.92161e-06	-0.0682539	0.000984637	NA	NA	6	150082511	LRP11	1
6:150082511:G:T	PsychENCODE	PsychENCODE_eQTLs	ENSG00000120265	T	7.34139e-06	0.0322841	0.000825342	NA	NA	6	150082511	PCMT1	1
6:150082511:G:T	PsychENCODE	PsychENCODE_eQTLs	ENSG00000131013	T	1.36656e-10	-0.0705581	3.23927e-08	NA	NA	6	150082511	PPIL4	1
6:150082511:G:T	PsychENCODE	PsychENCODE_eQTLs	ENSG00000131015	T	3.22537e-09	0.113866	6.41658e-07	NA	NA	6	150082511	ULBP2	1
6:150082511:G:T	PsychENCODE	PsychENCODE_eQTLs	ENSG00000131023	T	4.23656e-09	0.0509505	8.30083e-07	NA	NA	6	150082511	LATS1	1
6:150082511:G:T	PsychENCODE	PsychENCODE_eQTLs	ENSG00000203722	T	2.08001e-10	0.186836	4.82273e-08	NA	NA	6	150082511	RAET1G	1
6:150083621:C:T	PsychENCODE	PsychENCODE_eQTLs	ENSG00000055211	C	2.6669e-13	-0.0808823	8.46467e-11	NA	NA	6	150083621	GINM1	1
6:150083621:C:T	PsychENCODE	PsychENCODE_eQTLs	ENSG00000120253	C	5.1684e-07	-0.0982048	7.29502e-05	NA	NA	6	150083621	NUP43	1
6:150083621:C:T	PsychENCODE	PsychENCODE_eQTLs	ENSG00000120256	C	4.87165e-15	-0.10872	1.8147e-12	NA	NA	6	150083621	LRP11	1
6:150083621:C:T	PsychENCODE	PsychENCODE_eQTLs	ENSG00000120265	C	2.48525e-06	0.0308587	0.000308597	NA	NA	6	150083621	PCMT1	1
6:150083621:C:T	PsychENCODE	PsychENCODE_eQTLs	ENSG00000131013	C	8.61496e-24	-0.0995483	6.1214e-21	NA	NA	6	150083621	PPIL4	1
6:150083621:C:T	PsychENCODE	PsychENCODE_eQTLs	ENSG00000131023	C	2.30088e-11	0.0526887	5.97106e-09	NA	NA	6	150083621	LATS1	1
6:150083621:C:T	PsychENCODE	PsychENCODE_eQTLs	ENSG00000203722	C	2.31422e-08	0.149765	4.07581e-06	NA	NA	6	150083621	RAET1G	1
6:150084487:A:G	PsychENCODE	PsychENCODE_eQTLs	ENSG00000055211	A	2.66656e-13	-0.0808841	8.4637e-11	NA	NA	6	150084487	GINM1	1
6:150084487:A:G	PsychENCODE	PsychENCODE_eQTLs	ENSG00000120253	A	5.16508e-07	-0.0982091	7.29075e-05	NA	NA	6	150084487	NUP43	1
6:150084487:A:G	PsychENCODE	PsychENCODE_eQTLs	ENSG00000120256	A	4.84221e-15	-0.108732	1.80414e-12	NA	NA	6	150084487	LRP11	1
6:150084487:A:G	PsychENCODE	PsychENCODE_eQTLs	ENSG00000120265	A	2.48317e-06	0.0308604	0.000308363	NA	NA	6	150084487	PCMT1	1
6:150084487:A:G	PsychENCODE	PsychENCODE_eQTLs	ENSG00000131013	A	8.62692e-24	-0.099549	6.12976e-21	NA	NA	6	150084487	PPIL4	1
6:150084487:A:G	PsychENCODE	PsychENCODE_eQTLs	ENSG00000131023	A	2.28827e-11	0.052696	5.94002e-09	NA	NA	6	150084487	LATS1	1
6:150084487:A:G	PsychENCODE	PsychENCODE_eQTLs	ENSG00000203722	A	2.30764e-08	0.149781	4.06495e-06	NA	NA	6	150084487	RAET1G	1
6:150084850:A:G	PsychENCODE	PsychENCODE_eQTLs	ENSG00000055211	G	2.66436e-13	-0.0808845	8.45708e-11	NA	NA	6	150084850	GINM1	1
6:150084850:A:G	PsychENCODE	PsychENCODE_eQTLs	ENSG00000120253	G	5.17089e-07	-0.098204	7.29827e-05	NA	NA	6	150084850	NUP43	1
6:150084850:A:G	PsychENCODE	PsychENCODE_eQTLs	ENSG00000120256	G	4.80752e-15	-0.108744	1.79173e-12	NA	NA	6	150084850	LRP11	1
6:150084850:A:G	PsychENCODE	PsychENCODE_eQTLs	ENSG00000120265	G	2.49719e-06	0.0308526	0.000309944	NA	NA	6	150084850	PCMT1	1
6:150084850:A:G	PsychENCODE	PsychENCODE_eQTLs	ENSG00000131013	G	8.54343e-24	-0.0995572	6.07185e-21	NA	NA	6	150084850	PPIL4	1
6:150084850:A:G	PsychENCODE	PsychENCODE_eQTLs	ENSG00000131023	G	2.29177e-11	0.0526938	5.94867e-09	NA	NA	6	150084850	LATS1	1
6:150084850:A:G	PsychENCODE	PsychENCODE_eQTLs	ENSG00000203722	G	2.29522e-08	0.149804	4.0447e-06	NA	NA	6	150084850	RAET1G	1
6:150085665:A:C	PsychENCODE	PsychENCODE_eQTLs	ENSG00000055211	C	2.47626e-13	-0.0809895	7.88174e-11	NA	NA	6	150085665	GINM1	1
6:150085665:A:C	PsychENCODE	PsychENCODE_eQTLs	ENSG00000120253	C	4.89136e-07	-0.0984088	6.93434e-05	NA	NA	6	150085665	NUP43	1
6:150085665:A:C	PsychENCODE	PsychENCODE_eQTLs	ENSG00000120256	C	4.54171e-15	-0.108839	1.69662e-12	NA	NA	6	150085665	LRP11	1
6:150085665:A:C	PsychENCODE	PsychENCODE_eQTLs	ENSG00000120265	C	2.48485e-06	0.0308586	0.000308553	NA	NA	6	150085665	PCMT1	1
6:150085665:A:C	PsychENCODE	PsychENCODE_eQTLs	ENSG00000131013	C	7.79956e-24	-0.0996407	5.55409e-21	NA	NA	6	150085665	PPIL4	1
6:150085665:A:C	PsychENCODE	PsychENCODE_eQTLs	ENSG00000131023	C	2.29786e-11	0.0526897	5.96357e-09	NA	NA	6	150085665	LATS1	1
6:150085665:A:C	PsychENCODE	PsychENCODE_eQTLs	ENSG00000203722	C	2.23422e-08	0.149925	3.94427e-06	NA	NA	6	150085665	RAET1G	1
6:150086049:C:T	PsychENCODE	PsychENCODE_eQTLs	ENSG00000055211	C	1.11726e-13	-0.0824062	3.67234e-11	NA	NA	6	150086049	GINM1	1
6:150086049:C:T	PsychENCODE	PsychENCODE_eQTLs	ENSG00000111981	C	0.000466545	0.081548	0.031218	NA	NA	6	150086049	ULBP1	1
6:150086049:C:T	PsychENCODE	PsychENCODE_eQTLs	ENSG00000120253	C	5.86172e-07	-0.0980509	8.19575e-05	NA	NA	6	150086049	NUP43	1
6:150086049:C:T	PsychENCODE	PsychENCODE_eQTLs	ENSG00000120256	C	1.00004e-14	-0.107832	3.62767e-12	NA	NA	6	150086049	LRP11	1
6:150086049:C:T	PsychENCODE	PsychENCODE_eQTLs	ENSG00000120265	C	2.5172e-06	0.0309414	0.000312208	NA	NA	6	150086049	PCMT1	1
6:150086049:C:T	PsychENCODE	PsychENCODE_eQTLs	ENSG00000131013	C	6.91231e-24	-0.100077	4.93525e-21	NA	NA	6	150086049	PPIL4	1
6:150086049:C:T	PsychENCODE	PsychENCODE_eQTLs	ENSG00000131023	C	7.90348e-12	0.0540623	2.15922e-09	NA	NA	6	150086049	LATS1	1
6:150086049:C:T	PsychENCODE	PsychENCODE_eQTLs	ENSG00000203722	C	2.51554e-08	0.149863	4.40526e-06	NA	NA	6	150086049	RAET1G	1
6:150087627:A:C	PsychENCODE	PsychENCODE_eQTLs	ENSG00000055211	A	2.62776e-13	-0.0809053	8.34511e-11	NA	NA	6	150087627	GINM1	1
6:150087627:A:C	PsychENCODE	PsychENCODE_eQTLs	ENSG00000120253	A	5.12894e-07	-0.0982352	7.24363e-05	NA	NA	6	150087627	NUP43	1
6:150087627:A:C	PsychENCODE	PsychENCODE_eQTLs	ENSG00000120256	A	4.61284e-15	-0.108815	1.7222e-12	NA	NA	6	150087627	LRP11	1
6:150087627:A:C	PsychENCODE	PsychENCODE_eQTLs	ENSG00000120265	A	2.52744e-06	0.0308369	0.000313371	NA	NA	6	150087627	PCMT1	1
6:150087627:A:C	PsychENCODE	PsychENCODE_eQTLs	ENSG00000131013	A	8.22387e-24	-0.0995938	5.84972e-21	NA	NA	6	150087627	PPIL4	1
6:150087627:A:C	PsychENCODE	PsychENCODE_eQTLs	ENSG00000131023	A	2.25459e-11	0.0527128	5.85657e-09	NA	NA	6	150087627	LATS1	1
6:150087627:A:C	PsychENCODE	PsychENCODE_eQTLs	ENSG00000203722	A	2.22724e-08	0.149944	3.93284e-06	NA	NA	6	150087627	RAET1G	1
6:150088617:C:T	PsychENCODE	PsychENCODE_eQTLs	ENSG00000055211	C	2.6239e-13	-0.0809072	8.33323e-11	NA	NA	6	150088617	GINM1	1
6:150088617:C:T	PsychENCODE	PsychENCODE_eQTLs	ENSG00000120253	C	5.10492e-07	-0.0982523	7.21223e-05	NA	NA	6	150088617	NUP43	1
6:150088617:C:T	PsychENCODE	PsychENCODE_eQTLs	ENSG00000120256	C	4.53758e-15	-0.108843	1.69514e-12	NA	NA	6	150088617	LRP11	1
6:150088617:C:T	PsychENCODE	PsychENCODE_eQTLs	ENSG00000120265	C	2.52921e-06	0.0308359	0.000313571	NA	NA	6	150088617	PCMT1	1
6:150088617:C:T	PsychENCODE	PsychENCODE_eQTLs	ENSG00000131013	C	8.14694e-24	-0.0996023	5.79595e-21	NA	NA	6	150088617	PPIL4	1
6:150088617:C:T	PsychENCODE	PsychENCODE_eQTLs	ENSG00000131023	C	2.24335e-11	0.0527183	5.82875e-09	NA	NA	6	150088617	LATS1	1
6:150088617:C:T	PsychENCODE	PsychENCODE_eQTLs	ENSG00000203722	C	2.19475e-08	0.150011	3.87894e-06	NA	NA	6	150088617	RAET1G	1
6:150088683:A:G	PsychENCODE	PsychENCODE_eQTLs	ENSG00000055211	G	2.62228e-13	-0.0809081	8.32823e-11	NA	NA	6	150088683	GINM1	1
6:150088683:A:G	PsychENCODE	PsychENCODE_eQTLs	ENSG00000120253	G	5.10352e-07	-0.0982533	7.21041e-05	NA	NA	6	150088683	NUP43	1
6:150088683:A:G	PsychENCODE	PsychENCODE_eQTLs	ENSG00000120256	G	4.52878e-15	-0.108846	1.69195e-12	NA	NA	6	150088683	LRP11	1
6:150088683:A:G	PsychENCODE	PsychENCODE_eQTLs	ENSG00000120265	G	2.52881e-06	0.0308361	0.000313525	NA	NA	6	150088683	PCMT1	1
6:150088683:A:G	PsychENCODE	PsychENCODE_eQTLs	ENSG00000131013	G	8.13484e-24	-0.0996037	5.78747e-21	NA	NA	6	150088683	PPIL4	1
6:150088683:A:G	PsychENCODE	PsychENCODE_eQTLs	ENSG00000131023	G	2.24111e-11	0.0527194	5.82319e-09	NA	NA	6	150088683	LATS1	1
6:150088683:A:G	PsychENCODE	PsychENCODE_eQTLs	ENSG00000203722	G	2.18938e-08	0.150022	3.87003e-06	NA	NA	6	150088683	RAET1G	1
6:150088952:C:T	PsychENCODE	PsychENCODE_eQTLs	ENSG00000055211	C	2.62163e-13	-0.0809082	8.32625e-11	NA	NA	6	150088952	GINM1	1
6:150088952:C:T	PsychENCODE	PsychENCODE_eQTLs	ENSG00000120253	C	5.10089e-07	-0.098255	7.207e-05	NA	NA	6	150088952	NUP43	1
6:150088952:C:T	PsychENCODE	PsychENCODE_eQTLs	ENSG00000120256	C	4.51629e-15	-0.108851	1.68743e-12	NA	NA	6	150088952	LRP11	1
6:150088952:C:T	PsychENCODE	PsychENCODE_eQTLs	ENSG00000120265	C	2.52942e-06	0.0308357	0.000313594	NA	NA	6	150088952	PCMT1	1
6:150088952:C:T	PsychENCODE	PsychENCODE_eQTLs	ENSG00000131013	C	8.1118e-24	-0.0996061	5.77143e-21	NA	NA	6	150088952	PPIL4	1
6:150088952:C:T	PsychENCODE	PsychENCODE_eQTLs	ENSG00000131023	C	2.23589e-11	0.0527219	5.81026e-09	NA	NA	6	150088952	LATS1	1
6:150088952:C:T	PsychENCODE	PsychENCODE_eQTLs	ENSG00000203722	C	2.18003e-08	0.150041	3.85454e-06	NA	NA	6	150088952	RAET1G	1
6:150089409:A:T	PsychENCODE	PsychENCODE_eQTLs	ENSG00000055211	T	6.28475e-08	-0.0660817	1.03442e-05	NA	NA	6	150089409	GINM1	1
6:150089409:A:T	PsychENCODE	PsychENCODE_eQTLs	ENSG00000111981	T	8.51142e-05	0.100267	0.00731754	NA	NA	6	150089409	ULBP1	1
6:150089409:A:T	PsychENCODE	PsychENCODE_eQTLs	ENSG00000120253	T	1.79491e-08	-0.120927	3.21401e-06	NA	NA	6	150089409	NUP43	1
6:150089409:A:T	PsychENCODE	PsychENCODE_eQTLs	ENSG00000120256	T	1.06288e-05	-0.0677155	0.00115309	NA	NA	6	150089409	LRP11	1
6:150089409:A:T	PsychENCODE	PsychENCODE_eQTLs	ENSG00000120265	T	7.41273e-06	0.0322878	0.00083263	NA	NA	6	150089409	PCMT1	1
6:150089409:A:T	PsychENCODE	PsychENCODE_eQTLs	ENSG00000131013	T	1.52517e-10	-0.070417	3.59425e-08	NA	NA	6	150089409	PPIL4	1
6:150089409:A:T	PsychENCODE	PsychENCODE_eQTLs	ENSG00000131015	T	3.27263e-09	0.113886	6.50534e-07	NA	NA	6	150089409	ULBP2	1
6:150089409:A:T	PsychENCODE	PsychENCODE_eQTLs	ENSG00000131023	T	4.62494e-09	0.0508549	9.01514e-07	NA	NA	6	150089409	LATS1	1
6:150089409:A:T	PsychENCODE	PsychENCODE_eQTLs	ENSG00000203722	T	3.15668e-10	0.185075	7.15213e-08	NA	NA	6	150089409	RAET1G	1
6:150090816:C:T	PsychENCODE	PsychENCODE_eQTLs	ENSG00000055211	C	2.60733e-13	-0.0809156	8.2824e-11	NA	NA	6	150090816	GINM1	1
6:150090816:C:T	PsychENCODE	PsychENCODE_eQTLs	ENSG00000120253	C	5.07291e-07	-0.0982748	7.17042e-05	NA	NA	6	150090816	NUP43	1
6:150090816:C:T	PsychENCODE	PsychENCODE_eQTLs	ENSG00000120256	C	4.38456e-15	-0.1089	1.6399e-12	NA	NA	6	150090816	LRP11	1
6:150090816:C:T	PsychENCODE	PsychENCODE_eQTLs	ENSG00000120265	C	2.53298e-06	0.0308336	0.000313992	NA	NA	6	150090816	PCMT1	1
6:150090816:C:T	PsychENCODE	PsychENCODE_eQTLs	ENSG00000131013	C	7.97089e-24	-0.0996218	5.67332e-21	NA	NA	6	150090816	PPIL4	1
6:150090816:C:T	PsychENCODE	PsychENCODE_eQTLs	ENSG00000131023	C	2.21022e-11	0.0527346	5.74669e-09	NA	NA	6	150090816	LATS1	1
6:150090816:C:T	PsychENCODE	PsychENCODE_eQTLs	ENSG00000203722	C	2.11353e-08	0.150183	3.74394e-06	NA	NA	6	150090816	RAET1G	1
6:150091773:C:T	PsychENCODE	PsychENCODE_eQTLs	ENSG00000055211	T	2.68271e-13	-0.0809645	8.51255e-11	NA	NA	6	150091773	GINM1	1
6:150091773:C:T	PsychENCODE	PsychENCODE_eQTLs	ENSG00000120253	T	5.62037e-07	-0.0980022	7.8827e-05	NA	NA	6	150091773	NUP43	1
6:150091773:C:T	PsychENCODE	PsychENCODE_eQTLs	ENSG00000120256	T	4.16409e-15	-0.10911	1.56068e-12	NA	NA	6	150091773	LRP11	1
6:150091773:C:T	PsychENCODE	PsychENCODE_eQTLs	ENSG00000120265	T	2.42186e-06	0.0309276	0.000301431	NA	NA	6	150091773	PCMT1	1
6:150091773:C:T	PsychENCODE	PsychENCODE_eQTLs	ENSG00000131013	T	6.73562e-24	-0.0998914	4.81205e-21	NA	NA	6	150091773	PPIL4	1
6:150091773:C:T	PsychENCODE	PsychENCODE_eQTLs	ENSG00000131023	T	2.29212e-11	0.0527523	5.94952e-09	NA	NA	6	150091773	LATS1	1
6:150091773:C:T	PsychENCODE	PsychENCODE_eQTLs	ENSG00000203722	T	1.8398e-08	0.150987	3.28922e-06	NA	NA	6	150091773	RAET1G	1
6:150091912:A:G	PsychENCODE	PsychENCODE_eQTLs	ENSG00000055211	G	2.64551e-13	-0.0809013	8.39957e-11	NA	NA	6	150091912	GINM1	1
6:150091912:A:G	PsychENCODE	PsychENCODE_eQTLs	ENSG00000120253	G	5.11996e-07	-0.0982487	7.23185e-05	NA	NA	6	150091912	NUP43	1
6:150091912:A:G	PsychENCODE	PsychENCODE_eQTLs	ENSG00000120256	G	4.35029e-15	-0.108923	1.62754e-12	NA	NA	6	150091912	LRP11	1
6:150091912:A:G	PsychENCODE	PsychENCODE_eQTLs	ENSG00000120265	G	2.55579e-06	0.0308243	0.000316568	NA	NA	6	150091912	PCMT1	1
6:150091912:A:G	PsychENCODE	PsychENCODE_eQTLs	ENSG00000131013	G	7.72753e-24	-0.0996593	5.50387e-21	NA	NA	6	150091912	PPIL4	1
6:150091912:A:G	PsychENCODE	PsychENCODE_eQTLs	ENSG00000131023	G	2.19111e-11	0.0527489	5.69948e-09	NA	NA	6	150091912	LATS1	1
6:150091912:A:G	PsychENCODE	PsychENCODE_eQTLs	ENSG00000203722	G	2.07301e-08	0.150284	3.67649e-06	NA	NA	6	150091912	RAET1G	1
6:150092809:C:T	PsychENCODE	PsychENCODE_eQTLs	ENSG00000055211	C	2.59427e-13	-0.0809218	8.2422e-11	NA	NA	6	150092809	GINM1	1
6:150092809:C:T	PsychENCODE	PsychENCODE_eQTLs	ENSG00000120253	C	5.04921e-07	-0.0982908	7.13978e-05	NA	NA	6	150092809	NUP43	1
6:150092809:C:T	PsychENCODE	PsychENCODE_eQTLs	ENSG00000120256	C	4.31368e-15	-0.108926	1.61435e-12	NA	NA	6	150092809	LRP11	1
6:150092809:C:T	PsychENCODE	PsychENCODE_eQTLs	ENSG00000120265	C	2.53452e-06	0.0308324	0.000314167	NA	NA	6	150092809	PCMT1	1
6:150092809:C:T	PsychENCODE	PsychENCODE_eQTLs	ENSG00000131013	C	7.89604e-24	-0.0996292	5.62117e-21	NA	NA	6	150092809	PPIL4	1
6:150092809:C:T	PsychENCODE	PsychENCODE_eQTLs	ENSG00000131023	C	2.19178e-11	0.0527434	5.70117e-09	NA	NA	6	150092809	LATS1	1
6:150092809:C:T	PsychENCODE	PsychENCODE_eQTLs	ENSG00000203722	C	2.07224e-08	0.150271	3.67519e-06	NA	NA	6	150092809	RAET1G	1
6:150093678:C:T	PsychENCODE	PsychENCODE_eQTLs	ENSG00000055211	T	1.28161e-12	-0.0786293	3.80742e-10	NA	NA	6	150093678	GINM1	1
6:150093678:C:T	PsychENCODE	PsychENCODE_eQTLs	ENSG00000120253	T	1.08539e-06	-0.0954892	0.000144545	NA	NA	6	150093678	NUP43	1
6:150093678:C:T	PsychENCODE	PsychENCODE_eQTLs	ENSG00000120256	T	3.23399e-14	-0.105531	1.1199e-11	NA	NA	6	150093678	LRP11	1
6:150093678:C:T	PsychENCODE	PsychENCODE_eQTLs	ENSG00000120265	T	8.42916e-07	0.0322899	0.000114592	NA	NA	6	150093678	PCMT1	1
6:150093678:C:T	PsychENCODE	PsychENCODE_eQTLs	ENSG00000131013	T	6.29512e-23	-0.097747	4.24912e-20	NA	NA	6	150093678	PPIL4	1
6:150093678:C:T	PsychENCODE	PsychENCODE_eQTLs	ENSG00000131023	T	4.01377e-11	0.0520998	1.0132e-08	NA	NA	6	150093678	LATS1	1
6:150093678:C:T	PsychENCODE	PsychENCODE_eQTLs	ENSG00000203722	T	3.60334e-08	0.147845	6.16444e-06	NA	NA	6	150093678	RAET1G	1
6:150093682:C:T	PsychENCODE	PsychENCODE_eQTLs	ENSG00000055211	T	5.79024e-08	-0.0662466	9.58346e-06	NA	NA	6	150093682	GINM1	1
6:150093682:C:T	PsychENCODE	PsychENCODE_eQTLs	ENSG00000111981	T	8.7691e-05	0.100067	0.00751053	NA	NA	6	150093682	ULBP1	1
6:150093682:C:T	PsychENCODE	PsychENCODE_eQTLs	ENSG00000120253	T	1.63582e-08	-0.121244	2.94656e-06	NA	NA	6	150093682	NUP43	1
6:150093682:C:T	PsychENCODE	PsychENCODE_eQTLs	ENSG00000120256	T	8.62158e-06	-0.0683925	0.000954645	NA	NA	6	150093682	LRP11	1
6:150093682:C:T	PsychENCODE	PsychENCODE_eQTLs	ENSG00000120265	T	7.45088e-06	0.032274	0.00083649	NA	NA	6	150093682	PCMT1	1
6:150093682:C:T	PsychENCODE	PsychENCODE_eQTLs	ENSG00000131013	T	1.29203e-10	-0.0706778	3.07123e-08	NA	NA	6	150093682	PPIL4	1
6:150093682:C:T	PsychENCODE	PsychENCODE_eQTLs	ENSG00000131015	T	2.96034e-09	0.114178	5.91988e-07	NA	NA	6	150093682	ULBP2	1
6:150093682:C:T	PsychENCODE	PsychENCODE_eQTLs	ENSG00000131023	T	4.04948e-09	0.0510343	7.9544e-07	NA	NA	6	150093682	LATS1	1
6:150093682:C:T	PsychENCODE	PsychENCODE_eQTLs	ENSG00000203722	T	2.14752e-10	0.186766	4.9708e-08	NA	NA	6	150093682	RAET1G	1
6:150094655:C:T	PsychENCODE	PsychENCODE_eQTLs	ENSG00000055211	T	3.31584e-13	-0.0804092	1.04367e-10	NA	NA	6	150094655	GINM1	1
6:150094655:C:T	PsychENCODE	PsychENCODE_eQTLs	ENSG00000120253	T	6.40101e-07	-0.097218	8.89167e-05	NA	NA	6	150094655	NUP43	1
6:150094655:C:T	PsychENCODE	PsychENCODE_eQTLs	ENSG00000120256	T	4.73274e-15	-0.10856	1.76505e-12	NA	NA	6	150094655	LRP11	1
6:150094655:C:T	PsychENCODE	PsychENCODE_eQTLs	ENSG00000120265	T	1.27107e-06	0.0316742	0.000167124	NA	NA	6	150094655	PCMT1	1
6:150094655:C:T	PsychENCODE	PsychENCODE_eQTLs	ENSG00000131013	T	1.18505e-23	-0.0990574	8.35494e-21	NA	NA	6	150094655	PPIL4	1
6:150094655:C:T	PsychENCODE	PsychENCODE_eQTLs	ENSG00000131023	T	1.71517e-11	0.0529193	4.51455e-09	NA	NA	6	150094655	LATS1	1
6:150094655:C:T	PsychENCODE	PsychENCODE_eQTLs	ENSG00000203722	T	2.65248e-08	0.148848	4.62853e-06	NA	NA	6	150094655	RAET1G	1
6:150094714:C:T	PsychENCODE	PsychENCODE_eQTLs	ENSG00000055211	C	3.31497e-13	-0.0804096	1.04341e-10	NA	NA	6	150094714	GINM1	1
6:150094714:C:T	PsychENCODE	PsychENCODE_eQTLs	ENSG00000120253	C	6.39799e-07	-0.0972197	8.88779e-05	NA	NA	6	150094714	NUP43	1
6:150094714:C:T	PsychENCODE	PsychENCODE_eQTLs	ENSG00000120256	C	4.72492e-15	-0.108563	1.76224e-12	NA	NA	6	150094714	LRP11	1
6:150094714:C:T	PsychENCODE	PsychENCODE_eQTLs	ENSG00000120265	C	1.27007e-06	0.0316752	0.000167003	NA	NA	6	150094714	PCMT1	1
6:150094714:C:T	PsychENCODE	PsychENCODE_eQTLs	ENSG00000131013	C	1.18368e-23	-0.0990585	8.34552e-21	NA	NA	6	150094714	PPIL4	1
6:150094714:C:T	PsychENCODE	PsychENCODE_eQTLs	ENSG00000131023	C	1.71376e-11	0.0529202	4.51097e-09	NA	NA	6	150094714	LATS1	1
6:150094714:C:T	PsychENCODE	PsychENCODE_eQTLs	ENSG00000203722	C	2.6476e-08	0.148857	4.62063e-06	NA	NA	6	150094714	RAET1G	1
6:150095393:C:T	PsychENCODE	PsychENCODE_eQTLs	ENSG00000055211	C	1.51734e-12	-0.0793247	4.47258e-10	NA	NA	6	150095393	GINM1	1
6:150095393:C:T	PsychENCODE	PsychENCODE_eQTLs	ENSG00000111981	C	0.000404906	0.0832253	0.0277679	NA	NA	6	150095393	ULBP1	1
6:150095393:C:T	PsychENCODE	PsychENCODE_eQTLs	ENSG00000120253	C	2.77814e-07	-0.1018	4.11243e-05	NA	NA	6	150095393	NUP43	1
6:150095393:C:T	PsychENCODE	PsychENCODE_eQTLs	ENSG00000120256	C	7.68447e-16	-0.113283	3.07037e-13	NA	NA	6	150095393	LRP11	1
6:150095393:C:T	PsychENCODE	PsychENCODE_eQTLs	ENSG00000120265	C	7.22456e-07	0.032879	9.94202e-05	NA	NA	6	150095393	PCMT1	1
6:150095393:C:T	PsychENCODE	PsychENCODE_eQTLs	ENSG00000131013	C	9.0393e-21	-0.0939603	5.26876e-18	NA	NA	6	150095393	PPIL4	1
6:150095393:C:T	PsychENCODE	PsychENCODE_eQTLs	ENSG00000131015	C	0.000390574	0.0631643	0.0269457	NA	NA	6	150095393	ULBP2	1
6:150095393:C:T	PsychENCODE	PsychENCODE_eQTLs	ENSG00000131023	C	1.63867e-11	0.0537642	4.32214e-09	NA	NA	6	150095393	LATS1	1
6:150095393:C:T	PsychENCODE	PsychENCODE_eQTLs	ENSG00000203722	C	3.58032e-08	0.149667	6.12767e-06	NA	NA	6	150095393	RAET1G	1
6:150095437:A:G	PsychENCODE	PsychENCODE_eQTLs	ENSG00000055211	A	3.308e-13	-0.0804117	1.04132e-10	NA	NA	6	150095437	GINM1	1
6:150095437:A:G	PsychENCODE	PsychENCODE_eQTLs	ENSG00000120253	A	6.38114e-07	-0.0972285	8.8662e-05	NA	NA	6	150095437	NUP43	1
6:150095437:A:G	PsychENCODE	PsychENCODE_eQTLs	ENSG00000120256	A	4.66631e-15	-0.108583	1.74124e-12	NA	NA	6	150095437	LRP11	1
6:150095437:A:G	PsychENCODE	PsychENCODE_eQTLs	ENSG00000120265	A	1.26702e-06	0.0316779	0.000166635	NA	NA	6	150095437	PCMT1	1
6:150095437:A:G	PsychENCODE	PsychENCODE_eQTLs	ENSG00000131013	A	1.17353e-23	-0.0990654	8.27606e-21	NA	NA	6	150095437	PPIL4	1
6:150095437:A:G	PsychENCODE	PsychENCODE_eQTLs	ENSG00000131023	A	1.70584e-11	0.0529249	4.4912e-09	NA	NA	6	150095437	LATS1	1
6:150095437:A:G	PsychENCODE	PsychENCODE_eQTLs	ENSG00000203722	A	2.61376e-08	0.148915	4.56541e-06	NA	NA	6	150095437	RAET1G	1
6:150096352:A:T	PsychENCODE	PsychENCODE_eQTLs	ENSG00000055211	A	3.39089e-13	-0.0803677	1.06623e-10	NA	NA	6	150096352	GINM1	1
6:150096352:A:T	PsychENCODE	PsychENCODE_eQTLs	ENSG00000120253	A	6.22679e-07	-0.0973106	8.66811e-05	NA	NA	6	150096352	NUP43	1
6:150096352:A:T	PsychENCODE	PsychENCODE_eQTLs	ENSG00000120256	A	4.98836e-15	-0.108459	1.85627e-12	NA	NA	6	150096352	LRP11	1
6:150096352:A:T	PsychENCODE	PsychENCODE_eQTLs	ENSG00000120265	A	1.27712e-06	0.0316646	0.000167858	NA	NA	6	150096352	PCMT1	1
6:150096352:A:T	PsychENCODE	PsychENCODE_eQTLs	ENSG00000131013	A	1.35391e-23	-0.0989211	9.51209e-21	NA	NA	6	150096352	PPIL4	1
6:150096352:A:T	PsychENCODE	PsychENCODE_eQTLs	ENSG00000131023	A	1.67844e-11	0.0529379	4.42221e-09	NA	NA	6	150096352	LATS1	1
6:150096352:A:T	PsychENCODE	PsychENCODE_eQTLs	ENSG00000203722	A	2.18035e-08	0.149734	3.85507e-06	NA	NA	6	150096352	RAET1G	1
6:150096391:A:C	PsychENCODE	PsychENCODE_eQTLs	ENSG00000055211	C	6.0798e-08	-0.0661656	1.00293e-05	NA	NA	6	150096391	GINM1	1
6:150096391:A:C	PsychENCODE	PsychENCODE_eQTLs	ENSG00000111981	C	8.88707e-05	0.100022	0.00759848	NA	NA	6	150096391	ULBP1	1
6:150096391:A:C	PsychENCODE	PsychENCODE_eQTLs	ENSG00000120253	C	1.66486e-08	-0.121224	2.99541e-06	NA	NA	6	150096391	NUP43	1
6:150096391:A:C	PsychENCODE	PsychENCODE_eQTLs	ENSG00000120256	C	1.02609e-05	-0.0678446	0.00111693	NA	NA	6	150096391	LRP11	1
6:150096391:A:C	PsychENCODE	PsychENCODE_eQTLs	ENSG00000120265	C	7.51664e-06	0.0322725	0.000843185	NA	NA	6	150096391	PCMT1	1
6:150096391:A:C	PsychENCODE	PsychENCODE_eQTLs	ENSG00000131013	C	1.58798e-10	-0.0703632	3.73438e-08	NA	NA	6	150096391	PPIL4	1
6:150096391:A:C	PsychENCODE	PsychENCODE_eQTLs	ENSG00000131015	C	2.72628e-09	0.114477	5.47937e-07	NA	NA	6	150096391	ULBP2	1
6:150096391:A:C	PsychENCODE	PsychENCODE_eQTLs	ENSG00000131023	C	4.20503e-09	0.0509996	8.24263e-07	NA	NA	6	150096391	LATS1	1
6:150096391:A:C	PsychENCODE	PsychENCODE_eQTLs	ENSG00000186625	C	0.000778651	0.0615257	0.0473538	NA	NA	6	150096391	KATNA1	1
6:150096391:A:C	PsychENCODE	PsychENCODE_eQTLs	ENSG00000203722	C	2.33683e-10	0.186458	5.38474e-08	NA	NA	6	150096391	RAET1G	1
6:150096439:C:T	PsychENCODE	PsychENCODE_eQTLs	ENSG00000055211	T	3.43541e-13	-0.0803487	1.0796e-10	NA	NA	6	150096439	GINM1	1
6:150096439:C:T	PsychENCODE	PsychENCODE_eQTLs	ENSG00000120253	T	6.20131e-07	-0.097326	8.63514e-05	NA	NA	6	150096439	NUP43	1
6:150096439:C:T	PsychENCODE	PsychENCODE_eQTLs	ENSG00000120256	T	4.95167e-15	-0.108471	1.84326e-12	NA	NA	6	150096439	LRP11	1
6:150096439:C:T	PsychENCODE	PsychENCODE_eQTLs	ENSG00000120265	T	1.27127e-06	0.0316705	0.000167148	NA	NA	6	150096439	PCMT1	1
6:150096439:C:T	PsychENCODE	PsychENCODE_eQTLs	ENSG00000131013	T	1.33076e-23	-0.0989374	9.35406e-21	NA	NA	6	150096439	PPIL4	1
6:150096439:C:T	PsychENCODE	PsychENCODE_eQTLs	ENSG00000131023	T	1.64429e-11	0.052961	4.33614e-09	NA	NA	6	150096439	LATS1	1
6:150096439:C:T	PsychENCODE	PsychENCODE_eQTLs	ENSG00000203722	T	2.15274e-08	0.149792	3.80918e-06	NA	NA	6	150096439	RAET1G	1
6:150097343:A:T	PsychENCODE	PsychENCODE_eQTLs	ENSG00000055211	A	3.2979e-13	-0.0804142	1.03831e-10	NA	NA	6	150097343	GINM1	1
6:150097343:A:T	PsychENCODE	PsychENCODE_eQTLs	ENSG00000120253	A	6.3477e-07	-0.0972457	8.82313e-05	NA	NA	6	150097343	NUP43	1
6:150097343:A:T	PsychENCODE	PsychENCODE_eQTLs	ENSG00000120256	A	4.56062e-15	-0.108619	1.70337e-12	NA	NA	6	150097343	LRP11	1
6:150097343:A:T	PsychENCODE	PsychENCODE_eQTLs	ENSG00000120265	A	1.26145e-06	0.0316828	0.000165963	NA	NA	6	150097343	PCMT1	1
6:150097343:A:T	PsychENCODE	PsychENCODE_eQTLs	ENSG00000131013	A	1.15338e-23	-0.0990792	8.13772e-21	NA	NA	6	150097343	PPIL4	1
6:150097343:A:T	PsychENCODE	PsychENCODE_eQTLs	ENSG00000131023	A	1.69363e-11	0.0529316	4.46037e-09	NA	NA	6	150097343	LATS1	1
6:150097343:A:T	PsychENCODE	PsychENCODE_eQTLs	ENSG00000203722	A	2.55671e-08	0.149013	4.47231e-06	NA	NA	6	150097343	RAET1G	1
6:150097817:A:G	PsychENCODE	PsychENCODE_eQTLs	ENSG00000055211	A	3.2917e-13	-0.0804154	1.03644e-10	NA	NA	6	150097817	GINM1	1
6:150097817:A:G	PsychENCODE	PsychENCODE_eQTLs	ENSG00000120253	A	6.32998e-07	-0.0972543	8.80033e-05	NA	NA	6	150097817	NUP43	1
6:150097817:A:G	PsychENCODE	PsychENCODE_eQTLs	ENSG00000120256	A	4.5083e-15	-0.108637	1.68457e-12	NA	NA	6	150097817	LRP11	1
6:150097817:A:G	PsychENCODE	PsychENCODE_eQTLs	ENSG00000120265	A	1.25913e-06	0.0316846	0.00016568	NA	NA	6	150097817	PCMT1	1
6:150097817:A:G	PsychENCODE	PsychENCODE_eQTLs	ENSG00000131013	A	1.14433e-23	-0.0990848	8.07513e-21	NA	NA	6	150097817	PPIL4	1
6:150097817:A:G	PsychENCODE	PsychENCODE_eQTLs	ENSG00000131023	A	1.68773e-11	0.0529345	4.44559e-09	NA	NA	6	150097817	LATS1	1
6:150097817:A:G	PsychENCODE	PsychENCODE_eQTLs	ENSG00000203722	A	2.52662e-08	0.149064	4.42341e-06	NA	NA	6	150097817	RAET1G	1
6:150098697:C:T	PsychENCODE	PsychENCODE_eQTLs	ENSG00000055211	T	3.27147e-13	-0.0804294	1.0303e-10	NA	NA	6	150098697	GINM1	1
6:150098697:C:T	PsychENCODE	PsychENCODE_eQTLs	ENSG00000120253	T	6.39749e-07	-0.0972206	8.88715e-05	NA	NA	6	150098697	NUP43	1
6:150098697:C:T	PsychENCODE	PsychENCODE_eQTLs	ENSG00000120256	T	4.37504e-15	-0.108695	1.63645e-12	NA	NA	6	150098697	LRP11	1
6:150098697:C:T	PsychENCODE	PsychENCODE_eQTLs	ENSG00000120265	T	1.25377e-06	0.031692	0.000165031	NA	NA	6	150098697	PCMT1	1
6:150098697:C:T	PsychENCODE	PsychENCODE_eQTLs	ENSG00000131013	T	1.13851e-23	-0.0990957	8.03507e-21	NA	NA	6	150098697	PPIL4	1
6:150098697:C:T	PsychENCODE	PsychENCODE_eQTLs	ENSG00000131023	T	1.67656e-11	0.0529453	4.41748e-09	NA	NA	6	150098697	LATS1	1
6:150098697:C:T	PsychENCODE	PsychENCODE_eQTLs	ENSG00000203722	T	2.54941e-08	0.149032	4.46058e-06	NA	NA	6	150098697	RAET1G	1
6:150098777:C:T	PsychENCODE	PsychENCODE_eQTLs	ENSG00000055211	C	3.26932e-13	-0.0804297	1.02965e-10	NA	NA	6	150098777	GINM1	1
6:150098777:C:T	PsychENCODE	PsychENCODE_eQTLs	ENSG00000120253	C	6.39586e-07	-0.0972208	8.88506e-05	NA	NA	6	150098777	NUP43	1
6:150098777:C:T	PsychENCODE	PsychENCODE_eQTLs	ENSG00000120256	C	4.36875e-15	-0.108696	1.63418e-12	NA	NA	6	150098777	LRP11	1
6:150098777:C:T	PsychENCODE	PsychENCODE_eQTLs	ENSG00000120265	C	1.25391e-06	0.0316916	0.000165047	NA	NA	6	150098777	PCMT1	1
6:150098777:C:T	PsychENCODE	PsychENCODE_eQTLs	ENSG00000131013	C	1.13791e-23	-0.0990954	8.03091e-21	NA	NA	6	150098777	PPIL4	1
6:150098777:C:T	PsychENCODE	PsychENCODE_eQTLs	ENSG00000131023	C	1.67513e-11	0.0529458	4.41388e-09	NA	NA	6	150098777	LATS1	1
6:150098777:C:T	PsychENCODE	PsychENCODE_eQTLs	ENSG00000203722	C	2.54442e-08	0.14904	4.45262e-06	NA	NA	6	150098777	RAET1G	1
6:150099525:C:T	PsychENCODE	PsychENCODE_eQTLs	ENSG00000055211	T	3.28448e-13	-0.0804158	1.03425e-10	NA	NA	6	150099525	GINM1	1
6:150099525:C:T	PsychENCODE	PsychENCODE_eQTLs	ENSG00000120253	T	6.29737e-07	-0.0972703	8.75849e-05	NA	NA	6	150099525	NUP43	1
6:150099525:C:T	PsychENCODE	PsychENCODE_eQTLs	ENSG00000120256	T	4.4043e-15	-0.108673	1.64707e-12	NA	NA	6	150099525	LRP11	1
6:150099525:C:T	PsychENCODE	PsychENCODE_eQTLs	ENSG00000120265	T	1.25119e-06	0.0316916	0.000164716	NA	NA	6	150099525	PCMT1	1
6:150099525:C:T	PsychENCODE	PsychENCODE_eQTLs	ENSG00000131013	T	1.12341e-23	-0.0990987	7.93103e-21	NA	NA	6	150099525	PPIL4	1
6:150099525:C:T	PsychENCODE	PsychENCODE_eQTLs	ENSG00000131023	T	1.67653e-11	0.0529402	4.41742e-09	NA	NA	6	150099525	LATS1	1
6:150099525:C:T	PsychENCODE	PsychENCODE_eQTLs	ENSG00000203722	T	2.46108e-08	0.14918	4.31622e-06	NA	NA	6	150099525	RAET1G	1
6:150100430:C:T	PsychENCODE	PsychENCODE_eQTLs	ENSG00000055211	T	4.49085e-11	-0.0754108	1.12767e-08	NA	NA	6	150100430	GINM1	1
6:150100430:C:T	PsychENCODE	PsychENCODE_eQTLs	ENSG00000120253	T	4.66051e-06	-0.0926039	0.000546798	NA	NA	6	150100430	NUP43	1
6:150100430:C:T	PsychENCODE	PsychENCODE_eQTLs	ENSG00000120256	T	8.11659e-16	-0.115408	3.23698e-13	NA	NA	6	150100430	LRP11	1
6:150100430:C:T	PsychENCODE	PsychENCODE_eQTLs	ENSG00000120265	T	4.25541e-07	0.0342062	6.09763e-05	NA	NA	6	150100430	PCMT1	1
6:150100430:C:T	PsychENCODE	PsychENCODE_eQTLs	ENSG00000131013	T	2.74236e-20	-0.0946266	1.5432e-17	NA	NA	6	150100430	PPIL4	1
6:150100430:C:T	PsychENCODE	PsychENCODE_eQTLs	ENSG00000131015	T	0.000135599	0.0692741	0.0109692	NA	NA	6	150100430	ULBP2	1
6:150100430:C:T	PsychENCODE	PsychENCODE_eQTLs	ENSG00000131023	T	4.66273e-11	0.0535857	1.16869e-08	NA	NA	6	150100430	LATS1	1
6:150100430:C:T	PsychENCODE	PsychENCODE_eQTLs	ENSG00000203722	T	9.53022e-10	0.169184	2.03339e-07	NA	NA	6	150100430	RAET1G	1
6:150100477:C:T	PsychENCODE	PsychENCODE_eQTLs	ENSG00000055211	C	2.55447e-13	-0.0809331	8.12019e-11	NA	NA	6	150100477	GINM1	1
6:150100477:C:T	PsychENCODE	PsychENCODE_eQTLs	ENSG00000120253	C	4.9565e-07	-0.0983461	7.01959e-05	NA	NA	6	150100477	NUP43	1
6:150100477:C:T	PsychENCODE	PsychENCODE_eQTLs	ENSG00000120256	C	3.90812e-15	-0.109079	1.46836e-12	NA	NA	6	150100477	LRP11	1
6:150100477:C:T	PsychENCODE	PsychENCODE_eQTLs	ENSG00000120265	C	2.54665e-06	0.0308218	0.000315533	NA	NA	6	150100477	PCMT1	1
6:150100477:C:T	PsychENCODE	PsychENCODE_eQTLs	ENSG00000131013	C	7.39577e-24	-0.0996769	5.27268e-21	NA	NA	6	150100477	PPIL4	1
6:150100477:C:T	PsychENCODE	PsychENCODE_eQTLs	ENSG00000131023	C	2.09915e-11	0.052785	5.47185e-09	NA	NA	6	150100477	LATS1	1
6:150100477:C:T	PsychENCODE	PsychENCODE_eQTLs	ENSG00000203722	C	1.86048e-08	0.150744	3.32356e-06	NA	NA	6	150100477	RAET1G	1
6:150100805:A:G	PsychENCODE	PsychENCODE_eQTLs	ENSG00000055211	A	2.54701e-13	-0.0809364	8.09742e-11	NA	NA	6	150100805	GINM1	1
6:150100805:A:G	PsychENCODE	PsychENCODE_eQTLs	ENSG00000120253	A	4.95031e-07	-0.0983496	7.01157e-05	NA	NA	6	150100805	NUP43	1
6:150100805:A:G	PsychENCODE	PsychENCODE_eQTLs	ENSG00000120256	A	3.87691e-15	-0.109092	1.45706e-12	NA	NA	6	150100805	LRP11	1
6:150100805:A:G	PsychENCODE	PsychENCODE_eQTLs	ENSG00000120265	A	2.54779e-06	0.0308208	0.000315661	NA	NA	6	150100805	PCMT1	1
6:150100805:A:G	PsychENCODE	PsychENCODE_eQTLs	ENSG00000131013	A	7.36257e-24	-0.09968	5.24967e-21	NA	NA	6	150100805	PPIL4	1
6:150100805:A:G	PsychENCODE	PsychENCODE_eQTLs	ENSG00000131023	A	2.09128e-11	0.0527887	5.45251e-09	NA	NA	6	150100805	LATS1	1
6:150100805:A:G	PsychENCODE	PsychENCODE_eQTLs	ENSG00000203722	A	1.84523e-08	0.15078	3.29824e-06	NA	NA	6	150100805	RAET1G	1
6:150101699:C:T	PsychENCODE	PsychENCODE_eQTLs	ENSG00000055211	C	3.81765e-11	-0.075754	9.66027e-09	NA	NA	6	150101699	GINM1	1
6:150101699:C:T	PsychENCODE	PsychENCODE_eQTLs	ENSG00000120253	C	3.80064e-06	-0.0935451	0.000454338	NA	NA	6	150101699	NUP43	1
6:150101699:C:T	PsychENCODE	PsychENCODE_eQTLs	ENSG00000120256	C	7.72653e-16	-0.115602	3.08648e-13	NA	NA	6	150101699	LRP11	1
6:150101699:C:T	PsychENCODE	PsychENCODE_eQTLs	ENSG00000120265	C	9.40379e-07	0.033209	0.000126718	NA	NA	6	150101699	PCMT1	1
6:150101699:C:T	PsychENCODE	PsychENCODE_eQTLs	ENSG00000131013	C	2.00889e-20	-0.0950476	1.14192e-17	NA	NA	6	150101699	PPIL4	1
6:150101699:C:T	PsychENCODE	PsychENCODE_eQTLs	ENSG00000131015	C	0.000125035	0.0697009	0.0102241	NA	NA	6	150101699	ULBP2	1
6:150101699:C:T	PsychENCODE	PsychENCODE_eQTLs	ENSG00000131023	C	6.36116e-11	0.0532648	1.56983e-08	NA	NA	6	150101699	LATS1	1
6:150101699:C:T	PsychENCODE	PsychENCODE_eQTLs	ENSG00000203722	C	7.21092e-10	0.170554	1.56197e-07	NA	NA	6	150101699	RAET1G	1
6:150102003:A:G	PsychENCODE	PsychENCODE_eQTLs	ENSG00000055211	A	2.54129e-13	-0.0809376	8.07997e-11	NA	NA	6	150102003	GINM1	1
6:150102003:A:G	PsychENCODE	PsychENCODE_eQTLs	ENSG00000120253	A	4.93811e-07	-0.0983562	6.9956e-05	NA	NA	6	150102003	NUP43	1
6:150102003:A:G	PsychENCODE	PsychENCODE_eQTLs	ENSG00000120256	A	3.84763e-15	-0.109102	1.44642e-12	NA	NA	6	150102003	LRP11	1
6:150102003:A:G	PsychENCODE	PsychENCODE_eQTLs	ENSG00000120265	A	2.54768e-06	0.0308201	0.000315649	NA	NA	6	150102003	PCMT1	1
6:150102003:A:G	PsychENCODE	PsychENCODE_eQTLs	ENSG00000131013	A	7.33386e-24	-0.099681	5.22974e-21	NA	NA	6	150102003	PPIL4	1
6:150102003:A:G	PsychENCODE	PsychENCODE_eQTLs	ENSG00000131023	A	2.08452e-11	0.0527909	5.4357e-09	NA	NA	6	150102003	LATS1	1
6:150102003:A:G	PsychENCODE	PsychENCODE_eQTLs	ENSG00000203722	A	1.82762e-08	0.15082	3.26898e-06	NA	NA	6	150102003	RAET1G	1
6:150102497:A:G	PsychENCODE	PsychENCODE_eQTLs	ENSG00000055211	A	3.81262e-11	-0.0757553	9.64804e-09	NA	NA	6	150102497	GINM1	1
6:150102497:A:G	PsychENCODE	PsychENCODE_eQTLs	ENSG00000120253	A	3.79866e-06	-0.093546	0.000454123	NA	NA	6	150102497	NUP43	1
6:150102497:A:G	PsychENCODE	PsychENCODE_eQTLs	ENSG00000120256	A	7.63195e-16	-0.115621	3.05017e-13	NA	NA	6	150102497	LRP11	1
6:150102497:A:G	PsychENCODE	PsychENCODE_eQTLs	ENSG00000120265	A	9.41977e-07	0.0332063	0.000126918	NA	NA	6	150102497	PCMT1	1
6:150102497:A:G	PsychENCODE	PsychENCODE_eQTLs	ENSG00000131013	A	1.9982e-20	-0.095052	1.13606e-17	NA	NA	6	150102497	PPIL4	1
6:150102497:A:G	PsychENCODE	PsychENCODE_eQTLs	ENSG00000131015	A	0.000124852	0.0697065	0.0102111	NA	NA	6	150102497	ULBP2	1
6:150102497:A:G	PsychENCODE	PsychENCODE_eQTLs	ENSG00000131023	A	6.36595e-11	0.0532632	1.57096e-08	NA	NA	6	150102497	LATS1	1
6:150102497:A:G	PsychENCODE	PsychENCODE_eQTLs	ENSG00000203722	A	7.14644e-10	0.170591	1.54877e-07	NA	NA	6	150102497	RAET1G	1
6:150102578:A:G	PsychENCODE	PsychENCODE_eQTLs	ENSG00000055211	A	2.53707e-13	-0.0809387	8.06698e-11	NA	NA	6	150102578	GINM1	1
6:150102578:A:G	PsychENCODE	PsychENCODE_eQTLs	ENSG00000120253	A	4.92706e-07	-0.0983629	6.98117e-05	NA	NA	6	150102578	NUP43	1
6:150102578:A:G	PsychENCODE	PsychENCODE_eQTLs	ENSG00000120256	A	3.81804e-15	-0.109113	1.43575e-12	NA	NA	6	150102578	LRP11	1
6:150102578:A:G	PsychENCODE	PsychENCODE_eQTLs	ENSG00000120265	A	2.549e-06	0.0308189	0.000315796	NA	NA	6	150102578	PCMT1	1
6:150102578:A:G	PsychENCODE	PsychENCODE_eQTLs	ENSG00000131013	A	7.29578e-24	-0.0996843	5.20317e-21	NA	NA	6	150102578	PPIL4	1
6:150102578:A:G	PsychENCODE	PsychENCODE_eQTLs	ENSG00000131023	A	2.07642e-11	0.0527945	5.41561e-09	NA	NA	6	150102578	LATS1	1
6:150102578:A:G	PsychENCODE	PsychENCODE_eQTLs	ENSG00000203722	A	1.81052e-08	0.15086	3.24022e-06	NA	NA	6	150102578	RAET1G	1
6:150103319:A:G	PsychENCODE	PsychENCODE_eQTLs	ENSG00000055211	G	3.81485e-11	-0.075752	9.65346e-09	NA	NA	6	150103319	GINM1	1
6:150103319:A:G	PsychENCODE	PsychENCODE_eQTLs	ENSG00000120253	G	3.80156e-06	-0.0935401	0.000454438	NA	NA	6	150103319	NUP43	1
6:150103319:A:G	PsychENCODE	PsychENCODE_eQTLs	ENSG00000120256	G	7.47223e-16	-0.115654	2.98852e-13	NA	NA	6	150103319	LRP11	1
6:150103319:A:G	PsychENCODE	PsychENCODE_eQTLs	ENSG00000120265	G	9.45679e-07	0.0332001	0.00012737	NA	NA	6	150103319	PCMT1	1
6:150103319:A:G	PsychENCODE	PsychENCODE_eQTLs	ENSG00000131013	G	1.98585e-20	-0.0950558	1.12927e-17	NA	NA	6	150103319	PPIL4	1
6:150103319:A:G	PsychENCODE	PsychENCODE_eQTLs	ENSG00000131015	G	0.000124461	0.0697184	0.0101834	NA	NA	6	150103319	ULBP2	1
6:150103319:A:G	PsychENCODE	PsychENCODE_eQTLs	ENSG00000131023	G	6.39103e-11	0.0532569	1.57684e-08	NA	NA	6	150103319	LATS1	1
6:150103319:A:G	PsychENCODE	PsychENCODE_eQTLs	ENSG00000203722	G	7.05646e-10	0.170641	1.53026e-07	NA	NA	6	150103319	RAET1G	1
6:150103399:C:T	PsychENCODE	PsychENCODE_eQTLs	ENSG00000055211	T	3.75486e-11	-0.075778	9.50979e-09	NA	NA	6	150103399	GINM1	1
6:150103399:C:T	PsychENCODE	PsychENCODE_eQTLs	ENSG00000120253	T	3.82108e-06	-0.0935181	0.000456567	NA	NA	6	150103399	NUP43	1
6:150103399:C:T	PsychENCODE	PsychENCODE_eQTLs	ENSG00000120256	T	7.36755e-16	-0.115678	2.94813e-13	NA	NA	6	150103399	LRP11	1
6:150103399:C:T	PsychENCODE	PsychENCODE_eQTLs	ENSG00000120265	T	9.48889e-07	0.0331954	0.000127766	NA	NA	6	150103399	PCMT1	1
6:150103399:C:T	PsychENCODE	PsychENCODE_eQTLs	ENSG00000131013	T	2.03252e-20	-0.0950305	1.15497e-17	NA	NA	6	150103399	PPIL4	1
6:150103399:C:T	PsychENCODE	PsychENCODE_eQTLs	ENSG00000131015	T	0.000122828	0.0697765	0.0100676	NA	NA	6	150103399	ULBP2	1
6:150103399:C:T	PsychENCODE	PsychENCODE_eQTLs	ENSG00000131023	T	6.24457e-11	0.0532844	1.54251e-08	NA	NA	6	150103399	LATS1	1
6:150103399:C:T	PsychENCODE	PsychENCODE_eQTLs	ENSG00000203722	T	7.12377e-10	0.170599	1.54409e-07	NA	NA	6	150103399	RAET1G	1
6:150104033:C:G	PsychENCODE	PsychENCODE_eQTLs	ENSG00000055211	C	1.26512e-13	-0.0818544	4.13753e-11	NA	NA	6	150104033	GINM1	1
6:150104033:C:G	PsychENCODE	PsychENCODE_eQTLs	ENSG00000120253	C	1.86304e-07	-0.101802	2.83797e-05	NA	NA	6	150104033	NUP43	1
6:150104033:C:G	PsychENCODE	PsychENCODE_eQTLs	ENSG00000120256	C	5.60122e-16	-0.112201	2.26273e-13	NA	NA	6	150104033	LRP11	1
6:150104033:C:G	PsychENCODE	PsychENCODE_eQTLs	ENSG00000120265	C	2.62077e-06	0.0307478	0.000323925	NA	NA	6	150104033	PCMT1	1
6:150104033:C:G	PsychENCODE	PsychENCODE_eQTLs	ENSG00000131013	C	3.56178e-23	-0.0980752	2.44159e-20	NA	NA	6	150104033	PPIL4	1
6:150104033:C:G	PsychENCODE	PsychENCODE_eQTLs	ENSG00000131023	C	1.01021e-11	0.0535446	2.72737e-09	NA	NA	6	150104033	LATS1	1
6:150104033:C:G	PsychENCODE	PsychENCODE_eQTLs	ENSG00000203722	C	6.12819e-09	0.15556	1.17455e-06	NA	NA	6	150104033	RAET1G	1
6:150104260:A:G	PsychENCODE	PsychENCODE_eQTLs	ENSG00000055211	G	1.26381e-13	-0.0818547	4.13345e-11	NA	NA	6	150104260	GINM1	1
6:150104260:A:G	PsychENCODE	PsychENCODE_eQTLs	ENSG00000120253	G	1.86126e-07	-0.101804	2.83546e-05	NA	NA	6	150104260	NUP43	1
6:150104260:A:G	PsychENCODE	PsychENCODE_eQTLs	ENSG00000120256	G	5.5832e-16	-0.112204	2.25572e-13	NA	NA	6	150104260	LRP11	1
6:150104260:A:G	PsychENCODE	PsychENCODE_eQTLs	ENSG00000120265	G	2.62072e-06	0.0307474	0.00032392	NA	NA	6	150104260	PCMT1	1
6:150104260:A:G	PsychENCODE	PsychENCODE_eQTLs	ENSG00000131013	G	3.56128e-23	-0.0980739	2.44128e-20	NA	NA	6	150104260	PPIL4	1
6:150104260:A:G	PsychENCODE	PsychENCODE_eQTLs	ENSG00000131023	G	1.00834e-11	0.0535459	2.72261e-09	NA	NA	6	150104260	LATS1	1
6:150104260:A:G	PsychENCODE	PsychENCODE_eQTLs	ENSG00000203722	G	6.10781e-09	0.155572	1.17087e-06	NA	NA	6	150104260	RAET1G	1
6:150104457:C:T	PsychENCODE	PsychENCODE_eQTLs	ENSG00000055211	T	1.26344e-13	-0.0818544	4.13232e-11	NA	NA	6	150104457	GINM1	1
6:150104457:C:T	PsychENCODE	PsychENCODE_eQTLs	ENSG00000120253	T	1.85865e-07	-0.101808	2.83182e-05	NA	NA	6	150104457	NUP43	1
6:150104457:C:T	PsychENCODE	PsychENCODE_eQTLs	ENSG00000120256	T	5.5649e-16	-0.112209	2.24859e-13	NA	NA	6	150104457	LRP11	1
6:150104457:C:T	PsychENCODE	PsychENCODE_eQTLs	ENSG00000120265	T	2.62069e-06	0.0307471	0.000323917	NA	NA	6	150104457	PCMT1	1
6:150104457:C:T	PsychENCODE	PsychENCODE_eQTLs	ENSG00000131013	T	3.55617e-23	-0.0980743	2.43796e-20	NA	NA	6	150104457	PPIL4	1
6:150104457:C:T	PsychENCODE	PsychENCODE_eQTLs	ENSG00000131023	T	1.00664e-11	0.0535472	2.71823e-09	NA	NA	6	150104457	LATS1	1
6:150104457:C:T	PsychENCODE	PsychENCODE_eQTLs	ENSG00000203722	T	6.07828e-09	0.155592	1.16557e-06	NA	NA	6	150104457	RAET1G	1
6:150104689:G:T	PsychENCODE	PsychENCODE_eQTLs	ENSG00000055211	G	1.26124e-13	-0.0818565	4.12543e-11	NA	NA	6	150104689	GINM1	1
6:150104689:G:T	PsychENCODE	PsychENCODE_eQTLs	ENSG00000120253	G	1.85767e-07	-0.101809	2.83041e-05	NA	NA	6	150104689	NUP43	1
6:150104689:G:T	PsychENCODE	PsychENCODE_eQTLs	ENSG00000120256	G	5.53101e-16	-0.112218	2.23539e-13	NA	NA	6	150104689	LRP11	1
6:150104689:G:T	PsychENCODE	PsychENCODE_eQTLs	ENSG00000120265	G	2.62177e-06	0.0307464	0.000324037	NA	NA	6	150104689	PCMT1	1
6:150104689:G:T	PsychENCODE	PsychENCODE_eQTLs	ENSG00000131013	G	3.54724e-23	-0.0980762	2.43213e-20	NA	NA	6	150104689	PPIL4	1
6:150104689:G:T	PsychENCODE	PsychENCODE_eQTLs	ENSG00000131023	G	1.00322e-11	0.0535507	2.70942e-09	NA	NA	6	150104689	LATS1	1
6:150104689:G:T	PsychENCODE	PsychENCODE_eQTLs	ENSG00000203722	G	6.04331e-09	0.155617	1.15928e-06	NA	NA	6	150104689	RAET1G	1
6:150105092:A:G	PsychENCODE	PsychENCODE_eQTLs	ENSG00000055211	A	1.26268e-13	-0.0818535	4.12992e-11	NA	NA	6	150105092	GINM1	1
6:150105092:A:G	PsychENCODE	PsychENCODE_eQTLs	ENSG00000120253	A	1.85498e-07	-0.101813	2.82656e-05	NA	NA	6	150105092	NUP43	1
6:150105092:A:G	PsychENCODE	PsychENCODE_eQTLs	ENSG00000120256	A	5.51639e-16	-0.112221	2.22971e-13	NA	NA	6	150105092	LRP11	1
6:150105092:A:G	PsychENCODE	PsychENCODE_eQTLs	ENSG00000120265	A	2.62157e-06	0.030746	0.000324015	NA	NA	6	150105092	PCMT1	1
6:150105092:A:G	PsychENCODE	PsychENCODE_eQTLs	ENSG00000131013	A	3.53982e-23	-0.0980767	2.42714e-20	NA	NA	6	150105092	PPIL4	1
6:150105092:A:G	PsychENCODE	PsychENCODE_eQTLs	ENSG00000131023	A	1.00145e-11	0.0535519	2.70485e-09	NA	NA	6	150105092	LATS1	1
6:150105092:A:G	PsychENCODE	PsychENCODE_eQTLs	ENSG00000203722	A	6.0128e-09	0.155637	1.1538e-06	NA	NA	6	150105092	RAET1G	1
6:150105972:G:T	PsychENCODE	PsychENCODE_eQTLs	ENSG00000055211	G	1.93389e-11	-0.0768076	5.06151e-09	NA	NA	6	150105972	GINM1	1
6:150105972:G:T	PsychENCODE	PsychENCODE_eQTLs	ENSG00000120253	G	1.49959e-06	-0.0972521	0.000194471	NA	NA	6	150105972	NUP43	1
6:150105972:G:T	PsychENCODE	PsychENCODE_eQTLs	ENSG00000120256	G	9.23779e-17	-0.119068	3.97476e-14	NA	NA	6	150105972	LRP11	1
6:150105972:G:T	PsychENCODE	PsychENCODE_eQTLs	ENSG00000120265	G	9.7663e-07	0.0331275	0.000131186	NA	NA	6	150105972	PCMT1	1
6:150105972:G:T	PsychENCODE	PsychENCODE_eQTLs	ENSG00000131013	G	8.79002e-20	-0.0933765	4.77329e-17	NA	NA	6	150105972	PPIL4	1
6:150105972:G:T	PsychENCODE	PsychENCODE_eQTLs	ENSG00000131015	G	0.000103146	0.0704837	0.00865339	NA	NA	6	150105972	ULBP2	1
6:150105972:G:T	PsychENCODE	PsychENCODE_eQTLs	ENSG00000131023	G	3.0027e-11	0.0541072	7.68951e-09	NA	NA	6	150105972	LATS1	1
6:150105972:G:T	PsychENCODE	PsychENCODE_eQTLs	ENSG00000203722	G	2.08093e-10	0.175676	4.82473e-08	NA	NA	6	150105972	RAET1G	1
6:150108751:A:G	PsychENCODE	PsychENCODE_eQTLs	ENSG00000055211	A	1.25735e-13	-0.0818536	4.11315e-11	NA	NA	6	150108751	GINM1	1
6:150108751:A:G	PsychENCODE	PsychENCODE_eQTLs	ENSG00000120253	A	1.84451e-07	-0.101825	2.81173e-05	NA	NA	6	150108751	NUP43	1
6:150108751:A:G	PsychENCODE	PsychENCODE_eQTLs	ENSG00000120256	A	5.37646e-16	-0.112255	2.17518e-13	NA	NA	6	150108751	LRP11	1
6:150108751:A:G	PsychENCODE	PsychENCODE_eQTLs	ENSG00000120265	A	2.6284e-06	0.0307403	0.000324785	NA	NA	6	150108751	PCMT1	1
6:150108751:A:G	PsychENCODE	PsychENCODE_eQTLs	ENSG00000131013	A	3.48459e-23	-0.0980844	2.39015e-20	NA	NA	6	150108751	PPIL4	1
6:150108751:A:G	PsychENCODE	PsychENCODE_eQTLs	ENSG00000131023	A	9.89041e-12	0.0535618	2.67293e-09	NA	NA	6	150108751	LATS1	1
6:150108751:A:G	PsychENCODE	PsychENCODE_eQTLs	ENSG00000203722	A	5.83185e-09	0.15576	1.12114e-06	NA	NA	6	150108751	RAET1G	1
6:150109056:C:T	PsychENCODE	PsychENCODE_eQTLs	ENSG00000055211	T	1.25567e-13	-0.0818546	4.10783e-11	NA	NA	6	150109056	GINM1	1
6:150109056:C:T	PsychENCODE	PsychENCODE_eQTLs	ENSG00000120253	T	1.84471e-07	-0.101824	2.81202e-05	NA	NA	6	150109056	NUP43	1
6:150109056:C:T	PsychENCODE	PsychENCODE_eQTLs	ENSG00000120256	T	5.36319e-16	-0.112258	2.16999e-13	NA	NA	6	150109056	LRP11	1
6:150109056:C:T	PsychENCODE	PsychENCODE_eQTLs	ENSG00000120265	T	2.63024e-06	0.030739	0.000324993	NA	NA	6	150109056	PCMT1	1
6:150109056:C:T	PsychENCODE	PsychENCODE_eQTLs	ENSG00000131013	T	3.47508e-23	-0.0980859	2.3838e-20	NA	NA	6	150109056	PPIL4	1
6:150109056:C:T	PsychENCODE	PsychENCODE_eQTLs	ENSG00000131023	T	9.87116e-12	0.0535634	2.66801e-09	NA	NA	6	150109056	LATS1	1
6:150109056:C:T	PsychENCODE	PsychENCODE_eQTLs	ENSG00000203722	T	5.80969e-09	0.155776	1.11718e-06	NA	NA	6	150109056	RAET1G	1
6:150109106:C:T	PsychENCODE	PsychENCODE_eQTLs	ENSG00000055211	C	1.25464e-13	-0.0818554	4.1046e-11	NA	NA	6	150109106	GINM1	1
6:150109106:C:T	PsychENCODE	PsychENCODE_eQTLs	ENSG00000120253	C	1.84532e-07	-0.101822	2.81288e-05	NA	NA	6	150109106	NUP43	1
6:150109106:C:T	PsychENCODE	PsychENCODE_eQTLs	ENSG00000120256	C	5.36069e-16	-0.112258	2.16898e-13	NA	NA	6	150109106	LRP11	1
6:150109106:C:T	PsychENCODE	PsychENCODE_eQTLs	ENSG00000120265	C	2.63043e-06	0.0307388	0.000325014	NA	NA	6	150109106	PCMT1	1
6:150109106:C:T	PsychENCODE	PsychENCODE_eQTLs	ENSG00000131013	C	3.47257e-23	-0.0980863	2.38212e-20	NA	NA	6	150109106	PPIL4	1
6:150109106:C:T	PsychENCODE	PsychENCODE_eQTLs	ENSG00000131023	C	9.87181e-12	0.0535631	2.66817e-09	NA	NA	6	150109106	LATS1	1
6:150109106:C:T	PsychENCODE	PsychENCODE_eQTLs	ENSG00000203722	C	5.80386e-09	0.155779	1.11613e-06	NA	NA	6	150109106	RAET1G	1
6:150109210:C:T	PsychENCODE	PsychENCODE_eQTLs	ENSG00000055211	T	1.25445e-13	-0.0818549	4.10401e-11	NA	NA	6	150109210	GINM1	1
6:150109210:C:T	PsychENCODE	PsychENCODE_eQTLs	ENSG00000120253	T	1.84402e-07	-0.101824	2.81104e-05	NA	NA	6	150109210	NUP43	1
6:150109210:C:T	PsychENCODE	PsychENCODE_eQTLs	ENSG00000120256	T	5.33912e-16	-0.112264	2.16064e-13	NA	NA	6	150109210	LRP11	1
6:150109210:C:T	PsychENCODE	PsychENCODE_eQTLs	ENSG00000120265	T	2.62998e-06	0.0307388	0.000324963	NA	NA	6	150109210	PCMT1	1
6:150109210:C:T	PsychENCODE	PsychENCODE_eQTLs	ENSG00000131013	T	3.46923e-23	-0.0980863	2.37986e-20	NA	NA	6	150109210	PPIL4	1
6:150109210:C:T	PsychENCODE	PsychENCODE_eQTLs	ENSG00000131023	T	9.87134e-12	0.0535627	2.66805e-09	NA	NA	6	150109210	LATS1	1
6:150109210:C:T	PsychENCODE	PsychENCODE_eQTLs	ENSG00000203722	T	5.78069e-09	0.155796	1.11193e-06	NA	NA	6	150109210	RAET1G	1
6:150109295:C:T	PsychENCODE	PsychENCODE_eQTLs	ENSG00000055211	T	2.88897e-11	-0.0760836	7.41175e-09	NA	NA	6	150109295	GINM1	1
6:150109295:C:T	PsychENCODE	PsychENCODE_eQTLs	ENSG00000120253	T	1.45552e-06	-0.0972927	0.000189237	NA	NA	6	150109295	NUP43	1
6:150109295:C:T	PsychENCODE	PsychENCODE_eQTLs	ENSG00000120256	T	9.05696e-17	-0.119004	3.90002e-14	NA	NA	6	150109295	LRP11	1
6:150109295:C:T	PsychENCODE	PsychENCODE_eQTLs	ENSG00000120265	T	8.57278e-07	0.033272	0.000116394	NA	NA	6	150109295	PCMT1	1
6:150109295:C:T	PsychENCODE	PsychENCODE_eQTLs	ENSG00000131013	T	1.06912e-19	-0.0930892	5.77047e-17	NA	NA	6	150109295	PPIL4	1
6:150109295:C:T	PsychENCODE	PsychENCODE_eQTLs	ENSG00000131015	T	0.000116155	0.0699041	0.00959148	NA	NA	6	150109295	ULBP2	1
6:150109295:C:T	PsychENCODE	PsychENCODE_eQTLs	ENSG00000131023	T	5.94824e-11	0.0532514	1.47308e-08	NA	NA	6	150109295	LATS1	1
6:150109295:C:T	PsychENCODE	PsychENCODE_eQTLs	ENSG00000203722	T	2.15411e-10	0.175389	4.98532e-08	NA	NA	6	150109295	RAET1G	1
6:150109615:A:T	PsychENCODE	PsychENCODE_eQTLs	ENSG00000055211	A	1.25234e-13	-0.0818553	4.09741e-11	NA	NA	6	150109615	GINM1	1
6:150109615:A:T	PsychENCODE	PsychENCODE_eQTLs	ENSG00000120253	A	1.83997e-07	-0.101829	2.80534e-05	NA	NA	6	150109615	NUP43	1
6:150109615:A:T	PsychENCODE	PsychENCODE_eQTLs	ENSG00000120256	A	5.28435e-16	-0.112278	2.13925e-13	NA	NA	6	150109615	LRP11	1
6:150109615:A:T	PsychENCODE	PsychENCODE_eQTLs	ENSG00000120265	A	2.63129e-06	0.0307373	0.00032511	NA	NA	6	150109615	PCMT1	1
6:150109615:A:T	PsychENCODE	PsychENCODE_eQTLs	ENSG00000131013	A	3.45702e-23	-0.0980872	2.37163e-20	NA	NA	6	150109615	PPIL4	1
6:150109615:A:T	PsychENCODE	PsychENCODE_eQTLs	ENSG00000131023	A	9.83905e-12	0.053565	2.65979e-09	NA	NA	6	150109615	LATS1	1
6:150109615:A:T	PsychENCODE	PsychENCODE_eQTLs	ENSG00000203722	A	5.71332e-09	0.155844	1.09974e-06	NA	NA	6	150109615	RAET1G	1
6:150109845:C:G	PsychENCODE	PsychENCODE_eQTLs	ENSG00000055211	G	1.49675e-13	-0.0817488	4.86078e-11	NA	NA	6	150109845	GINM1	1
6:150109845:C:G	PsychENCODE	PsychENCODE_eQTLs	ENSG00000120253	G	1.24325e-07	-0.103415	1.95079e-05	NA	NA	6	150109845	NUP43	1
6:150109845:C:G	PsychENCODE	PsychENCODE_eQTLs	ENSG00000120256	G	2.75944e-16	-0.113549	1.14222e-13	NA	NA	6	150109845	LRP11	1
6:150109845:C:G	PsychENCODE	PsychENCODE_eQTLs	ENSG00000120265	G	3.50563e-06	0.0304103	0.000422227	NA	NA	6	150109845	PCMT1	1
6:150109845:C:G	PsychENCODE	PsychENCODE_eQTLs	ENSG00000131013	G	6.76456e-23	-0.0976244	4.55468e-20	NA	NA	6	150109845	PPIL4	1
6:150109845:C:G	PsychENCODE	PsychENCODE_eQTLs	ENSG00000131023	G	8.4397e-12	0.0538342	2.29851e-09	NA	NA	6	150109845	LATS1	1
6:150109845:C:G	PsychENCODE	PsychENCODE_eQTLs	ENSG00000203722	G	6.60932e-09	0.155484	1.26097e-06	NA	NA	6	150109845	RAET1G	1
6:150110077:A:G	PsychENCODE	PsychENCODE_eQTLs	ENSG00000055211	A	1.24964e-13	-0.0818565	4.08892e-11	NA	NA	6	150110077	GINM1	1
6:150110077:A:G	PsychENCODE	PsychENCODE_eQTLs	ENSG00000120253	A	1.83678e-07	-0.101833	2.80084e-05	NA	NA	6	150110077	NUP43	1
6:150110077:A:G	PsychENCODE	PsychENCODE_eQTLs	ENSG00000120256	A	5.24589e-16	-0.112287	2.12421e-13	NA	NA	6	150110077	LRP11	1
6:150110077:A:G	PsychENCODE	PsychENCODE_eQTLs	ENSG00000120265	A	2.63354e-06	0.0307355	0.000325364	NA	NA	6	150110077	PCMT1	1
6:150110077:A:G	PsychENCODE	PsychENCODE_eQTLs	ENSG00000131013	A	3.44721e-23	-0.0980876	2.36509e-20	NA	NA	6	150110077	PPIL4	1
6:150110077:A:G	PsychENCODE	PsychENCODE_eQTLs	ENSG00000131023	A	9.80022e-12	0.0535681	2.64981e-09	NA	NA	6	150110077	LATS1	1
6:150110077:A:G	PsychENCODE	PsychENCODE_eQTLs	ENSG00000203722	A	5.64919e-09	0.15589	1.08816e-06	NA	NA	6	150110077	RAET1G	1
6:150110113:A:G	PsychENCODE	PsychENCODE_eQTLs	ENSG00000055211	A	1.24949e-13	-0.0818568	4.08845e-11	NA	NA	6	150110113	GINM1	1
6:150110113:A:G	PsychENCODE	PsychENCODE_eQTLs	ENSG00000120253	A	1.83732e-07	-0.101832	2.80157e-05	NA	NA	6	150110113	NUP43	1
6:150110113:A:G	PsychENCODE	PsychENCODE_eQTLs	ENSG00000120256	A	5.24688e-16	-0.112287	2.1246e-13	NA	NA	6	150110113	LRP11	1
6:150110113:A:G	PsychENCODE	PsychENCODE_eQTLs	ENSG00000120265	A	2.63397e-06	0.0307353	0.000325411	NA	NA	6	150110113	PCMT1	1
6:150110113:A:G	PsychENCODE	PsychENCODE_eQTLs	ENSG00000131013	A	3.44601e-23	-0.0980881	2.36429e-20	NA	NA	6	150110113	PPIL4	1
6:150110113:A:G	PsychENCODE	PsychENCODE_eQTLs	ENSG00000131023	A	9.79196e-12	0.0535691	2.64771e-09	NA	NA	6	150110113	LATS1	1
6:150110113:A:G	PsychENCODE	PsychENCODE_eQTLs	ENSG00000203722	A	5.64289e-09	0.155895	1.08703e-06	NA	NA	6	150110113	RAET1G	1
6:150110486:A:T	PsychENCODE	PsychENCODE_eQTLs	ENSG00000055211	A	2.50224e-13	-0.0809372	7.96106e-11	NA	NA	6	150110486	GINM1	1
6:150110486:A:T	PsychENCODE	PsychENCODE_eQTLs	ENSG00000120253	A	4.8526e-07	-0.0983932	6.88329e-05	NA	NA	6	150110486	NUP43	1
6:150110486:A:T	PsychENCODE	PsychENCODE_eQTLs	ENSG00000120256	A	3.49357e-15	-0.109235	1.31798e-12	NA	NA	6	150110486	LRP11	1
6:150110486:A:T	PsychENCODE	PsychENCODE_eQTLs	ENSG00000120265	A	2.56916e-06	0.0308002	0.000318069	NA	NA	6	150110486	PCMT1	1
6:150110486:A:T	PsychENCODE	PsychENCODE_eQTLs	ENSG00000131013	A	6.9094e-24	-0.0997086	4.93324e-21	NA	NA	6	150110486	PPIL4	1
6:150110486:A:T	PsychENCODE	PsychENCODE_eQTLs	ENSG00000131023	A	1.99505e-11	0.0528256	5.21334e-09	NA	NA	6	150110486	LATS1	1
6:150110486:A:T	PsychENCODE	PsychENCODE_eQTLs	ENSG00000203722	A	1.63045e-08	0.151298	2.93751e-06	NA	NA	6	150110486	RAET1G	1
6:150110622:C:T	PsychENCODE	PsychENCODE_eQTLs	ENSG00000055211	T	3.76533e-11	-0.075758	9.53471e-09	NA	NA	6	150110622	GINM1	1
6:150110622:C:T	PsychENCODE	PsychENCODE_eQTLs	ENSG00000120253	T	3.82807e-06	-0.0934916	0.000457323	NA	NA	6	150110622	NUP43	1
6:150110622:C:T	PsychENCODE	PsychENCODE_eQTLs	ENSG00000120256	T	6.61576e-16	-0.115838	2.65729e-13	NA	NA	6	150110622	LRP11	1
6:150110622:C:T	PsychENCODE	PsychENCODE_eQTLs	ENSG00000120265	T	9.6724e-07	0.0331635	0.000130029	NA	NA	6	150110622	PCMT1	1
6:150110622:C:T	PsychENCODE	PsychENCODE_eQTLs	ENSG00000131013	T	1.96865e-20	-0.0950452	1.11981e-17	NA	NA	6	150110622	PPIL4	1
6:150110622:C:T	PsychENCODE	PsychENCODE_eQTLs	ENSG00000131015	T	0.00012088	0.0698334	0.0099288	NA	NA	6	150110622	ULBP2	1
6:150110622:C:T	PsychENCODE	PsychENCODE_eQTLs	ENSG00000131023	T	6.31148e-11	0.0532608	1.55821e-08	NA	NA	6	150110622	LATS1	1
6:150110622:C:T	PsychENCODE	PsychENCODE_eQTLs	ENSG00000203722	T	6.69227e-10	0.170834	1.45554e-07	NA	NA	6	150110622	RAET1G	1
6:150112169:C:G	PsychENCODE	PsychENCODE_eQTLs	ENSG00000055211	G	2.49493e-13	-0.0809373	7.93856e-11	NA	NA	6	150112169	GINM1	1
6:150112169:C:G	PsychENCODE	PsychENCODE_eQTLs	ENSG00000120253	G	4.83923e-07	-0.0983984	6.86576e-05	NA	NA	6	150112169	NUP43	1
6:150112169:C:G	PsychENCODE	PsychENCODE_eQTLs	ENSG00000120256	G	3.44158e-15	-0.109255	1.29909e-12	NA	NA	6	150112169	LRP11	1
6:150112169:C:G	PsychENCODE	PsychENCODE_eQTLs	ENSG00000120265	G	2.57359e-06	0.0307964	0.00031857	NA	NA	6	150112169	PCMT1	1
6:150112169:C:G	PsychENCODE	PsychENCODE_eQTLs	ENSG00000131013	G	6.85988e-24	-0.0997103	4.89871e-21	NA	NA	6	150112169	PPIL4	1
6:150112169:C:G	PsychENCODE	PsychENCODE_eQTLs	ENSG00000131023	G	1.9845e-11	0.0528289	5.18699e-09	NA	NA	6	150112169	LATS1	1
6:150112169:C:G	PsychENCODE	PsychENCODE_eQTLs	ENSG00000203722	G	1.6019e-08	0.151371	2.8893e-06	NA	NA	6	150112169	RAET1G	1
6:150112199:C:T	PsychENCODE	PsychENCODE_eQTLs	ENSG00000055211	T	2.55575e-13	-0.0811253	8.12414e-11	NA	NA	6	150112199	GINM1	1
6:150112199:C:T	PsychENCODE	PsychENCODE_eQTLs	ENSG00000120253	T	5.6357e-07	-0.0981008	7.90265e-05	NA	NA	6	150112199	NUP43	1
6:150112199:C:T	PsychENCODE	PsychENCODE_eQTLs	ENSG00000120256	T	2.13108e-15	-0.110368	8.1946e-13	NA	NA	6	150112199	LRP11	1
6:150112199:C:T	PsychENCODE	PsychENCODE_eQTLs	ENSG00000120265	T	3.46895e-06	0.0304817	0.000418223	NA	NA	6	150112199	PCMT1	1
6:150112199:C:T	PsychENCODE	PsychENCODE_eQTLs	ENSG00000131013	T	5.23635e-24	-0.100239	3.76281e-21	NA	NA	6	150112199	PPIL4	1
6:150112199:C:T	PsychENCODE	PsychENCODE_eQTLs	ENSG00000131023	T	1.50829e-11	0.0532849	3.99374e-09	NA	NA	6	150112199	LATS1	1
6:150112199:C:T	PsychENCODE	PsychENCODE_eQTLs	ENSG00000203722	T	1.45141e-08	0.152238	2.63454e-06	NA	NA	6	150112199	RAET1G	1
6:150112201:A:G	PsychENCODE	PsychENCODE_eQTLs	ENSG00000055211	A	2.55565e-13	-0.0811249	8.12384e-11	NA	NA	6	150112201	GINM1	1
6:150112201:A:G	PsychENCODE	PsychENCODE_eQTLs	ENSG00000120253	A	5.63446e-07	-0.0981012	7.90097e-05	NA	NA	6	150112201	NUP43	1
6:150112201:A:G	PsychENCODE	PsychENCODE_eQTLs	ENSG00000120256	A	2.13115e-15	-0.110368	8.19479e-13	NA	NA	6	150112201	LRP11	1
6:150112201:A:G	PsychENCODE	PsychENCODE_eQTLs	ENSG00000120265	A	3.46992e-06	0.0304812	0.000418327	NA	NA	6	150112201	PCMT1	1
6:150112201:A:G	PsychENCODE	PsychENCODE_eQTLs	ENSG00000131013	A	5.22876e-24	-0.100239	3.75758e-21	NA	NA	6	150112201	PPIL4	1
6:150112201:A:G	PsychENCODE	PsychENCODE_eQTLs	ENSG00000131023	A	1.50832e-11	0.0532846	3.99381e-09	NA	NA	6	150112201	LATS1	1
6:150112201:A:G	PsychENCODE	PsychENCODE_eQTLs	ENSG00000203722	A	1.4501e-08	0.152241	2.63228e-06	NA	NA	6	150112201	RAET1G	1
6:150112329:A:G	PsychENCODE	PsychENCODE_eQTLs	ENSG00000055211	A	9.95246e-13	-0.0793427	2.99082e-10	NA	NA	6	150112329	GINM1	1
6:150112329:A:G	PsychENCODE	PsychENCODE_eQTLs	ENSG00000120253	A	9.55959e-07	-0.0963804	0.000128634	NA	NA	6	150112329	NUP43	1
6:150112329:A:G	PsychENCODE	PsychENCODE_eQTLs	ENSG00000120256	A	1.46761e-14	-0.107368	5.24678e-12	NA	NA	6	150112329	LRP11	1
6:150112329:A:G	PsychENCODE	PsychENCODE_eQTLs	ENSG00000120265	A	2.3271e-06	0.0311045	0.000290651	NA	NA	6	150112329	PCMT1	1
6:150112329:A:G	PsychENCODE	PsychENCODE_eQTLs	ENSG00000131013	A	2.80156e-23	-0.0989382	1.93303e-20	NA	NA	6	150112329	PPIL4	1
6:150112329:A:G	PsychENCODE	PsychENCODE_eQTLs	ENSG00000131023	A	3.52057e-11	0.0524713	8.94337e-09	NA	NA	6	150112329	LATS1	1
6:150112329:A:G	PsychENCODE	PsychENCODE_eQTLs	ENSG00000203722	A	1.93261e-08	0.151365	3.44372e-06	NA	NA	6	150112329	RAET1G	1
6:150113794:A:G	PsychENCODE	PsychENCODE_eQTLs	ENSG00000055211	A	2.48729e-13	-0.0809381	7.91537e-11	NA	NA	6	150113794	GINM1	1
6:150113794:A:G	PsychENCODE	PsychENCODE_eQTLs	ENSG00000120253	A	4.82637e-07	-0.0984038	6.84899e-05	NA	NA	6	150113794	NUP43	1
6:150113794:A:G	PsychENCODE	PsychENCODE_eQTLs	ENSG00000120256	A	3.38086e-15	-0.10928	1.27708e-12	NA	NA	6	150113794	LRP11	1
6:150113794:A:G	PsychENCODE	PsychENCODE_eQTLs	ENSG00000120265	A	2.57535e-06	0.030794	0.000318773	NA	NA	6	150113794	PCMT1	1
6:150113794:A:G	PsychENCODE	PsychENCODE_eQTLs	ENSG00000131013	A	6.79886e-24	-0.0997141	4.85636e-21	NA	NA	6	150113794	PPIL4	1
6:150113794:A:G	PsychENCODE	PsychENCODE_eQTLs	ENSG00000131023	A	1.97258e-11	0.0528333	5.15751e-09	NA	NA	6	150113794	LATS1	1
6:150113794:A:G	PsychENCODE	PsychENCODE_eQTLs	ENSG00000203722	A	1.5718e-08	0.15145	2.83851e-06	NA	NA	6	150113794	RAET1G	1
6:150113802:C:T	PsychENCODE	PsychENCODE_eQTLs	ENSG00000055211	C	3.14366e-10	-0.0718003	7.12393e-08	NA	NA	6	150113802	GINM1	1
6:150113802:C:T	PsychENCODE	PsychENCODE_eQTLs	ENSG00000120253	C	5.91929e-06	-0.0912417	0.000679429	NA	NA	6	150113802	NUP43	1
6:150113802:C:T	PsychENCODE	PsychENCODE_eQTLs	ENSG00000120256	C	5.78437e-15	-0.111558	2.14097e-12	NA	NA	6	150113802	LRP11	1
6:150113802:C:T	PsychENCODE	PsychENCODE_eQTLs	ENSG00000120265	C	1.78342e-06	0.0321994	0.000227858	NA	NA	6	150113802	PCMT1	1
6:150113802:C:T	PsychENCODE	PsychENCODE_eQTLs	ENSG00000131013	C	1.10908e-21	-0.0975993	6.9046e-19	NA	NA	6	150113802	PPIL4	1
6:150113802:C:T	PsychENCODE	PsychENCODE_eQTLs	ENSG00000131015	C	0.000530263	0.0626871	0.034675	NA	NA	6	150113802	ULBP2	1
6:150113802:C:T	PsychENCODE	PsychENCODE_eQTLs	ENSG00000131023	C	3.89931e-10	0.0507945	8.73557e-08	NA	NA	6	150113802	LATS1	1
6:150113802:C:T	PsychENCODE	PsychENCODE_eQTLs	ENSG00000203722	C	4.95161e-10	0.171345	1.09518e-07	NA	NA	6	150113802	RAET1G	1
6:150116626:C:T	PsychENCODE	PsychENCODE_eQTLs	ENSG00000055211	T	5.54151e-08	-0.066354	9.19913e-06	NA	NA	6	150116626	GINM1	1
6:150116626:C:T	PsychENCODE	PsychENCODE_eQTLs	ENSG00000111981	T	8.45403e-05	0.100309	0.0072746	NA	NA	6	150116626	ULBP1	1
6:150116626:C:T	PsychENCODE	PsychENCODE_eQTLs	ENSG00000120253	T	1.4946e-08	-0.121596	2.70784e-06	NA	NA	6	150116626	NUP43	1
6:150116626:C:T	PsychENCODE	PsychENCODE_eQTLs	ENSG00000120256	T	8.00995e-06	-0.0686465	0.000893274	NA	NA	6	150116626	LRP11	1
6:150116626:C:T	PsychENCODE	PsychENCODE_eQTLs	ENSG00000120265	T	7.69488e-06	0.0322309	0.000861338	NA	NA	6	150116626	PCMT1	1
6:150116626:C:T	PsychENCODE	PsychENCODE_eQTLs	ENSG00000131013	T	1.14331e-10	-0.0708924	2.73521e-08	NA	NA	6	150116626	PPIL4	1
6:150116626:C:T	PsychENCODE	PsychENCODE_eQTLs	ENSG00000131015	T	2.45432e-09	0.114783	4.96235e-07	NA	NA	6	150116626	ULBP2	1
6:150116626:C:T	PsychENCODE	PsychENCODE_eQTLs	ENSG00000131023	T	3.86872e-09	0.0511087	7.61789e-07	NA	NA	6	150116626	LATS1	1
6:150116626:C:T	PsychENCODE	PsychENCODE_eQTLs	ENSG00000203722	T	2.2242e-10	0.186645	5.13907e-08	NA	NA	6	150116626	RAET1G	1
6:150116798:C:T	PsychENCODE	PsychENCODE_eQTLs	ENSG00000055211	T	2.60267e-13	-0.0808678	8.26788e-11	NA	NA	6	150116798	GINM1	1
6:150116798:C:T	PsychENCODE	PsychENCODE_eQTLs	ENSG00000120253	T	5.23883e-07	-0.0980937	7.38652e-05	NA	NA	6	150116798	NUP43	1
6:150116798:C:T	PsychENCODE	PsychENCODE_eQTLs	ENSG00000120256	T	3.89485e-15	-0.109034	1.46356e-12	NA	NA	6	150116798	LRP11	1
6:150116798:C:T	PsychENCODE	PsychENCODE_eQTLs	ENSG00000120265	T	2.46117e-06	0.0308525	0.00030588	NA	NA	6	150116798	PCMT1	1
6:150116798:C:T	PsychENCODE	PsychENCODE_eQTLs	ENSG00000131013	T	5.94198e-24	-0.099835	4.25773e-21	NA	NA	6	150116798	PPIL4	1
6:150116798:C:T	PsychENCODE	PsychENCODE_eQTLs	ENSG00000131023	T	2.12555e-11	0.052746	5.53708e-09	NA	NA	6	150116798	LATS1	1
6:150116798:C:T	PsychENCODE	PsychENCODE_eQTLs	ENSG00000203722	T	1.54467e-08	0.151521	2.79266e-06	NA	NA	6	150116798	RAET1G	1
6:150118066:C:T	PsychENCODE	PsychENCODE_eQTLs	ENSG00000055211	C	7.4027e-12	-0.0781139	2.02868e-09	NA	NA	6	150118066	GINM1	1
6:150118066:C:T	PsychENCODE	PsychENCODE_eQTLs	ENSG00000120253	C	0.000125689	-0.0773785	0.0102706	NA	NA	6	150118066	NUP43	1
6:150118066:C:T	PsychENCODE	PsychENCODE_eQTLs	ENSG00000120256	C	1.24937e-10	-0.0922883	2.97503e-08	NA	NA	6	150118066	LRP11	1
6:150118066:C:T	PsychENCODE	PsychENCODE_eQTLs	ENSG00000131013	C	9.36855e-19	-0.0904842	4.72517e-16	NA	NA	6	150118066	PPIL4	1
6:150118066:C:T	PsychENCODE	PsychENCODE_eQTLs	ENSG00000131023	C	4.87955e-12	0.0560261	1.36474e-09	NA	NA	6	150118066	LATS1	1
6:150118066:C:T	PsychENCODE	PsychENCODE_eQTLs	ENSG00000203722	C	6.85925e-06	0.124383	0.000776385	NA	NA	6	150118066	RAET1G	1
6:150119910:A:T	PsychENCODE	PsychENCODE_eQTLs	ENSG00000055211	T	2.61802e-13	-0.0808353	8.31529e-11	NA	NA	6	150119910	GINM1	1
6:150119910:A:T	PsychENCODE	PsychENCODE_eQTLs	ENSG00000120253	T	5.93567e-07	-0.0975988	8.29144e-05	NA	NA	6	150119910	NUP43	1
6:150119910:A:T	PsychENCODE	PsychENCODE_eQTLs	ENSG00000120256	T	4.75547e-15	-0.108662	1.77318e-12	NA	NA	6	150119910	LRP11	1
6:150119910:A:T	PsychENCODE	PsychENCODE_eQTLs	ENSG00000120265	T	2.34184e-06	0.0309091	0.000292337	NA	NA	6	150119910	PCMT1	1
6:150119910:A:T	PsychENCODE	PsychENCODE_eQTLs	ENSG00000131013	T	5.56397e-24	-0.0998669	3.99265e-21	NA	NA	6	150119910	PPIL4	1
6:150119910:A:T	PsychENCODE	PsychENCODE_eQTLs	ENSG00000131023	T	2.17444e-11	0.0527047	5.65829e-09	NA	NA	6	150119910	LATS1	1
6:150119910:A:T	PsychENCODE	PsychENCODE_eQTLs	ENSG00000203722	T	1.57324e-08	0.151393	2.84093e-06	NA	NA	6	150119910	RAET1G	1
6:150120036:C:T	PsychENCODE	PsychENCODE_eQTLs	ENSG00000055211	C	2.63008e-13	-0.0808252	8.35217e-11	NA	NA	6	150120036	GINM1	1
6:150120036:C:T	PsychENCODE	PsychENCODE_eQTLs	ENSG00000120253	C	6.00911e-07	-0.0975487	8.38665e-05	NA	NA	6	150120036	NUP43	1
6:150120036:C:T	PsychENCODE	PsychENCODE_eQTLs	ENSG00000120256	C	4.85467e-15	-0.108622	1.80862e-12	NA	NA	6	150120036	LRP11	1
6:150120036:C:T	PsychENCODE	PsychENCODE_eQTLs	ENSG00000120265	C	2.33086e-06	0.030914	0.000291079	NA	NA	6	150120036	PCMT1	1
6:150120036:C:T	PsychENCODE	PsychENCODE_eQTLs	ENSG00000131013	C	5.52031e-24	-0.09987	3.96206e-21	NA	NA	6	150120036	PPIL4	1
6:150120036:C:T	PsychENCODE	PsychENCODE_eQTLs	ENSG00000131023	C	2.18968e-11	0.0526945	5.69607e-09	NA	NA	6	150120036	LATS1	1
6:150120036:C:T	PsychENCODE	PsychENCODE_eQTLs	ENSG00000203722	C	1.57679e-08	0.151376	2.84695e-06	NA	NA	6	150120036	RAET1G	1
6:150121693:C:T	PsychENCODE	PsychENCODE_eQTLs	ENSG00000055211	T	2.82706e-08	-0.0686666	4.91271e-06	NA	NA	6	150121693	GINM1	1
6:150121693:C:T	PsychENCODE	PsychENCODE_eQTLs	ENSG00000111981	T	4.36601e-05	0.105617	0.004068	NA	NA	6	150121693	ULBP1	1
6:150121693:C:T	PsychENCODE	PsychENCODE_eQTLs	ENSG00000120253	T	1.29162e-08	-0.123707	2.36254e-06	NA	NA	6	150121693	NUP43	1
6:150121693:C:T	PsychENCODE	PsychENCODE_eQTLs	ENSG00000120256	T	1.41833e-05	-0.0676184	0.00149506	NA	NA	6	150121693	LRP11	1
6:150121693:C:T	PsychENCODE	PsychENCODE_eQTLs	ENSG00000120265	T	1.06668e-05	0.0321386	0.00115681	NA	NA	6	150121693	PCMT1	1
6:150121693:C:T	PsychENCODE	PsychENCODE_eQTLs	ENSG00000131013	T	1.182e-09	-0.0678108	2.49244e-07	NA	NA	6	150121693	PPIL4	1
6:150121693:C:T	PsychENCODE	PsychENCODE_eQTLs	ENSG00000131015	T	9.99451e-10	0.119058	2.12694e-07	NA	NA	6	150121693	ULBP2	1
6:150121693:C:T	PsychENCODE	PsychENCODE_eQTLs	ENSG00000131023	T	1.59591e-08	0.0496958	2.87919e-06	NA	NA	6	150121693	LATS1	1
6:150121693:C:T	PsychENCODE	PsychENCODE_eQTLs	ENSG00000203722	T	1.35009e-10	0.191304	3.20225e-08	NA	NA	6	150121693	RAET1G	1
6:150122389:C:G	PsychENCODE	PsychENCODE_eQTLs	ENSG00000055211	G	2.67153e-13	-0.0807852	8.47861e-11	NA	NA	6	150122389	GINM1	1
6:150122389:C:G	PsychENCODE	PsychENCODE_eQTLs	ENSG00000120253	G	6.14318e-07	-0.0974454	8.55982e-05	NA	NA	6	150122389	NUP43	1
6:150122389:C:G	PsychENCODE	PsychENCODE_eQTLs	ENSG00000120256	G	5.10285e-15	-0.108514	1.8973e-12	NA	NA	6	150122389	LRP11	1
6:150122389:C:G	PsychENCODE	PsychENCODE_eQTLs	ENSG00000120265	G	2.3064e-06	0.0309213	0.000288279	NA	NA	6	150122389	PCMT1	1
6:150122389:C:G	PsychENCODE	PsychENCODE_eQTLs	ENSG00000131013	G	5.55758e-24	-0.0998425	3.98819e-21	NA	NA	6	150122389	PPIL4	1
6:150122389:C:G	PsychENCODE	PsychENCODE_eQTLs	ENSG00000131023	G	2.22884e-11	0.0526632	5.7928e-09	NA	NA	6	150122389	LATS1	1
6:150122389:C:G	PsychENCODE	PsychENCODE_eQTLs	ENSG00000203722	G	1.58405e-08	0.151323	2.85926e-06	NA	NA	6	150122389	RAET1G	1
6:150122645:A:G	PsychENCODE	PsychENCODE_eQTLs	ENSG00000055211	A	4.15378e-11	-0.0755472	1.04688e-08	NA	NA	6	150122645	GINM1	1
6:150122645:A:G	PsychENCODE	PsychENCODE_eQTLs	ENSG00000120253	A	4.87669e-06	-0.0924206	0.000569705	NA	NA	6	150122645	NUP43	1
6:150122645:A:G	PsychENCODE	PsychENCODE_eQTLs	ENSG00000120256	A	9.64384e-16	-0.115121	3.82155e-13	NA	NA	6	150122645	LRP11	1
6:150122645:A:G	PsychENCODE	PsychENCODE_eQTLs	ENSG00000120265	A	8.70924e-07	0.033281	0.000118096	NA	NA	6	150122645	PCMT1	1
6:150122645:A:G	PsychENCODE	PsychENCODE_eQTLs	ENSG00000131013	A	1.59592e-20	-0.0952087	9.13731e-18	NA	NA	6	150122645	PPIL4	1
6:150122645:A:G	PsychENCODE	PsychENCODE_eQTLs	ENSG00000131015	A	0.000134768	0.0693069	0.0109105	NA	NA	6	150122645	ULBP2	1
6:150122645:A:G	PsychENCODE	PsychENCODE_eQTLs	ENSG00000131023	A	7.79251e-11	0.0529743	1.90254e-08	NA	NA	6	150122645	LATS1	1
6:150122645:A:G	PsychENCODE	PsychENCODE_eQTLs	ENSG00000203722	A	6.88348e-10	0.170607	1.49477e-07	NA	NA	6	150122645	RAET1G	1
6:150124019:A:G	PsychENCODE	PsychENCODE_eQTLs	ENSG00000055211	A	2.67612e-13	-0.0807776	8.49254e-11	NA	NA	6	150124019	GINM1	1
6:150124019:A:G	PsychENCODE	PsychENCODE_eQTLs	ENSG00000120253	A	6.1426e-07	-0.0974395	8.55908e-05	NA	NA	6	150124019	NUP43	1
6:150124019:A:G	PsychENCODE	PsychENCODE_eQTLs	ENSG00000120256	A	5.15022e-15	-0.108491	1.91421e-12	NA	NA	6	150124019	LRP11	1
6:150124019:A:G	PsychENCODE	PsychENCODE_eQTLs	ENSG00000120265	A	2.30003e-06	0.030923	0.000287554	NA	NA	6	150124019	PCMT1	1
6:150124019:A:G	PsychENCODE	PsychENCODE_eQTLs	ENSG00000131013	A	5.62373e-24	-0.099825	4.03439e-21	NA	NA	6	150124019	PPIL4	1
6:150124019:A:G	PsychENCODE	PsychENCODE_eQTLs	ENSG00000131023	A	2.23119e-11	0.0526587	5.79861e-09	NA	NA	6	150124019	LATS1	1
6:150124019:A:G	PsychENCODE	PsychENCODE_eQTLs	ENSG00000203722	A	1.58387e-08	0.151314	2.85895e-06	NA	NA	6	150124019	RAET1G	1
6:150127103:C:T	PsychENCODE	PsychENCODE_eQTLs	ENSG00000055211	T	6.31863e-13	-0.0792709	1.93504e-10	NA	NA	6	150127103	GINM1	1
6:150127103:C:T	PsychENCODE	PsychENCODE_eQTLs	ENSG00000111981	T	0.000770641	0.0777993	0.0469622	NA	NA	6	150127103	ULBP1	1
6:150127103:C:T	PsychENCODE	PsychENCODE_eQTLs	ENSG00000120253	T	8.48912e-07	-0.0959245	0.000115342	NA	NA	6	150127103	NUP43	1
6:150127103:C:T	PsychENCODE	PsychENCODE_eQTLs	ENSG00000120256	T	2.82177e-14	-0.105221	9.82596e-12	NA	NA	6	150127103	LRP11	1
6:150127103:C:T	PsychENCODE	PsychENCODE_eQTLs	ENSG00000120265	T	2.66992e-06	0.0306309	0.000329451	NA	NA	6	150127103	PCMT1	1
6:150127103:C:T	PsychENCODE	PsychENCODE_eQTLs	ENSG00000131013	T	2.51119e-23	-0.0981123	1.73745e-20	NA	NA	6	150127103	PPIL4	1
6:150127103:C:T	PsychENCODE	PsychENCODE_eQTLs	ENSG00000131023	T	5.07998e-12	0.0541418	1.41815e-09	NA	NA	6	150127103	LATS1	1
6:150127103:C:T	PsychENCODE	PsychENCODE_eQTLs	ENSG00000203722	T	1.24266e-08	0.151944	2.27902e-06	NA	NA	6	150127103	RAET1G	1
6:150127440:A:G	PsychENCODE	PsychENCODE_eQTLs	ENSG00000055211	A	2.43322e-13	-0.0809613	7.75056e-11	NA	NA	6	150127440	GINM1	1
6:150127440:A:G	PsychENCODE	PsychENCODE_eQTLs	ENSG00000120253	A	5.51554e-07	-0.0978965	7.74681e-05	NA	NA	6	150127440	NUP43	1
6:150127440:A:G	PsychENCODE	PsychENCODE_eQTLs	ENSG00000120256	A	4.74056e-15	-0.108693	1.76785e-12	NA	NA	6	150127440	LRP11	1
6:150127440:A:G	PsychENCODE	PsychENCODE_eQTLs	ENSG00000120265	A	2.36185e-06	0.0309053	0.000294615	NA	NA	6	150127440	PCMT1	1
6:150127440:A:G	PsychENCODE	PsychENCODE_eQTLs	ENSG00000131013	A	4.89942e-24	-0.10001	3.52614e-21	NA	NA	6	150127440	PPIL4	1
6:150127440:A:G	PsychENCODE	PsychENCODE_eQTLs	ENSG00000131023	A	1.91931e-11	0.0528586	5.02534e-09	NA	NA	6	150127440	LATS1	1
6:150127440:A:G	PsychENCODE	PsychENCODE_eQTLs	ENSG00000203722	A	1.62355e-08	0.151286	2.9259e-06	NA	NA	6	150127440	RAET1G	1
6:150128173:A:C	PsychENCODE	PsychENCODE_eQTLs	ENSG00000055211	A	2.21115e-13	-0.0810441	7.07076e-11	NA	NA	6	150128173	GINM1	1
6:150128173:A:C	PsychENCODE	PsychENCODE_eQTLs	ENSG00000120253	A	6.21498e-07	-0.0973825	8.65295e-05	NA	NA	6	150128173	NUP43	1
6:150128173:A:C	PsychENCODE	PsychENCODE_eQTLs	ENSG00000120256	A	3.8939e-15	-0.108953	1.46322e-12	NA	NA	6	150128173	LRP11	1
6:150128173:A:C	PsychENCODE	PsychENCODE_eQTLs	ENSG00000120265	A	2.64637e-06	0.0307333	0.000326808	NA	NA	6	150128173	PCMT1	1
6:150128173:A:C	PsychENCODE	PsychENCODE_eQTLs	ENSG00000131013	A	6.28028e-24	-0.0997084	4.49493e-21	NA	NA	6	150128173	PPIL4	1
6:150128173:A:C	PsychENCODE	PsychENCODE_eQTLs	ENSG00000131023	A	1.99417e-11	0.0527787	5.21116e-09	NA	NA	6	150128173	LATS1	1
6:150128173:A:C	PsychENCODE	PsychENCODE_eQTLs	ENSG00000203722	A	2.21041e-08	0.149771	3.90499e-06	NA	NA	6	150128173	RAET1G	1
6:150129323:A:G	PsychENCODE	PsychENCODE_eQTLs	ENSG00000055211	G	8.48231e-13	-0.0792951	2.56648e-10	NA	NA	6	150129323	GINM1	1
6:150129323:A:G	PsychENCODE	PsychENCODE_eQTLs	ENSG00000120253	G	1.04009e-06	-0.0957097	0.000138998	NA	NA	6	150129323	NUP43	1
6:150129323:A:G	PsychENCODE	PsychENCODE_eQTLs	ENSG00000120256	G	2.53618e-14	-0.106022	8.86945e-12	NA	NA	6	150129323	LRP11	1
6:150129323:A:G	PsychENCODE	PsychENCODE_eQTLs	ENSG00000120265	G	1.77057e-06	0.0313518	0.000226358	NA	NA	6	150129323	PCMT1	1
6:150129323:A:G	PsychENCODE	PsychENCODE_eQTLs	ENSG00000131013	G	3.29869e-23	-0.0984248	2.26626e-20	NA	NA	6	150129323	PPIL4	1
6:150129323:A:G	PsychENCODE	PsychENCODE_eQTLs	ENSG00000131023	G	4.51688e-11	0.0519949	1.13389e-08	NA	NA	6	150129323	LATS1	1
6:150129323:A:G	PsychENCODE	PsychENCODE_eQTLs	ENSG00000203722	G	2.98356e-08	0.148813	5.16688e-06	NA	NA	6	150129323	RAET1G	1
6:150129606:C:T	PsychENCODE	PsychENCODE_eQTLs	ENSG00000055211	C	2.15876e-13	-0.0810816	6.90944e-11	NA	NA	6	150129606	GINM1	1
6:150129606:C:T	PsychENCODE	PsychENCODE_eQTLs	ENSG00000120253	C	6.10646e-07	-0.0974517	8.51223e-05	NA	NA	6	150129606	NUP43	1
6:150129606:C:T	PsychENCODE	PsychENCODE_eQTLs	ENSG00000120256	C	3.69327e-15	-0.109046	1.3905e-12	NA	NA	6	150129606	LRP11	1
6:150129606:C:T	PsychENCODE	PsychENCODE_eQTLs	ENSG00000120265	C	2.64949e-06	0.0307327	0.000327161	NA	NA	6	150129606	PCMT1	1
6:150129606:C:T	PsychENCODE	PsychENCODE_eQTLs	ENSG00000131013	C	6.12169e-24	-0.0997356	4.38366e-21	NA	NA	6	150129606	PPIL4	1
6:150129606:C:T	PsychENCODE	PsychENCODE_eQTLs	ENSG00000131023	C	1.92277e-11	0.0528216	5.03404e-09	NA	NA	6	150129606	LATS1	1
6:150129606:C:T	PsychENCODE	PsychENCODE_eQTLs	ENSG00000203722	C	2.24321e-08	0.149708	3.95913e-06	NA	NA	6	150129606	RAET1G	1
6:150130673:A:G	PsychENCODE	PsychENCODE_eQTLs	ENSG00000055211	A	2.10605e-13	-0.0811191	6.74652e-11	NA	NA	6	150130673	GINM1	1
6:150130673:A:G	PsychENCODE	PsychENCODE_eQTLs	ENSG00000120253	A	5.99984e-07	-0.0975196	8.37469e-05	NA	NA	6	150130673	NUP43	1
6:150130673:A:G	PsychENCODE	PsychENCODE_eQTLs	ENSG00000120256	A	3.50159e-15	-0.109139	1.32086e-12	NA	NA	6	150130673	LRP11	1
6:150130673:A:G	PsychENCODE	PsychENCODE_eQTLs	ENSG00000120265	A	2.65328e-06	0.0307315	0.000327582	NA	NA	6	150130673	PCMT1	1
6:150130673:A:G	PsychENCODE	PsychENCODE_eQTLs	ENSG00000131013	A	5.9779e-24	-0.0997599	4.28289e-21	NA	NA	6	150130673	PPIL4	1
6:150130673:A:G	PsychENCODE	PsychENCODE_eQTLs	ENSG00000131023	A	1.8524e-11	0.0528648	4.85813e-09	NA	NA	6	150130673	LATS1	1
6:150130673:A:G	PsychENCODE	PsychENCODE_eQTLs	ENSG00000203722	A	2.27912e-08	0.149638	4.01831e-06	NA	NA	6	150130673	RAET1G	1
6:150130837:A:G	PsychENCODE	PsychENCODE_eQTLs	ENSG00000055211	G	2.10323e-13	-0.0811211	6.7378e-11	NA	NA	6	150130837	GINM1	1
6:150130837:A:G	PsychENCODE	PsychENCODE_eQTLs	ENSG00000120253	G	5.99208e-07	-0.0975245	8.36466e-05	NA	NA	6	150130837	NUP43	1
6:150130837:A:G	PsychENCODE	PsychENCODE_eQTLs	ENSG00000120256	G	3.49094e-15	-0.109144	1.31703e-12	NA	NA	6	150130837	LRP11	1
6:150130837:A:G	PsychENCODE	PsychENCODE_eQTLs	ENSG00000120265	G	2.65369e-06	0.0307313	0.000327629	NA	NA	6	150130837	PCMT1	1
6:150130837:A:G	PsychENCODE	PsychENCODE_eQTLs	ENSG00000131013	G	5.97084e-24	-0.099761	4.27797e-21	NA	NA	6	150130837	PPIL4	1
6:150130837:A:G	PsychENCODE	PsychENCODE_eQTLs	ENSG00000131023	G	1.84857e-11	0.0528672	4.84854e-09	NA	NA	6	150130837	LATS1	1
6:150130837:A:G	PsychENCODE	PsychENCODE_eQTLs	ENSG00000203722	G	2.28185e-08	0.149633	4.02278e-06	NA	NA	6	150130837	RAET1G	1
6:150131208:C:T	PsychENCODE	PsychENCODE_eQTLs	ENSG00000055211	C	2.09706e-13	-0.0811253	6.71901e-11	NA	NA	6	150131208	GINM1	1
6:150131208:C:T	PsychENCODE	PsychENCODE_eQTLs	ENSG00000120253	C	5.9731e-07	-0.0975362	8.34e-05	NA	NA	6	150131208	NUP43	1
6:150131208:C:T	PsychENCODE	PsychENCODE_eQTLs	ENSG00000120256	C	3.47208e-15	-0.109153	1.31012e-12	NA	NA	6	150131208	LRP11	1
6:150131208:C:T	PsychENCODE	PsychENCODE_eQTLs	ENSG00000120265	C	2.65367e-06	0.0307313	0.000327627	NA	NA	6	150131208	PCMT1	1
6:150131208:C:T	PsychENCODE	PsychENCODE_eQTLs	ENSG00000131013	C	5.96262e-24	-0.0997622	4.27224e-21	NA	NA	6	150131208	PPIL4	1
6:150131208:C:T	PsychENCODE	PsychENCODE_eQTLs	ENSG00000131023	C	1.84167e-11	0.0528713	4.83131e-09	NA	NA	6	150131208	LATS1	1
6:150131208:C:T	PsychENCODE	PsychENCODE_eQTLs	ENSG00000203722	C	2.28847e-08	0.149619	4.03356e-06	NA	NA	6	150131208	RAET1G	1
6:150133188:C:T	PsychENCODE	PsychENCODE_eQTLs	ENSG00000055211	T	3.40428e-11	-0.0759022	8.66268e-09	NA	NA	6	150133188	GINM1	1
6:150133188:C:T	PsychENCODE	PsychENCODE_eQTLs	ENSG00000120253	T	4.71525e-06	-0.0925905	0.000552628	NA	NA	6	150133188	NUP43	1
6:150133188:C:T	PsychENCODE	PsychENCODE_eQTLs	ENSG00000120256	T	5.55177e-16	-0.116101	2.24345e-13	NA	NA	6	150133188	LRP11	1
6:150133188:C:T	PsychENCODE	PsychENCODE_eQTLs	ENSG00000120265	T	1.0389e-06	0.0330587	0.000138854	NA	NA	6	150133188	PCMT1	1
6:150133188:C:T	PsychENCODE	PsychENCODE_eQTLs	ENSG00000131013	T	1.73073e-20	-0.0951519	9.88408e-18	NA	NA	6	150133188	PPIL4	1
6:150133188:C:T	PsychENCODE	PsychENCODE_eQTLs	ENSG00000131015	T	0.00010729	0.070338	0.00895462	NA	NA	6	150133188	ULBP2	1
6:150133188:C:T	PsychENCODE	PsychENCODE_eQTLs	ENSG00000131023	T	6.89261e-11	0.0531383	1.69375e-08	NA	NA	6	150133188	LATS1	1
6:150133188:C:T	PsychENCODE	PsychENCODE_eQTLs	ENSG00000203722	T	1.11976e-09	0.168546	2.36846e-07	NA	NA	6	150133188	RAET1G	1
6:150133954:A:C	PsychENCODE	PsychENCODE_eQTLs	ENSG00000055211	A	1.48121e-13	-0.0816169	4.81236e-11	NA	NA	6	150133954	GINM1	1
6:150133954:A:C	PsychENCODE	PsychENCODE_eQTLs	ENSG00000120253	A	5.08892e-07	-0.0981205	7.19132e-05	NA	NA	6	150133954	NUP43	1
6:150133954:A:C	PsychENCODE	PsychENCODE_eQTLs	ENSG00000120256	A	2.45313e-15	-0.109726	9.37993e-13	NA	NA	6	150133954	LRP11	1
6:150133954:A:C	PsychENCODE	PsychENCODE_eQTLs	ENSG00000120265	A	2.78715e-06	0.030662	0.000342595	NA	NA	6	150133954	PCMT1	1
6:150133954:A:C	PsychENCODE	PsychENCODE_eQTLs	ENSG00000131013	A	6.15752e-24	-0.099719	4.4087e-21	NA	NA	6	150133954	PPIL4	1
6:150133954:A:C	PsychENCODE	PsychENCODE_eQTLs	ENSG00000131023	A	1.90712e-11	0.052825	4.99496e-09	NA	NA	6	150133954	LATS1	1
6:150133954:A:C	PsychENCODE	PsychENCODE_eQTLs	ENSG00000203722	A	2.54288e-08	0.149114	4.45006e-06	NA	NA	6	150133954	RAET1G	1
6:150133995:A:G	PsychENCODE	PsychENCODE_eQTLs	ENSG00000055211	G	1.47959e-13	-0.0816185	4.80732e-11	NA	NA	6	150133995	GINM1	1
6:150133995:A:G	PsychENCODE	PsychENCODE_eQTLs	ENSG00000120253	G	5.07782e-07	-0.0981286	7.17683e-05	NA	NA	6	150133995	NUP43	1
6:150133995:A:G	PsychENCODE	PsychENCODE_eQTLs	ENSG00000120256	G	2.44528e-15	-0.109731	9.35113e-13	NA	NA	6	150133995	LRP11	1
6:150133995:A:G	PsychENCODE	PsychENCODE_eQTLs	ENSG00000120265	G	2.79048e-06	0.0306604	0.000342975	NA	NA	6	150133995	PCMT1	1
[truncated: 460,206+ more rows]

## Sheet: Table S7
Table S7. Chromatin interaction results
GenomicLocus	region1	region2	FDR	type	DB	tissue/cell	inter/intra	SNPs	genes	ciMapFilt
11	6:150151598-150152907	6:150249000-150251000	0	EP	PsychENCODE	EP_links_oneway	intra	rs6903998;rs1984111	NA	0
13	8:22265259-22265602	8:22089000-22091000	0	EP	PsychENCODE	EP_links_oneway	intra	rs7332050	ENSG00000168490	1
19	10:105455375-105455797	10:105609000-105611000	0	EP	PsychENCODE	EP_links_oneway	intra	rs11191770	NA	0
19	10:105458941-105460140	10:105609000-105611000	0	EP	PsychENCODE	EP_links_oneway	intra	rs4630220	NA	0
20	11:130272977-130273830	11:130759000-130761000	0	EP	PsychENCODE	EP_links_oneway	intra	rs11222084	NA	0
20	11:130277665-130278428	11:130759000-130761000	0	EP	PsychENCODE	EP_links_oneway	intra	rs3740888	NA	0
20	11:130289521-130289722	11:130729000-130731000	0	EP	PsychENCODE	EP_links_oneway	intra	rs765386	NA	0
20	11:130289521-130289722	11:130759000-130761000	0	EP	PsychENCODE	EP_links_oneway	intra	rs765386	NA	0
28	17:27087601-27088878	17:27249000-27251000	0	EP	PsychENCODE	EP_links_oneway	intra	rs531924415;rs4795457;rs7215000;rs7215310	NA	0
28	17:27087601-27088878	17:27249000-27251000	0	EP	PsychENCODE	EP_links_oneway	intra	rs531924415;rs4795457;rs7215000;rs7215310	NA	0
28	17:27091886-27092681	17:27239000-27241000	0	EP	PsychENCODE	EP_links_oneway	intra	rs9905510	NA	0
30	17:43487727-43488536	17:43499000-43501000	0	EP	PsychENCODE	EP_links_oneway	intra	rs8071011	NA	0
30	17:43487727-43488536	17:43509000-43511000	0	EP	PsychENCODE	EP_links_oneway	intra	rs8071011	NA	0
30	17:43487727-43488536	17:43509000-43511000	0	EP	PsychENCODE	EP_links_oneway	intra	rs8071011	NA	0
30	17:43660985-43662291	17:42989000-42991000	0	EP	PsychENCODE	EP_links_oneway	intra	rs1624697;rs2693359;rs535991735;rs1724430;rs1724429	NA	0
30	17:43660985-43662291	17:44289000-44291000	0	EP	PsychENCODE	EP_links_oneway	intra	rs1624697;rs2693359;rs535991735;rs1724430;rs1724429	NA	0
30	17:43660985-43662291	17:44319000-44321000	0	EP	PsychENCODE	EP_links_oneway	intra	rs1624697;rs2693359;rs535991735;rs1724430;rs1724429	NA	0
30	17:43797042-43797515	17:43559000-43561000	0	EP	PsychENCODE	EP_links_oneway	intra	rs56167344;17:43797157_TA_T;rs56046792	NA	0
30	17:43817839-43818330	17:43529000-43531000	0	EP	PsychENCODE	EP_links_oneway	intra	rs80157557;rs76728632;rs17563827	NA	0
30	17:43817839-43818330	17:43529000-43531000	0	EP	PsychENCODE	EP_links_oneway	intra	rs80157557;rs76728632;rs17563827	NA	0
30	17:43818387-43818660	17:43529000-43531000	0	EP	PsychENCODE	EP_links_oneway	intra	rs80072429;rs77114624	NA	0
30	17:43818387-43818660	17:43529000-43531000	0	EP	PsychENCODE	EP_links_oneway	intra	rs80072429;rs77114624	NA	0
30	17:43818755-43819381	17:43529000-43531000	0	EP	PsychENCODE	EP_links_oneway	intra	rs17563861;rs17563889	NA	0
30	17:43818755-43819381	17:43529000-43531000	0	EP	PsychENCODE	EP_links_oneway	intra	rs17563861;rs17563889	NA	0
30	17:43902249-43902698	17:43569000-43571000	0	EP	PsychENCODE	EP_links_oneway	intra	rs4341787;rs4523962;rs4327090	NA	0
30	17:43902249-43902698	17:43569000-43571000	0	EP	PsychENCODE	EP_links_oneway	intra	rs4341787;rs4523962;rs4327090	NA	0
30	17:43902863-43903953	17:43569000-43571000	0	EP	PsychENCODE	EP_links_oneway	intra	rs1912151;rs1396862;rs41280118;rs62057146;rs62057147;rs17763050;rs62057148;rs62057149;rs62057150;rs62057151	NA	0
30	17:43902863-43903953	17:43569000-43571000	0	EP	PsychENCODE	EP_links_oneway	intra	rs1912151;rs1396862;rs41280118;rs62057146;rs62057147;rs17763050;rs62057148;rs62057149;rs62057150;rs62057151	NA	0
30	17:43904654-43905066	17:43569000-43571000	0	EP	PsychENCODE	EP_links_oneway	intra	rs62057155;rs62057156	NA	0
30	17:43904654-43905066	17:43569000-43571000	0	EP	PsychENCODE	EP_links_oneway	intra	rs62057155;rs62057156	NA	0
30	17:43908821-43909101	17:43569000-43571000	0	EP	PsychENCODE	EP_links_oneway	intra	rs55865707;rs62054760;rs62054761;rs62054762	NA	0
30	17:43908821-43909101	17:43569000-43571000	0	EP	PsychENCODE	EP_links_oneway	intra	rs55865707;rs62054760;rs62054761;rs62054762	NA	0
30	17:43925815-43926039	17:43549000-43551000	0	EP	PsychENCODE	EP_links_oneway	intra	rs62054817	NA	0
30	17:43925815-43926039	17:43549000-43551000	0	EP	PsychENCODE	EP_links_oneway	intra	rs62054817	NA	0
30	17:43926185-43926813	17:43549000-43551000	0	EP	PsychENCODE	EP_links_oneway	intra	rs62054820	NA	0
30	17:43926185-43926813	17:43549000-43551000	0	EP	PsychENCODE	EP_links_oneway	intra	rs62054820	NA	0
30	17:43928953-43929395	17:43549000-43551000	0	EP	PsychENCODE	EP_links_oneway	intra	rs62054823	NA	0
30	17:43928953-43929395	17:43549000-43551000	0	EP	PsychENCODE	EP_links_oneway	intra	rs62054823	NA	0
30	17:43944317-43945382	17:43569000-43571000	0	EP	PsychENCODE	EP_links_oneway	intra	rs12150516;rs62055475	NA	0
30	17:43944317-43945382	17:43569000-43571000	0	EP	PsychENCODE	EP_links_oneway	intra	rs12150516;rs62055475	NA	0
30	17:43945646-43945700	17:43569000-43571000	0	EP	PsychENCODE	EP_links_oneway	intra	rs62055477	NA	0
30	17:43945646-43945700	17:43569000-43571000	0	EP	PsychENCODE	EP_links_oneway	intra	rs62055477	NA	0
30	17:43945701-43946133	17:43569000-43571000	0	EP	PsychENCODE	EP_links_oneway	intra	rs78637438;rs2316771;rs62055478;rs1078830	NA	0
30	17:43945701-43946133	17:43569000-43571000	0	EP	PsychENCODE	EP_links_oneway	intra	rs78637438;rs2316771;rs62055478;rs1078830	NA	0
30	17:43999983-44000468	17:44369000-44371000	0	EP	PsychENCODE	EP_links_oneway	intra	rs55929431;rs8079501	ENSG00000176681	1
30	17:44000829-44001819	17:44369000-44371000	0	EP	PsychENCODE	EP_links_oneway	intra	rs17649866;rs62058968;rs17564493;rs112791677;rs17649918;rs17649954	ENSG00000176681	1
30	17:44013225-44013629	17:43559000-43561000	0	EP	PsychENCODE	EP_links_oneway	intra	rs62061721;rs79857651;rs113756354	NA	0
30	17:44013225-44013629	17:43969000-43971000	0	EP	PsychENCODE	EP_links_oneway	intra	rs62061721;rs79857651;rs113756354	NA	0
30	17:44013225-44013629	17:43969000-43971000	0	EP	PsychENCODE	EP_links_oneway	intra	rs62061721;rs79857651;rs113756354	NA	0
30	17:44013225-44013629	17:43979000-43981000	0	EP	PsychENCODE	EP_links_oneway	intra	rs62061721;rs79857651;rs113756354	NA	0
30	17:44013923-44014381	17:43559000-43561000	0	EP	PsychENCODE	EP_links_oneway	intra	rs12150111;rs55939347;rs56072903;rs12150460;rs12150195	NA	0
30	17:44013923-44014381	17:43969000-43971000	0	EP	PsychENCODE	EP_links_oneway	intra	rs12150111;rs55939347;rs56072903;rs12150460;rs12150195	NA	0
30	17:44013923-44014381	17:43969000-43971000	0	EP	PsychENCODE	EP_links_oneway	intra	rs12150111;rs55939347;rs56072903;rs12150460;rs12150195	NA	0
30	17:44013923-44014381	17:43979000-43981000	0	EP	PsychENCODE	EP_links_oneway	intra	rs12150111;rs55939347;rs56072903;rs12150460;rs12150195	NA	0
30	17:44016619-44017330	17:43559000-43561000	0	EP	PsychENCODE	EP_links_oneway	intra	rs62061727;rs62061728;rs62061729	NA	0
30	17:44016619-44017330	17:43969000-43971000	0	EP	PsychENCODE	EP_links_oneway	intra	rs62061727;rs62061728;rs62061729	NA	0
30	17:44016619-44017330	17:43969000-43971000	0	EP	PsychENCODE	EP_links_oneway	intra	rs62061727;rs62061728;rs62061729	NA	0
30	17:44016619-44017330	17:43979000-43981000	0	EP	PsychENCODE	EP_links_oneway	intra	rs62061727;rs62061728;rs62061729	NA	0
30	17:44017876-44018614	17:43559000-43561000	0	EP	PsychENCODE	EP_links_oneway	intra	rs62061732;rs62061733;rs62061734;rs7210219	NA	0
30	17:44017876-44018614	17:43969000-43971000	0	EP	PsychENCODE	EP_links_oneway	intra	rs62061732;rs62061733;rs62061734;rs7210219	NA	0
30	17:44017876-44018614	17:43969000-43971000	0	EP	PsychENCODE	EP_links_oneway	intra	rs62061732;rs62061733;rs62061734;rs7210219	NA	0
30	17:44017876-44018614	17:43979000-43981000	0	EP	PsychENCODE	EP_links_oneway	intra	rs62061732;rs62061733;rs62061734;rs7210219	NA	0
30	17:44019495-44020389	17:43559000-43561000	0	EP	PsychENCODE	EP_links_oneway	intra	rs62062769;rs62062770;rs62062771;rs62062772	NA	0
30	17:44019495-44020389	17:43969000-43971000	0	EP	PsychENCODE	EP_links_oneway	intra	rs62062769;rs62062770;rs62062771;rs62062772	NA	0
30	17:44019495-44020389	17:43969000-43971000	0	EP	PsychENCODE	EP_links_oneway	intra	rs62062769;rs62062770;rs62062771;rs62062772	NA	0
30	17:44019495-44020389	17:43979000-43981000	0	EP	PsychENCODE	EP_links_oneway	intra	rs62062769;rs62062770;rs62062771;rs62062772	NA	0
30	17:44020528-44020682	17:43969000-43971000	0	EP	PsychENCODE	EP_links_oneway	intra	rs62062773	NA	0
30	17:44020528-44020682	17:43969000-43971000	0	EP	PsychENCODE	EP_links_oneway	intra	rs62062773	NA	0
30	17:44020528-44020682	17:43979000-43981000	0	EP	PsychENCODE	EP_links_oneway	intra	rs62062773	NA	0
30	17:44020688-44021340	17:43969000-43971000	0	EP	PsychENCODE	EP_links_oneway	intra	rs79115768;rs28416808	NA	0
30	17:44020688-44021340	17:43969000-43971000	0	EP	PsychENCODE	EP_links_oneway	intra	rs79115768;rs28416808	NA	0
30	17:44020688-44021340	17:43979000-43981000	0	EP	PsychENCODE	EP_links_oneway	intra	rs79115768;rs28416808	NA	0
30	17:44021396-44021641	17:43969000-43971000	0	EP	PsychENCODE	EP_links_oneway	intra	rs62062774	NA	0
30	17:44021396-44021641	17:43969000-43971000	0	EP	PsychENCODE	EP_links_oneway	intra	rs62062774	NA	0
30	17:44021396-44021641	17:43979000-43981000	0	EP	PsychENCODE	EP_links_oneway	intra	rs62062774	NA	0
30	17:44022073-44022394	17:43969000-43971000	0	EP	PsychENCODE	EP_links_oneway	intra	rs75839508;rs75686108	NA	0
30	17:44022073-44022394	17:43969000-43971000	0	EP	PsychENCODE	EP_links_oneway	intra	rs75839508;rs75686108	NA	0
30	17:44022073-44022394	17:43979000-43981000	0	EP	PsychENCODE	EP_links_oneway	intra	rs75839508;rs75686108	NA	0
30	17:44024046-44024738	17:43969000-43971000	0	EP	PsychENCODE	EP_links_oneway	intra	rs62062784;rs62062785;rs62062786	NA	0
30	17:44024046-44024738	17:43969000-43971000	0	EP	PsychENCODE	EP_links_oneway	intra	rs62062784;rs62062785;rs62062786	NA	0
30	17:44024046-44024738	17:43979000-43981000	0	EP	PsychENCODE	EP_links_oneway	intra	rs62062784;rs62062785;rs62062786	NA	0
30	17:44025605-44025737	17:43969000-43971000	0	EP	PsychENCODE	EP_links_oneway	intra	rs113395365;rs112947543	NA	0
30	17:44025605-44025737	17:43969000-43971000	0	EP	PsychENCODE	EP_links_oneway	intra	rs113395365;rs112947543	NA	0
30	17:44025605-44025737	17:43979000-43981000	0	EP	PsychENCODE	EP_links_oneway	intra	rs113395365;rs112947543	NA	0
30	17:44025803-44026158	17:43969000-43971000	0	EP	PsychENCODE	EP_links_oneway	intra	rs242559	NA	0
30	17:44025803-44026158	17:43969000-43971000	0	EP	PsychENCODE	EP_links_oneway	intra	rs242559	NA	0
30	17:44025803-44026158	17:43979000-43981000	0	EP	PsychENCODE	EP_links_oneway	intra	rs242559	NA	0
30	17:44026248-44026380	17:43969000-43971000	0	EP	PsychENCODE	EP_links_oneway	intra	rs62062793	NA	0
30	17:44026248-44026380	17:43969000-43971000	0	EP	PsychENCODE	EP_links_oneway	intra	rs62062793	NA	0
30	17:44026248-44026380	17:43979000-43981000	0	EP	PsychENCODE	EP_links_oneway	intra	rs62062793	NA	0
30	17:44026438-44026774	17:43969000-43971000	0	EP	PsychENCODE	EP_links_oneway	intra	rs78556223;rs77266933;rs74531363;rs242561	NA	0
30	17:44026438-44026774	17:43969000-43971000	0	EP	PsychENCODE	EP_links_oneway	intra	rs78556223;rs77266933;rs74531363;rs242561	NA	0
30	17:44026438-44026774	17:43979000-43981000	0	EP	PsychENCODE	EP_links_oneway	intra	rs78556223;rs77266933;rs74531363;rs242561	NA	0
30	17:44026833-44027346	17:43969000-43971000	0	EP	PsychENCODE	EP_links_oneway	intra	rs62062795;rs62062796	NA	0
30	17:44026833-44027346	17:43969000-43971000	0	EP	PsychENCODE	EP_links_oneway	intra	rs62062795;rs62062796	NA	0
30	17:44026833-44027346	17:43979000-43981000	0	EP	PsychENCODE	EP_links_oneway	intra	rs62062795;rs62062796	NA	0
30	17:44027609-44028050	17:43969000-43971000	0	EP	PsychENCODE	EP_links_oneway	intra	rs62062800;17:44027836_GC_G;rs62062801;rs62062802	NA	0
30	17:44027609-44028050	17:43969000-43971000	0	EP	PsychENCODE	EP_links_oneway	intra	rs62062800;17:44027836_GC_G;rs62062801;rs62062802	NA	0
30	17:44027609-44028050	17:43979000-43981000	0	EP	PsychENCODE	EP_links_oneway	intra	rs62062800;17:44027836_GC_G;rs62062801;rs62062802	NA	0
30	17:44028315-44028624	17:43969000-43971000	0	EP	PsychENCODE	EP_links_oneway	intra	17:44028469_CA_C	NA	0
30	17:44028315-44028624	17:43969000-43971000	0	EP	PsychENCODE	EP_links_oneway	intra	17:44028469_CA_C	NA	0
30	17:44028315-44028624	17:43979000-43981000	0	EP	PsychENCODE	EP_links_oneway	intra	17:44028469_CA_C	NA	0
30	17:44028766-44029013	17:43969000-43971000	0	EP	PsychENCODE	EP_links_oneway	intra	rs77017444	NA	0
30	17:44028766-44029013	17:43969000-43971000	0	EP	PsychENCODE	EP_links_oneway	intra	rs77017444	NA	0
30	17:44028766-44029013	17:43979000-43981000	0	EP	PsychENCODE	EP_links_oneway	intra	rs77017444	NA	0
30	17:44029219-44029761	17:43969000-43971000	0	EP	PsychENCODE	EP_links_oneway	intra	17:44029510_TGATG_T	NA	0
30	17:44029219-44029761	17:43969000-43971000	0	EP	PsychENCODE	EP_links_oneway	intra	17:44029510_TGATG_T	NA	0
30	17:44029219-44029761	17:43979000-43981000	0	EP	PsychENCODE	EP_links_oneway	intra	17:44029510_TGATG_T	NA	0
30	17:44030878-44031427	17:43919000-43921000	0	EP	PsychENCODE	EP_links_oneway	intra	rs62062806	NA	0
30	17:44030878-44031427	17:43919000-43921000	0	EP	PsychENCODE	EP_links_oneway	intra	rs62062806	NA	0
30	17:44030878-44031427	17:43969000-43971000	0	EP	PsychENCODE	EP_links_oneway	intra	rs62062806	NA	0
30	17:44030878-44031427	17:43969000-43971000	0	EP	PsychENCODE	EP_links_oneway	intra	rs62062806	NA	0
30	17:44030878-44031427	17:43979000-43981000	0	EP	PsychENCODE	EP_links_oneway	intra	rs62062806	NA	0
30	17:44032334-44033112	17:43919000-43921000	0	EP	PsychENCODE	EP_links_oneway	intra	rs55821155;rs56080482;rs17571718;rs78555354;rs17571739;rs62062813;rs62063262;rs375606901	NA	0
30	17:44032334-44033112	17:43919000-43921000	0	EP	PsychENCODE	EP_links_oneway	intra	rs55821155;rs56080482;rs17571718;rs78555354;rs17571739;rs62062813;rs62063262;rs375606901	NA	0
30	17:44032334-44033112	17:43969000-43971000	0	EP	PsychENCODE	EP_links_oneway	intra	rs55821155;rs56080482;rs17571718;rs78555354;rs17571739;rs62062813;rs62063262;rs375606901	NA	0
30	17:44032334-44033112	17:43969000-43971000	0	EP	PsychENCODE	EP_links_oneway	intra	rs55821155;rs56080482;rs17571718;rs78555354;rs17571739;rs62062813;rs62063262;rs375606901	NA	0
30	17:44032334-44033112	17:43979000-43981000	0	EP	PsychENCODE	EP_links_oneway	intra	rs55821155;rs56080482;rs17571718;rs78555354;rs17571739;rs62062813;rs62063262;rs375606901	NA	0
30	17:44070306-44070568	17:44289000-44291000	0	EP	PsychENCODE	EP_links_oneway	intra	rs55662347	NA	0
30	17:44070306-44070568	17:44299000-44301000	0	EP	PsychENCODE	EP_links_oneway	intra	rs55662347	NA	0
30	17:44072781-44073499	17:44289000-44291000	0	EP	PsychENCODE	EP_links_oneway	intra	rs17573245;rs17573266;rs112572874;rs17652036;rs62063849;rs17652066	NA	0
30	17:44072781-44073499	17:44299000-44301000	0	EP	PsychENCODE	EP_links_oneway	intra	rs17573245;rs17573266;rs112572874;rs17652036;rs62063849;rs17652066	NA	0
30	17:44074275-44074508	17:44289000-44291000	0	EP	PsychENCODE	EP_links_oneway	intra	rs62063851	NA	0
30	17:44074275-44074508	17:44299000-44301000	0	EP	PsychENCODE	EP_links_oneway	intra	rs62063851	NA	0
30	17:44075063-44075367	17:44289000-44291000	0	EP	PsychENCODE	EP_links_oneway	intra	rs2004673;rs2004674	NA	0
30	17:44075063-44075367	17:44299000-44301000	0	EP	PsychENCODE	EP_links_oneway	intra	rs2004673;rs2004674	NA	0
30	17:44075882-44076135	17:44289000-44291000	0	EP	PsychENCODE	EP_links_oneway	intra	rs1078268	NA	0
30	17:44075882-44076135	17:44299000-44301000	0	EP	PsychENCODE	EP_links_oneway	intra	rs1078268	NA	0
30	17:44077347-44077940	17:44289000-44291000	0	EP	PsychENCODE	EP_links_oneway	intra	rs79959255;rs56301633;rs56108300	NA	0
30	17:44077347-44077940	17:44299000-44301000	0	EP	PsychENCODE	EP_links_oneway	intra	rs79959255;rs56301633;rs56108300	NA	0
30	17:44090004-44090643	17:44369000-44371000	0	EP	PsychENCODE	EP_links_oneway	intra	rs62062265;rs75666751;rs4306559;rs747152;rs12150254;rs12150506;rs12150260	ENSG00000176681	1
30	17:44090004-44090643	17:44669000-44671000	0	EP	PsychENCODE	EP_links_oneway	intra	rs62062265;rs75666751;rs4306559;rs747152;rs12150254;rs12150506;rs12150260	NA	0
30	17:44090645-44091834	17:44369000-44371000	0	EP	PsychENCODE	EP_links_oneway	intra	rs12150170;rs12150515;rs62062266;rs17573858;rs62062267;rs62062268;rs62062269;rs62062270;rs75534191	ENSG00000176681	1
30	17:44090645-44091834	17:44669000-44671000	0	EP	PsychENCODE	EP_links_oneway	intra	rs12150170;rs12150515;rs62062266;rs17573858;rs62062267;rs62062268;rs62062269;rs62062270;rs75534191	NA	0
30	17:44101262-44101671	17:44289000-44291000	0	EP	PsychENCODE	EP_links_oneway	intra	rs9468	NA	0
30	17:44101262-44101671	17:44369000-44371000	0	EP	PsychENCODE	EP_links_oneway	intra	rs9468	ENSG00000176681	1
30	17:44103210-44104657	17:44289000-44291000	0	EP	PsychENCODE	EP_links_oneway	intra	rs7687;rs17652748;rs75010486;rs16940806;rs35134656;17:44104278_TG_T;rs2158257;17:44104410_TCTC_T;rs17574228;17:44104576_CCTT_C	NA	0
30	17:44103210-44104657	17:44369000-44371000	0	EP	PsychENCODE	EP_links_oneway	intra	rs7687;rs17652748;rs75010486;rs16940806;rs35134656;17:44104278_TG_T;rs2158257;17:44104410_TCTC_T;rs17574228;17:44104576_CCTT_C	ENSG00000176681	1
30	17:44106201-44107061	17:44289000-44291000	0	EP	PsychENCODE	EP_links_oneway	intra	rs78681971;rs79772576;17:44106515_AAAG_A;rs78229689	NA	0
30	17:44106201-44107061	17:44369000-44371000	0	EP	PsychENCODE	EP_links_oneway	intra	rs78681971;rs79772576;17:44106515_AAAG_A;rs78229689	ENSG00000176681	1
30	17:44121591-44122046	17:44289000-44291000	0	EP	PsychENCODE	EP_links_oneway	intra	rs77768866	NA	0
30	17:44121591-44122046	17:44299000-44301000	0	EP	PsychENCODE	EP_links_oneway	intra	rs77768866	NA	0
30	17:44121591-44122046	17:44319000-44321000	0	EP	PsychENCODE	EP_links_oneway	intra	rs77768866	NA	0
1	1:47750000-47760000	1:46870000-46880000	0	HiC	PsychENCODE	Promoter_anchored_loops	intra	rs149648316	NA	0
1	1:47750000-47760000	1:46880000-46890000	0	HiC	PsychENCODE	Promoter_anchored_loops	intra	rs149648316	NA	0
2	1:50820000-50830000	1:51190000-51200000	0	HiC	PsychENCODE	Promoter_anchored_loops	intra	rs3862266;rs76682594;rs4086663;rs6683005;rs6670420;rs6683247;rs6683864;rs7550602;rs149776753;rs35215539;rs11205715;rs6701551;rs6690643;rs6704148;rs11585377;rs2765893	NA	0
2	1:50830000-50840000	1:51190000-51200000	0	HiC	PsychENCODE	Promoter_anchored_loops	intra	rs6693834;rs6696535;rs6588384;rs4619014;rs2765894;rs3992627;rs2653888;rs113471291;rs11205716;rs2356865;rs12124357;rs6660621;rs12071347;rs2356864	NA	0
2	1:50830000-50840000	1:51510000-51520000	0	HiC	PsychENCODE	Promoter_anchored_loops	intra	rs6693834;rs6696535;rs6588384;rs4619014;rs2765894;rs3992627;rs2653888;rs113471291;rs11205716;rs2356865;rs12124357;rs6660621;rs12071347;rs2356864	NA	0
2	1:50830000-50840000	1:51520000-51530000	0	HiC	PsychENCODE	Promoter_anchored_loops	intra	rs6693834;rs6696535;rs6588384;rs4619014;rs2765894;rs3992627;rs2653888;rs113471291;rs11205716;rs2356865;rs12124357;rs6660621;rs12071347;rs2356864	NA	0
2	1:50830000-50840000	1:51640000-51650000	0	HiC	PsychENCODE	Promoter_anchored_loops	intra	rs6693834;rs6696535;rs6588384;rs4619014;rs2765894;rs3992627;rs2653888;rs113471291;rs11205716;rs2356865;rs12124357;rs6660621;rs12071347;rs2356864	NA	0
2	1:50830000-50840000	1:51700000-51710000	0	HiC	PsychENCODE	Promoter_anchored_loops	intra	rs6693834;rs6696535;rs6588384;rs4619014;rs2765894;rs3992627;rs2653888;rs113471291;rs11205716;rs2356865;rs12124357;rs6660621;rs12071347;rs2356864	ENSG00000123091	1
2	1:50990000-51000000	1:51650000-51660000	0	HiC	PsychENCODE	Promoter_anchored_loops	intra	rs10888692;rs17387024;rs11587148;rs11577519;rs111604405	NA	0
2	1:50990000-51000000	1:51660000-51670000	0	HiC	PsychENCODE	Promoter_anchored_loops	intra	rs10888692;rs17387024;rs11587148;rs11577519;rs111604405	NA	0
2	1:51000000-51010000	1:51940000-51950000	0	HiC	PsychENCODE	Promoter_anchored_loops	intra	rs111258551	NA	0
2	1:51020000-51030000	1:51650000-51660000	0	HiC	PsychENCODE	Promoter_anchored_loops	intra	rs11205734;1:51023579:C:CTTATTTAT;rs3789584	NA	0
2	1:51180000-51190000	1:51660000-51670000	0	HiC	PsychENCODE	Promoter_anchored_loops	intra	rs6693790;rs11205761;rs6672112;rs6680846;rs36071834;rs547232089	NA	0
2	1:51180000-51190000	1:51770000-51780000	0	HiC	PsychENCODE	Promoter_anchored_loops	intra	rs6693790;rs11205761;rs6672112;rs6680846;rs36071834;rs547232089	NA	0
2	1:51180000-51190000	1:52050000-52060000	0	HiC	PsychENCODE	Promoter_anchored_loops	intra	rs6693790;rs11205761;rs6672112;rs6680846;rs36071834;rs547232089	NA	0
2	1:51190000-51200000	1:51650000-51660000	0	HiC	PsychENCODE	Promoter_anchored_loops	intra	rs76606504;rs111632161;rs6668519;rs12085479;rs10127531	NA	0
2	1:51190000-51200000	1:51660000-51670000	0	HiC	PsychENCODE	Promoter_anchored_loops	intra	rs76606504;rs111632161;rs6668519;rs12085479;rs10127531	NA	0
2	1:51200000-51210000	1:51640000-51650000	0	HiC	PsychENCODE	Promoter_anchored_loops	intra	rs11589343;rs75876848;rs5774092	NA	0
2	1:51210000-51220000	1:51640000-51650000	0	HiC	PsychENCODE	Promoter_anchored_loops	intra	rs12565378;rs12565379;rs111253797;rs113899460;rs112247206;rs28787109;rs12561912	NA	0
2	1:51230000-51240000	1:51650000-51660000	0	HiC	PsychENCODE	Promoter_anchored_loops	intra	rs6691061;rs11588333;rs10888708;rs12569177	NA	0
2	1:51280000-51290000	1:52050000-52060000	0	HiC	PsychENCODE	Promoter_anchored_loops	intra	rs1972100	NA	0
2	1:51350000-51360000	1:50770000-50780000	0	HiC	PsychENCODE	Promoter_anchored_loops	intra	rs147647466;rs547429971;rs565735881;rs539774781;rs1315085;rs111949735;rs76215192	NA	0
2	1:51350000-51360000	1:51650000-51660000	0	HiC	PsychENCODE	Promoter_anchored_loops	intra	rs147647466;rs547429971;rs565735881;rs539774781;rs1315085;rs111949735;rs76215192	NA	0
2	1:51470000-51480000	1:50900000-50910000	0	HiC	PsychENCODE	Promoter_anchored_loops	intra	rs11588271;rs11205797;rs3813634;rs11580026;rs72692228;rs77094699;rs12092511;rs13376700;rs67884539;rs35311109;rs7516227;1:51478502_AT_A;rs75237729;rs77921424;rs113170275	NA	0
2	1:51670000-51680000	1:51180000-51190000	0	HiC	PsychENCODE	Promoter_anchored_loops	intra	rs145262983	NA	0
4	2:37150000-37160000	2:37910000-37920000	0	HiC	PsychENCODE	Promoter_anchored_loops	intra	rs11681167;rs3770776;rs547331177;rs2372785;rs2110994;rs2372786	NA	0
5	2:203690000-203700000	2:204230000-204240000	0	HiC	PsychENCODE	Promoter_anchored_loops	intra	rs116258072	NA	0
5	2:203690000-203700000	2:204460000-204470000	0	HiC	PsychENCODE	Promoter_anchored_loops	intra	rs116258072	NA	0
5	2:204320000-204330000	2:204670000-204680000	0	HiC	PsychENCODE	Promoter_anchored_loops	intra	rs113796732	NA	0
8	4:102450000-102460000	4:103130000-103140000	0	HiC	PsychENCODE	Promoter_anchored_loops	intra	rs76062146	NA	0
8	4:102500000-102510000	4:103130000-103140000	0	HiC	PsychENCODE	Promoter_anchored_loops	intra	rs17249398	NA	0
8	4:102800000-102810000	4:101810000-101820000	0	HiC	PsychENCODE	Promoter_anchored_loops	intra	rs34061204;rs4463068;rs4698839;rs9999440;rs11942437;rs6830565;rs13103438;rs4345184;rs4698978;rs11930376	NA	0
8	4:102820000-102830000	4:103790000-103800000	0	HiC	PsychENCODE	Promoter_anchored_loops	intra	rs4493533;rs34321727	ENSG00000109332:ENSG00000145354	1
8	4:102830000-102840000	4:103030000-103040000	0	HiC	PsychENCODE	Promoter_anchored_loops	intra	4:102832696_TC_T;rs4295265;rs3733197	NA	0
8	4:102860000-102870000	4:103850000-103860000	0	HiC	PsychENCODE	Promoter_anchored_loops	intra	rs13126505;rs2851334;rs2851333	NA	0
8	4:102870000-102880000	4:103850000-103860000	0	HiC	PsychENCODE	Promoter_anchored_loops	intra	rs2002758;rs2631249;rs2851329;rs145343057;rs2851328;rs2631248;rs2631247;4:102879214_AG_A;rs2631246	NA	0
8	4:102890000-102900000	4:103850000-103860000	0	HiC	PsychENCODE	Promoter_anchored_loops	intra	rs2850375;rs1352174;rs1386173;rs13109404;rs976654	NA	0
8	4:102910000-102920000	4:103850000-103860000	0	HiC	PsychENCODE	Promoter_anchored_loops	intra	rs2851319;rs1486572;rs2850377;rs1386176;rs2850378;rs2850379;rs1843680	NA	0
8	4:103130000-103140000	4:103790000-103800000	0	HiC	PsychENCODE	Promoter_anchored_loops	intra	4:103131632:C:G;4:103131632:A:C;4:103131632:C:T;rs28846380;rs28891705;rs28797192;rs28855675;4:103132043:C:G;rs7685346;rs151422;rs151421;rs7690879;rs7667281;rs978998;rs978999;rs7674104;rs28392891;rs10002033;rs62322244;rs151417;rs151416;rs151415;rs151414;rs151413;rs1540052;rs151412;rs151411;rs28454488	ENSG00000109332:ENSG00000145354	1
8	4:103130000-103140000	4:103910000-103920000	0	HiC	PsychENCODE	Promoter_anchored_loops	intra	4:103131632:C:G;4:103131632:A:C;4:103131632:C:T;rs28846380;rs28891705;rs28797192;rs28855675;4:103132043:C:G;rs7685346;rs151422;rs151421;rs7690879;rs7667281;rs978998;rs978999;rs7674104;rs28392891;rs10002033;rs62322244;rs151417;rs151416;rs151415;rs151414;rs151413;rs1540052;rs151412;rs151411;rs28454488	NA	0
8	4:103140000-103150000	4:103070000-103080000	0	HiC	PsychENCODE	Promoter_anchored_loops	intra	rs151410;rs62322248;rs56062932;rs56131951;rs151409;rs11933047;rs142493;rs151407;rs62322250;rs35225200;rs35518360;rs604362;rs11941622;rs668795;rs619183;rs392323;rs364553	NA	0
8	4:103160000-103170000	4:102300000-102310000	0	HiC	PsychENCODE	Promoter_anchored_loops	intra	rs384085;rs678142;rs595492;rs458870;rs456985;4:103161156_TC_T;rs463542;rs406954;rs451078;rs467204;rs34185522;rs456349;rs456521;rs11945205;rs62323494;rs59629817;rs60245306;rs60709691;rs57957741;rs72690460;rs458943;rs78841505;rs78349477;rs62323537;rs460624;rs56718028;rs59247268;rs465164;rs34637610;rs11942074;rs56028926;rs462186;rs377273;rs373091;rs660502;rs660580;rs680310;rs387839;rs459331;rs49178;…	NA	0
8	4:103180000-103190000	4:102300000-102310000	0	HiC	PsychENCODE	Promoter_anchored_loops	intra	rs151390;rs7672806;rs11446392;4:103188416_AC_A;rs13107325;rs13114343	NA	0
8	4:103270000-103280000	4:103640000-103650000	0	HiC	PsychENCODE	Promoter_anchored_loops	intra	rs13152048	NA	0
8	4:103290000-103300000	4:103950000-103960000	0	HiC	PsychENCODE	Promoter_anchored_loops	intra	rs2126626;rs13109272;rs6834845;rs11736431;rs77647534;rs13139083;rs9799814	NA	0
8	4:103350000-103360000	4:103850000-103860000	0	HiC	PsychENCODE	Promoter_anchored_loops	intra	rs12510679;4:103352507_CAAAAAAAAAAAA_C;rs13132193;rs577329140;rs6533016;rs6846971	NA	0
8	4:103370000-103380000	4:103790000-103800000	0	HiC	PsychENCODE	Promoter_anchored_loops	intra	rs4698854;rs13116385;rs13129951;rs1585605;rs1585606;rs1585607;rs7685474;rs7685305	ENSG00000109332:ENSG00000145354	1
9	5:82860000-82870000	5:81900000-81910000	0	HiC	PsychENCODE	Promoter_anchored_loops	intra	rs10052710;rs13176921;rs67827860;5:82860499_TG_T;5:82861251_TGAGA_T;rs13164785;rs35544841	NA	0
11	6:149870000-149880000	6:150290000-150300000	0	HiC	PsychENCODE	Promoter_anchored_loops	intra	rs4869923;rs9390690;rs201667123	NA	0
11	6:149890000-149900000	6:149050000-149060000	0	HiC	PsychENCODE	Promoter_anchored_loops	intra	6:149891670_CAA_C;rs111937792;6:149895183_ATT_A;rs4870139;rs4870144;rs4039600	NA	0
11	6:149890000-149900000	6:149940000-149950000	0	HiC	PsychENCODE	Promoter_anchored_loops	intra	6:149891670_CAA_C;rs111937792;6:149895183_ATT_A;rs4870139;rs4870144;rs4039600	NA	0
11	6:149900000-149910000	6:150010000-150020000	0	HiC	PsychENCODE	Promoter_anchored_loops	intra	rs745422135;rs77067873;rs9285521;rs9767713;rs9322188;rs9322189	NA	0
11	6:149900000-149910000	6:150740000-150750000	0	HiC	PsychENCODE	Promoter_anchored_loops	intra	rs745422135;rs77067873;rs9285521;rs9767713;rs9322188;rs9322189	NA	0
11	6:149940000-149950000	6:150740000-150750000	0	HiC	PsychENCODE	Promoter_anchored_loops	intra	rs9485408;rs9322196;6:149941096_TATAC_T;rs1080670;rs12193364;rs55993747;rs10782310;rs9322197;rs10782311;rs10782312;rs10747275;rs10782313;rs9322198;rs2064521;6:149947069_CAAA_C;rs9322199;rs12234128;rs57012784;rs9717327	NA	0
11	6:149960000-149970000	6:149910000-149920000	0	HiC	PsychENCODE	Promoter_anchored_loops	intra	rs9379314;rs9689084;rs7740278;rs62439811;rs35927580;rs9285522;rs9285523;rs9322206;rs12206402;rs57938011;rs12174716;rs9800871;rs9800614;rs11155670;rs201041700;rs9718079;rs9767555	NA	0
11	6:149960000-149970000	6:150230000-150240000	0	HiC	PsychENCODE	Promoter_anchored_loops	intra	rs9379314;rs9689084;rs7740278;rs62439811;rs35927580;rs9285522;rs9285523;rs9322206;rs12206402;rs57938011;rs12174716;rs9800871;rs9800614;rs11155670;rs201041700;rs9718079;rs9767555	NA	0
11	6:149970000-149980000	6:149700000-149710000	0	HiC	PsychENCODE	Promoter_anchored_loops	intra	rs202138115;rs12529698;rs11155671;rs12523793;rs9689716;rs9689723;rs12183664;rs9322207;rs9968911;rs9688750;rs1125;rs9322208;rs9688452	NA	0
11	6:150010000-150020000	6:150210000-150220000	0	HiC	PsychENCODE	Promoter_anchored_loops	intra	rs7753812;rs9322209;rs9393173;rs12195866;rs7754399;rs9285524;rs9322210;rs111332113;rs4354168;6:150019375_CTT_C	ENSG00000164520	1
11	6:150030000-150040000	6:149880000-149890000	0	HiC	PsychENCODE	Promoter_anchored_loops	intra	rs11155674;rs1934534;rs9383812;rs12200670;rs2185352;rs9383844;rs4870529;rs9767309;rs12174349;rs9767113;rs2297932;rs2297930;rs2297928	ENSG00000055211	1
11	6:150040000-150050000	6:150260000-150270000	0	HiC	PsychENCODE	Promoter_anchored_loops	intra	rs12203703;rs17745062;rs62441279;rs370001033;rs80147756;rs4038372;rs9479094;rs9322215	ENSG00000131015	1
11	6:150060000-150070000	6:150250000-150260000	0	HiC	PsychENCODE	Promoter_anchored_loops	intra	rs9479494;rs56397000;rs12660304;rs9800806;rs12111376;rs9688517;rs9689702;rs10872644;rs10872645;rs11155675;rs10782315;rs1572229;rs9322217;rs12211511;rs60424881;rs10872646;rs3763161	NA	0
11	6:150070000-150080000	6:149880000-149890000	0	HiC	PsychENCODE	Promoter_anchored_loops	intra	rs11155676;rs12528279;rs9479808;rs9479810;rs62441284;rs55938765;rs10782316;6:150074505_AT_A;rs10782317;rs10782318;rs9766004;rs111328428;rs3039628;rs5880848;rs11155677;6:150079521_AT_A;rs9480009;rs10872647;rs10872648;rs10747276	ENSG00000055211	1
11	6:150080000-150090000	6:150230000-150240000	0	HiC	PsychENCODE	Promoter_anchored_loops	intra	rs9480031;rs11155679;rs10872649;rs11155680;rs2065663;rs10872650;6:150082314:T:TAC;6:150082393_ATGTG_A;rs12205092;rs2065664;rs71830267;rs539700294;rs181613183;rs189467816;6:150084447:A:C;6:150084447:A:T;rs12175575;rs4869966;rs4642491;rs9767192;rs1112730;rs1112729;rs113665810;rs10452626;rs62441303;rs12213779;rs113149745;rs10872651;rs548328646	NA	0
11	6:150080000-150090000	6:150340000-150350000	0	HiC	PsychENCODE	Promoter_anchored_loops	intra	rs9480031;rs11155679;rs10872649;rs11155680;rs2065663;rs10872650;6:150082314:T:TAC;6:150082393_ATGTG_A;rs12205092;rs2065664;rs71830267;rs539700294;rs181613183;rs189467816;6:150084447:A:C;6:150084447:A:T;rs12175575;rs4869966;rs4642491;rs9767192;rs1112730;rs1112729;rs113665810;rs10452626;rs62441303;rs12213779;rs113149745;rs10872651;rs548328646	ENSG00000155918	1
11	6:150090000-150100000	6:150230000-150240000	0	HiC	PsychENCODE	Promoter_anchored_loops	intra	rs9765929;rs9689694;rs9688867;rs141352764;rs9766214;rs3805748;rs3805749;rs11155681;rs11155682;rs9765965;rs9766444;rs9765861;rs9767310;rs10457851;rs9505972;rs10872652;rs12525871;rs17672976;rs2184369;rs2342861;rs2342860;rs7744015	NA	0
11	6:150100000-150110000	6:150210000-150220000	0	HiC	PsychENCODE	Promoter_anchored_loops	intra	rs10872653;rs9505974;rs11155683;rs55763431;rs9689036;rs9372044;rs9505975;rs12179031;rs11155685;rs9322218;rs9322219;rs9322220;rs10214845;rs9322221;rs9767122;rs1413654;rs9766525;rs12174588;rs2151909;rs12178835;rs12178823;rs373945099;rs112369494;rs199587866;rs60171724;rs28740897;rs28369581;rs113281309;rs9688803;rs9688809;rs9689242;rs9688897;rs9688902;rs9767077;rs9766562	ENSG00000164520	1
11	6:150100000-150110000	6:150230000-150240000	0	HiC	PsychENCODE	Promoter_anchored_loops	intra	rs10872653;rs9505974;rs11155683;rs55763431;rs9689036;rs9372044;rs9505975;rs12179031;rs11155685;rs9322218;rs9322219;rs9322220;rs10214845;rs9322221;rs9767122;rs1413654;rs9766525;rs12174588;rs2151909;rs12178835;rs12178823;rs373945099;rs112369494;rs199587866;rs60171724;rs28740897;rs28369581;rs113281309;rs9688803;rs9688809;rs9689242;rs9688897;rs9688902;rs9767077;rs9766562	NA	0
11	6:150100000-150110000	6:150340000-150350000	0	HiC	PsychENCODE	Promoter_anchored_loops	intra	rs10872653;rs9505974;rs11155683;rs55763431;rs9689036;rs9372044;rs9505975;rs12179031;rs11155685;rs9322218;rs9322219;rs9322220;rs10214845;rs9322221;rs9767122;rs1413654;rs9766525;rs12174588;rs2151909;rs12178835;rs12178823;rs373945099;rs112369494;rs199587866;rs60171724;rs28740897;rs28369581;rs113281309;rs9688803;rs9688809;rs9689242;rs9688897;rs9688902;rs9767077;rs9766562	ENSG00000155918	1
11	6:150110000-150120000	6:150230000-150240000	0	HiC	PsychENCODE	Promoter_anchored_loops	intra	rs9688938;rs9688940;rs9689447;rs9689025;rs3828700;rs3828701;rs3805750;rs3805751;rs9689269;rs62441335;rs13215691;rs4816;rs3805752;rs3805753;rs2342859;rs1807815;rs952166	NA	0
11	6:150110000-150120000	6:150340000-150350000	0	HiC	PsychENCODE	Promoter_anchored_loops	intra	rs9688938;rs9688940;rs9689447;rs9689025;rs3828700;rs3828701;rs3805750;rs3805751;rs9689269;rs62441335;rs13215691;rs4816;rs3805752;rs3805753;rs2342859;rs1807815;rs952166	ENSG00000155918	1
11	6:150130000-150140000	6:150230000-150240000	0	HiC	PsychENCODE	Promoter_anchored_loops	intra	rs2151913;rs2342857;rs933055;rs4869731;rs7818;rs4552;rs9397022;rs9397357;rs9383843;rs11968921;rs17673294;rs4870019;rs4870020;rs56103941;rs2880435;rs12210605;rs9371199;rs6899661	NA	0
11	6:150150000-150160000	6:150250000-150260000	0	HiC	PsychENCODE	Promoter_anchored_loops	intra	rs7764846;rs6903998;rs1984111;rs2151912;rs9371486;rs9322224;rs7740784;rs7745915;rs4870048;rs2342764;rs2275046;rs10625131;rs4870049	NA	0
11	6:150150000-150160000	6:151110000-151120000	0	HiC	PsychENCODE	Promoter_anchored_loops	intra	rs7764846;rs6903998;rs1984111;rs2151912;rs9371486;rs9322224;rs7740784;rs7745915;rs4870048;rs2342764;rs2275046;rs10625131;rs4870049	NA	0
11	6:150160000-150170000	6:149230000-149240000	0	HiC	PsychENCODE	Promoter_anchored_loops	intra	rs4870050;rs7752089;rs4242279;rs4870052;rs958953;6:150163315_CTTA_C;rs2275045;rs2184370;rs868375;rs1108889;rs769425907;rs880246;rs880245;rs2210683;6:150169320_AAAAAC_A;rs4870054;rs4870055;rs7769101;rs7769115	NA	0
11	6:150180000-150190000	6:149700000-149710000	0	HiC	PsychENCODE	Promoter_anchored_loops	intra	rs2342765;rs2880436	NA	0
11	6:150180000-150190000	6:150030000-150040000	0	HiC	PsychENCODE	Promoter_anchored_loops	intra	rs2342765;rs2880436	ENSG00000131023	1
11	6:150180000-150190000	6:150290000-150300000	0	HiC	PsychENCODE	Promoter_anchored_loops	intra	rs2342765;rs2880436	NA	0
12	8:6290000-6300000	8:6530000-6540000	0	HiC	PsychENCODE	Promoter_anchored_loops	intra	rs6993448;rs17609194;rs113804343;rs3020270;8:6295895_TG_T	NA	0
12	8:6290000-6300000	8:6550000-6560000	0	HiC	PsychENCODE	Promoter_anchored_loops	intra	rs6993448;rs17609194;rs113804343;rs3020270;8:6295895_TG_T	NA	0
12	8:6290000-6300000	8:6610000-6620000	0	HiC	PsychENCODE	Promoter_anchored_loops	intra	rs6993448;rs17609194;rs113804343;rs3020270;8:6295895_TG_T	NA	0
12	8:6290000-6300000	8:6630000-6640000	0	HiC	PsychENCODE	Promoter_anchored_loops	intra	rs6993448;rs17609194;rs113804343;rs3020270;8:6295895_TG_T	NA	0
12	8:6300000-6310000	8:6550000-6560000	0	HiC	PsychENCODE	Promoter_anchored_loops	intra	rs79900307;rs77016544;rs2083914;rs2916749;rs113803562;rs2920672	NA	0
12	8:6300000-6310000	8:6610000-6620000	0	HiC	PsychENCODE	Promoter_anchored_loops	intra	rs79900307;rs77016544;rs2083914;rs2916749;rs113803562;rs2920672	NA	0
12	8:6300000-6310000	8:7010000-7020000	0	HiC	PsychENCODE	Promoter_anchored_loops	intra	rs79900307;rs77016544;rs2083914;rs2916749;rs113803562;rs2920672	NA	0
12	8:6320000-6330000	8:6410000-6420000	0	HiC	PsychENCODE	Promoter_anchored_loops	intra	rs75068954;rs2916740;rs2979652;rs2916739;rs2920659;rs111712461;rs546754206;rs17077031;rs12550299;rs12545613;rs2442497;rs7833481;rs113529100;rs2440397;rs6989935;rs57804372;rs56073811;rs2440396;rs2442493;rs2515585;rs2442491	NA	0
12	8:6320000-6330000	8:6420000-6430000	0	HiC	PsychENCODE	Promoter_anchored_loops	intra	rs75068954;rs2916740;rs2979652;rs2916739;rs2920659;rs111712461;rs546754206;rs17077031;rs12550299;rs12545613;rs2442497;rs7833481;rs113529100;rs2440397;rs6989935;rs57804372;rs56073811;rs2440396;rs2442493;rs2515585;rs2442491	ENSG00000091879	1
13	8:22250000-22260000	8:22090000-22100000	0	HiC	PsychENCODE	Promoter_anchored_loops	intra	rs60712451	ENSG00000168490	1
13	8:22250000-22260000	8:22100000-22110000	0	HiC	PsychENCODE	Promoter_anchored_loops	intra	rs60712451	ENSG00000168495	1
13	8:22260000-22270000	8:22090000-22100000	0	HiC	PsychENCODE	Promoter_anchored_loops	intra	rs7332050;rs3817445;rs13266541;rs13282084;rs13259873;rs12676477;rs10090885;rs7825938;rs13276612	ENSG00000168490	1
13	8:22270000-22280000	8:22410000-22420000	0	HiC	PsychENCODE	Promoter_anchored_loops	intra	rs7001171;rs7000551;rs7005505;rs565960027;rs28479396;rs10101909;rs1051638;rs3830580;rs1051708	NA	0
13	8:22270000-22280000	8:22850000-22860000	0	HiC	PsychENCODE	Promoter_anchored_loops	intra	rs7001171;rs7000551;rs7005505;rs565960027;rs28479396;rs10101909;rs1051638;rs3830580;rs1051708	ENSG00000134020	1
13	8:22280000-22290000	8:22400000-22410000	0	HiC	PsychENCODE	Promoter_anchored_loops	intra	rs531768640;rs4872490;8:22280853_GT_G;rs55885904;rs12679702;rs2122877;rs3943520;rs10113731;rs567174641;rs10622622;rs549782856;rs4872491;rs1261508;rs1987226;rs2896823;rs6982913;rs10094420;rs4872492;rs10094778;rs28654113;rs11136046;8:22287725_CACCT_C;rs11785943;rs13267107;rs13274867;rs13274902;rs13267478;rs13255244;rs770439119;rs13282177;rs13275857;rs13282458;rs13254683;rs13276229;rs34668161;rs5937…	ENSG00000120896	1
13	8:22280000-22290000	8:22410000-22420000	0	HiC	PsychENCODE	Promoter_anchored_loops	intra	rs531768640;rs4872490;8:22280853_GT_G;rs55885904;rs12679702;rs2122877;rs3943520;rs10113731;rs567174641;rs10622622;rs549782856;rs4872491;rs1261508;rs1987226;rs2896823;rs6982913;rs10094420;rs4872492;rs10094778;rs28654113;rs11136046;8:22287725_CACCT_C;rs11785943;rs13267107;rs13274867;rs13274902;rs13267478;rs13255244;rs770439119;rs13282177;rs13275857;rs13282458;rs13254683;rs13276229;rs34668161;rs5937…	NA	0
13	8:22280000-22290000	8:22450000-22460000	0	HiC	PsychENCODE	Promoter_anchored_loops	intra	rs531768640;rs4872490;8:22280853_GT_G;rs55885904;rs12679702;rs2122877;rs3943520;rs10113731;rs567174641;rs10622622;rs549782856;rs4872491;rs1261508;rs1987226;rs2896823;rs6982913;rs10094420;rs4872492;rs10094778;rs28654113;rs11136046;8:22287725_CACCT_C;rs11785943;rs13267107;rs13274867;rs13274902;rs13267478;rs13255244;rs770439119;rs13282177;rs13275857;rs13282458;rs13254683;rs13276229;rs34668161;rs5937…	ENSG00000241852	1
13	8:22280000-22290000	8:23020000-23030000	0	HiC	PsychENCODE	Promoter_anchored_loops	intra	rs531768640;rs4872490;8:22280853_GT_G;rs55885904;rs12679702;rs2122877;rs3943520;rs10113731;rs567174641;rs10622622;rs549782856;rs4872491;rs1261508;rs1987226;rs2896823;rs6982913;rs10094420;rs4872492;rs10094778;rs28654113;rs11136046;8:22287725_CACCT_C;rs11785943;rs13267107;rs13274867;rs13274902;rs13267478;rs13255244;rs770439119;rs13282177;rs13275857;rs13282458;rs13254683;rs13276229;rs34668161;rs5937…	ENSG00000173530	1
13	8:22290000-22300000	8:22100000-22110000	0	HiC	PsychENCODE	Promoter_anchored_loops	intra	rs7831628;rs7831662;rs7831786;rs11775262;rs4871997;8:22296988_CT_C;rs1049437	ENSG00000168495	1
[truncated: 2,008 more rows]

## Sheet: Table S8
Table S8. MAGMA-defined genes at P < 2.65 x 10-6
GENE	SYMBOL	CHR	START	STOP	NSNPS	NPARAM	N	ZSTAT	P
[truncated: 60 more rows]

## Sheet: Table S9
Table S9. MAGMA gene-set analysis
[truncated: 9,792 more rows]

[truncated: 11 more sheets: Table S10, Table S11, Table S12, Table S13, Table S14, Table 15, Table S16, Table S17, Table S18, Table S19, Table S20]
